# Supplementary material for: Pro-Inflammatory Characteristics of Extracellular Vesicles in the Vitreous of Type 2 Diabetic Patients
Source: Biomedicines. 2024 Sep 10;12(9):2053. doi: 10.3390/biomedicines12092053 (PMC11428929; doi:10.3390/biomedicines12092053)
Supplement: Supplementary file 1 [file biomedicines-12-02053-s001.zip]

Archive with 1 entries (1 files):
- biomedicines-3186767-supplementary.xlsx
