# Supplementary material for: Pro-Inflammatory Characteristics of Extracellular Vesicles in the Vitreous of Type 2 Diabetic Patients
Source: Biomedicines. 2024 Sep 10;12(9):2053. doi: 10.3390/biomedicines12092053 (PMC11428929; doi:10.3390/biomedicines12092053)
Supplement: Supplementary file 1 [file biomedicines-12-02053-s001.zip › biomedicines-3186767-supplementary.xlsx]

## Sheet: Sheet1
Accession	Description	ΣCoverage	Σ# Proteins	Σ# Unique Peptides	Σ# Peptides	Σ# PSMs	Score A2	Coverage A2	# Peptides A2	# PSM A2	Score B2	Coverage B2	# Peptides B2	# PSM B2	Score C2	Coverage C2	# Peptides C2	# PSM C2	Score D2	Coverage D2	# Peptides D2	# PSM D2	Score E2	Coverage E2	# Peptides E2	# PSM E2	Score F2	Coverage F2	# Peptides F2	# PSM F2	Score G2	Coverage G2	# Peptides G2	# PSM G2	Score H2	Coverage H2	# Peptides H2	# PSM H2	Score I2	Coverage I2	# Peptides I2	# PSM I2	Score J2	Coverage J2	# Peptides J2	# PSM J2	Score K2	Coverage K2	# Peptides K2
P68871	Hemoglobin subunit beta OS=Homo sapiens OX=9606 GN=HBB PE=1 SV=2 - [HBB_HUMAN]	89.8	2	9	15	1900	1610.26	88.44	12	469	24.6554	54.42	6	10	260.049	82.31	10	102	1027.18	89.8	14	409	332.975	54.42	7	118	118.022	53.74	6	42	1302.43	88.44	12	396	296.135	88.44	12	104	157.492	81.63	9	60	147.761	69.39	10	57	385.555	63.27	9
P02768	Albumin OS=Homo sapiens OX=9606 GN=ALB PE=1 SV=2 - [ALBU_HUMAN]	89.66	1	87	87	54571	14944.7	78.16	54	4860	9960.85	79.97	57	3700	11742.6	79.97	62	4319	5255.1	63.55	38	2190	14221.2	78.82	55	4494	15029.3	83.58	65	5001	19334.6	78.33	56	6030	5987.27	76.19	51	2108	6959.08	74.22	47	2885	13141.3	83.42	72	4847	17335.4	85.39	65
P0DOY2	Immunoglobulin lambda constant 2 OS=Homo sapiens OX=9606 GN=IGLC2 PE=1 SV=1 - [IGLC2_HUMAN]	83.96	4	3	7	1448	346.613	65.09	4	105	318.18	65.09	4	105	273.383	65.09	4	108	71.7941	50.94	3	25	410.624	65.09	4	128	404.362	65.09	4	129	548.882	65.09	4	167	287.206	74.53	5	104	99.2727	50.94	3	34	311.645	65.09	4	115	399.056	65.09	4
P69905	Hemoglobin subunit alpha OS=Homo sapiens OX=9606 GN=HBA1 PE=1 SV=2 - [HBA_HUMAN]	83.8	1	9	10	987	489.845	53.52	5	147	32.513	28.17	3	12	149.081	48.59	4	48	589.75	83.8	9	221	279.056	33.1	4	93	155.139	33.1	4	52	567.031	48.59	4	180	138.392	76.76	5	45	91.0475	48.59	4	30	91.8824	76.76	5	35	340.894	63.38	7
P01834	Immunoglobulin kappa constant OS=Homo sapiens OX=9606 GN=IGKC PE=1 SV=2 - [IGKC_HUMAN]	82.24	1	4	10	3362	1122.27	79.44	5	331	583.359	79.44	5	183	683.733	79.44	5	245	290.241	79.44	5	97	1120.09	80.37	7	334	1170.8	80.37	8	356	985.479	80.37	6	279	578.231	79.44	5	192	338.488	79.44	5	108	504.102	79.44	5	173	1401.02	80.37	9
P02787	Serotransferrin OS=Homo sapiens OX=9606 GN=TF PE=1 SV=3 - [TRFE_HUMAN]	81.95	1	64	65	15374	4783.02	60.03	36	1477	2962.98	57.59	37	978	3449.73	65.62	38	1129	1055.39	51.72	30	377	3674.3	62.75	44	1242	3389.46	70.2	48	1145	6921.66	69.05	41	2018	1559.22	58.88	33	532	3949.8	69.63	41	1380	2783.38	61.46	34	908	7001.13	78.65	58
P02489	Alpha-crystallin A chain OS=Homo sapiens OX=9606 GN=CRYAA PE=1 SV=2 - [CRYAA_HUMAN]	77.46	1	12	12	698		0			64.26	40.46	5	26	17.9123	17.34	3	8	20.2696	17.34	3	9					24.4484	18.5	3	10	89.4575	35.26	6	34	676.373	76.3	11	314	422.606	59.54	9	188	81.6211	23.7	4	36	166.291	45.09	7
P53674	Beta-crystallin B1 OS=Homo sapiens OX=9606 GN=CRYBB1 PE=1 SV=2 - [CRBB1_HUMAN]	77.38	1	16	16	759		0			12.7219	7.14	1	4		0				0				0				0			22.3466	35.32	5	7	1077.02	77.38	16	394	942.913	71.03	15	350	2.59747	7.14	1	1	7.68464	21.83	3
P02042	Hemoglobin subunit delta OS=Homo sapiens OX=9606 GN=HBD PE=1 SV=2 - [HBD_HUMAN]	74.15	2	5	11	779	777.198	57.82	8	218	14.4225	17.69	2	5	89.1001	43.54	6	33	447.381	74.15	11	181	89.8213	18.37	3	37	19.9497	26.53	3	8	620.339	63.95	9	183	121.378	49.66	7	44	58.9941	25.85	3	21	50.3374	26.53	4	18	79.2383	35.37	5
P10745	Retinol-binding protein 3 OS=Homo sapiens OX=9606 GN=RBP3 PE=1 SV=2 - [RET3_HUMAN]	71.61	1	46	46	3002	692.628	39.21	28	199	905.285	49.56	33	273	1265.11	50.52	34	369	412.4	40.58	28	139	330.298	29.59	22	114	488.86	37.61	28	172	1880.31	49.56	35	491	768.034	52.29	31	226	1609.95	59.02	37	493	324.064	37.45	25	96	939.845	48.2	35
P01009	Alpha-1-antitrypsin OS=Homo sapiens OX=9606 GN=SERPINA1 PE=1 SV=3 - [A1AT_HUMAN]	70.1	1	36	36	2855	687.215	44.26	15	185	792.069	53.59	20	253	600.276	45.69	15	193	486.751	45.93	16	162	474.174	36.84	11	161	333.071	41.63	14	133	987.232	46.41	18	291	522.403	45.22	15	168	662.704	45.22	15	210	938.688	53.11	19	295	571.921	57.18	22
P02766	Transthyretin OS=Homo sapiens OX=9606 GN=TTR PE=1 SV=1 - [TTHY_HUMAN]	69.39	1	12	12	1546	94.1585	54.42	4	23	334.304	69.39	8	99	68.1592	48.98	5	23	113.686	64.63	6	34	954.218	68.71	8	215	443.411	69.39	9	128	597.17	63.95	6	160	101.475	48.3	4	27	176.615	64.63	6	51	46.7226	48.3	4	16	1533.85	69.39	11
P01861	Immunoglobulin heavy constant gamma 4 OS=Homo sapiens OX=9606 GN=IGHG4 PE=1 SV=1 - [IGHG4_HUMAN]	67.89	1	7	14	2546	854.645	43.12	9	266	410.666	60.24	11	146	304.507	24.77	6	111	159.633	29.97	7	58	1366.06	49.85	11	449	723.687	25.69	7	266	598.657	38.23	8	191	300.017	38.23	8	108	212.201	29.97	7	73	319.869	36.09	7	117	932.212	50.76	12
P0CJ70	Humanin-like 3 OS=Homo sapiens OX=9606 GN=MTRNR2L3 PE=2 SV=1 - [HMN3_HUMAN]	66.67	1	1	1	1						0				0												0			3.32503	66.67	1	1		0				0				0				0
P29762	Cellular retinoic acid-binding protein 1 OS=Homo sapiens OX=9606 GN=CRABP1 PE=1 SV=2 - [RABP1_HUMAN]	65.69	1	7	7	31		0			8.01499	17.52	2	3	17.7548	17.52	2	8		0							9.76761	26.28	3	4		0			27.2222	48.91	5	11	13.0651	42.34	4	5		0				0
P02753	Retinol-binding protein 4 OS=Homo sapiens OX=9606 GN=RBP4 PE=1 SV=3 - [RET4_HUMAN]	65.67	1	8	8	118	50.8977	24.88	3	14	43.2311	39.8	6	17	19.0155	13.93	2	6	11.9954	13.93	2	4	3.914	8.96	1	1		0			64.5928	34.83	5	20	8.20069	13.93	2	3	24.0049	23.38	4	11	34.8974	28.36	3	10	53.7904	30.35	4
P01024	Complement C3 OS=Homo sapiens OX=9606 GN=C3 PE=1 SV=2 - [CO3_HUMAN]	65.6	1	90	90	4149	484.657	28.92	36	153	966.727	46.72	55	334	1292.97	44.68	55	483	688.979	41.01	50	254	346.42	30.07	34	113	1182.45	47.02	63	426	1094.89	39.33	49	348	1247.99	47.26	57	447	465.409	28.86	36	177	1396.83	46.18	55	521	1475.69	53.34	74
P14618	Pyruvate kinase PKM OS=Homo sapiens OX=9606 GN=PKM PE=1 SV=4 - [KPYM_HUMAN]	64.97	2	29	29	810	87.3332	25.24	9	26	161.053	38.23	14	58	271.628	44.82	17	97	268.007	47.46	18	104	75.6295	24.48	9	24	272.393	40.11	18	84	35.4778	21.09	6	10	684.952	63.65	25	243	372.572	56.31	22	144	2.00276	2.45	1	1	63.186	25.61	8
P02647	Apolipoprotein A-I OS=Homo sapiens OX=9606 GN=APOA1 PE=1 SV=1 - [APOA1_HUMAN]	64.79	1	22	22	999	262.281	40.82	10	86	292.901	50.56	13	108	515.003	51.31	15	209	227.104	44.94	12	84	5.2048	4.87	1	2	131.636	46.07	14	46	394.769	40.82	10	131	159.411	47.57	12	58	210.075	40.82	10	77	393.829	54.68	14	150	44.5074	29.21	8
P02790	Hemopexin OS=Homo sapiens OX=9606 GN=HPX PE=1 SV=2 - [HEMO_HUMAN]	64.72	1	23	23	1610	442.749	42.21	13	137	420.998	40.91	15	139	534.344	37.88	13	194	198.812	35.28	12	75	98.3698	25.32	8	35	157.959	35.28	10	54	1038.71	45.89	15	331	271.004	44.16	14	91	280.449	32.47	11	96	654.571	50.43	16	241	281.249	41.34	13
P02652	Apolipoprotein A-II OS=Homo sapiens OX=9606 GN=APOA2 PE=1 SV=1 - [APOA2_HUMAN]	64	1	7	7	211	24.4315	28	2	6	69.2595	53	5	25	185.538	60	5	64	22.4533	52	4	12		0			36.8638	31	2	14	70.7142	50	3	20	24.1457	50	3	8	53.8861	51	4	20	83.9495	51	4	31	23.2565	31	2
P09104	Gamma-enolase OS=Homo sapiens OX=9606 GN=ENO2 PE=1 SV=3 - [ENOG_HUMAN]	63.36	1	12	16	621	39.4699	22.81	6	17	96.3455	39.63	10	37	258.358	44.01	11	94	198.52	53	13	73	23.5231	10.6	3	7	158.344	46.08	12	54	31.0382	11.98	4	12	454.084	57.83	14	151	441.579	63.36	16	157	3.04572	4.15	1	1	50.1603	13.59	4
P00738	Haptoglobin OS=Homo sapiens OX=9606 GN=HP PE=1 SV=1 - [HPT_HUMAN]	63.3	2	26	26	1033	40.1383	9.11	3	15	144.922	49.01	14	57	253.213	50.49	14	89	287.525	48.28	13	115	47.5023	25.12	8	16	328.584	63.05	24	121	303.747	47.54	13	108	327.161	50.49	14	117	148.949	42.36	11	59	337.727	50.99	15	127	405.243	54.93	20
P36955	Pigment epithelium-derived factor OS=Homo sapiens OX=9606 GN=SERPINF1 PE=1 SV=4 - [PEDF_HUMAN]	63.16	1	21	21	2041	602.551	45.22	14	191	572.399	40.19	14	225	298.223	38.04	13	112	154.996	35.89	12	65	341.192	36.6	12	121	295.104	37.32	14	121	1200.13	47.61	14	395	189.357	33.49	11	71	635.177	45.22	14	238	168.151	32.3	11	66	879.392	44.74	18
P60174	Triosephosphate isomerase OS=Homo sapiens OX=9606 GN=TPI1 PE=1 SV=4 - [TPIS_HUMAN]	63.05	1	11	11	215	63.5689	41.77	6	18	65.93	41.77	6	20	97.787	47.39	7	30	42.0606	36.95	6	14	16.1158	19.28	3	6	69.1154	42.57	7	24	45.3228	33.73	5	14	93.5467	41.77	6	27	171.789	51	9	55		0			15.9693	24.5	3
P80723	Brain acid soluble protein 1 OS=Homo sapiens OX=9606 GN=BASP1 PE=1 SV=2 - [BASP1_HUMAN]	63	1	8	8	50		0			8.62763	8.37	1	2	30.3244	20.7	2	7	3.88799	8.37	1	1		0			46.4187	50.66	6	15	3.64585	12.33	1	1	53.7121	35.24	4	12	48.8272	35.24	4	12		0				0
P01859	Immunoglobulin heavy constant gamma 2 OS=Homo sapiens OX=9606 GN=IGHG2 PE=1 SV=2 - [IGHG2_HUMAN]	62.88	1	7	14	3081	735.256	38.65	10	245	471.234	49.08	12	173	658.156	53.68	12	212	201.758	40.8	10	82	1182.16	49.08	12	409	903.635	46.01	12	348	625.495	48.77	11	216	385.154	45.71	11	153	255.87	47.24	10	86	527.751	51.53	11	188	954.51	45.71	12
P01876	Immunoglobulin heavy constant alpha 1 OS=Homo sapiens OX=9606 GN=IGHA1 PE=1 SV=2 - [IGHA1_HUMAN]	62.32	1	9	12	993	382.057	47.31	9	113	191.763	47.31	9	59	191.234	39.09	8	63	103.148	41.36	8	37	273.553	45.33	8	80	115.355	30.31	6	35	272.497	47.31	9	78	256.126	49.86	10	85	121.284	36.54	7	38	199.382	36.54	7	63	276.866	45.33	9
P01023	Alpha-2-macroglobulin OS=Homo sapiens OX=9606 GN=A2M PE=1 SV=3 - [A2MG_HUMAN]	62.08	2	61	70	4304	688.374	32.63	33	209	1095.62	46.68	48	376	476.047	33.11	32	165	216.083	25.58	26	79	1559	48.98	52	498	965.15	43.89	44	333	1657.79	47.35	48	489	796.865	49.59	47	280	881.432	41.93	44	313	318.648	30.33	29	113	4148.68	56.11	62
P06733	Alpha-enolase OS=Homo sapiens OX=9606 GN=ENO1 PE=1 SV=2 - [ENOA_HUMAN]	61.98	2	15	19	866	90.3452	30.88	9	34	116.38	32.95	10	48	417.059	54.84	15	163	226.3	50	14	88	38.9593	19.59	5	12	245.019	48.85	16	93	71.1634	16.36	6	28	525.657	57.14	16	187	515.363	57.14	16	193	7.64206	9.22	3	5	46.3929	12.21	3
P02649	Apolipoprotein E OS=Homo sapiens OX=9606 GN=APOE PE=1 SV=1 - [APOE_HUMAN]	61.83	1	18	18	574	125.465	35.65	8	36	213.6	52.37	13	75	166.714	40.69	10	63	59.857	31.86	8	25	30.1365	20.5	5	10	141.855	42.59	10	54	311.081	46.37	12	104	64.9471	35.33	8	20	175.994	50.79	13	63	67.5412	37.22	9	22	240.733	47.95	11
P0CG48	Polyubiquitin-C OS=Homo sapiens OX=9606 GN=UBC PE=1 SV=3 - [UBC_HUMAN]	61.75	4	4	4	51	17.7146	21.02	1	5	9.07599	32.85	2	3	18.4681	32.85	2	6	17.8178	32.85	2	6	9.67218	21.02	1	3	33.5261	38.1	2	11	3.48917	21.02	1	1	23.279	32.85	2	8	16.9595	44.67	3	6		0			6.58653	21.02	1
P68371	Tubulin beta-4B chain OS=Homo sapiens OX=9606 GN=TUBB4B PE=1 SV=1 - [TBB4B_HUMAN]	59.55	3	1	19	282	6.94834	5.17	2	3	88.8504	36.18	10	33	78.0607	33.93	8	25	100.827	50.79	14	37	11.1413	13.26	4	4	151.206	45.39	15	52	9.07702	8.99	2	3	217.334	50.79	14	73	130.645	46.97	13	44		0			22.0638	25.84	7
P04406	Glyceraldehyde-3-phosphate dehydrogenase OS=Homo sapiens OX=9606 GN=GAPDH PE=1 SV=3 - [G3P_HUMAN]	58.81	2	12	12	416	109.332	24.18	5	31	108.794	35.52	7	35	127.019	37.61	7	44	113.197	29.25	6	36	72.2279	28.36	6	23	199.775	41.19	10	70	60.1011	35.52	7	18	333.847	53.13	9	96	123.629	41.79	8	41		0			56.914	30.45	7
P09972	Fructose-bisphosphate aldolase C OS=Homo sapiens OX=9606 GN=ALDOC PE=1 SV=2 - [ALDOC_HUMAN]	58.79	1	16	18	305	25.6613	10.71	2	7	64.2161	37.36	7	20	94.752	39.84	8	31	173.862	46.43	12	59	7.04382	10.71	2	2	103.329	41.76	11	33	7.77366	6.32	1	2	247.522	58.52	16	82	203.937	49.45	12	66	2.62397	6.32	1	1	2.3578	4.4	1
P43320	Beta-crystallin B2 OS=Homo sapiens OX=9606 GN=CRYBB2 PE=1 SV=2 - [CRBB2_HUMAN]	58.05	1	12	12	333	5.08675	7.8	1	2	6.46175	17.56	2	2		0				0								0			72.9934	36.1	5	23	392.369	57.56	11	145	335.889	58.05	11	130	21.3482	22.93	3	8	37.7566	38.54	6
P04350	Tubulin beta-4A chain OS=Homo sapiens OX=9606 GN=TUBB4A PE=1 SV=2 - [TBB4A_HUMAN]	57.88	3	2	18	231	6.94834	5.18	2	3	71.7268	33.11	9	28	60.1165	33.56	8	20	59.0135	41.44	11	24	7.45413	9.23	3	3	134.328	43.69	14	47	9.07702	9.01	2	3	176.175	49.1	13	61	96.387	37.61	10	34		0			22.0638	25.9	7
Q13885	Tubulin beta-2A chain OS=Homo sapiens OX=9606 GN=TUBB2A PE=1 SV=1 - [TBB2A_HUMAN]	56.85	2	1	18	228	4.87925	3.15	1	2	62.0588	32.81	9	22	69.1053	31.91	7	21	64.3326	33.26	9	23	16.1942	12.58	4	7	153.359	42.7	14	51	11.3542	11.69	3	4	171.29	50.79	14	57	82.8603	34.16	10	29		0			29.9744	31.91	9
Q9BVA1	Tubulin beta-2B chain OS=Homo sapiens OX=9606 GN=TUBB2B PE=1 SV=1 - [TBB2B_HUMAN]	56.85	2	1	18	222	4.87925	3.15	1	2	66.9324	32.81	9	24	71.8967	34.61	8	22	64.3326	33.26	9	23	16.1942	12.58	4	7	141.26	42.7	14	47	9.07702	8.99	2	3	166.397	50.79	14	55	82.3015	34.16	10	29		0			24.88	29.21	8
P02675	Fibrinogen beta chain OS=Homo sapiens OX=9606 GN=FGB PE=1 SV=2 - [FIBB_HUMAN]	56.62	1	22	22	438	91.8555	19.55	6	26	146.182	27.49	10	44	150.492	20.57	8	50	76.928	23.83	8	25	78.1714	22	8	24	341.375	51.53	20	109	159.395	25.87	9	46	142.017	24.03	9	42	52.2368	19.55	6	16	89.6329	16.5	6	28	55.1301	19.35	6
P01034	Cystatin-C OS=Homo sapiens OX=9606 GN=CST3 PE=1 SV=1 - [CYTC_HUMAN]	56.16	1	7	7	270	103.881	30.14	3	31	128.046	41.1	4	43	66.3847	41.1	4	23	17.3415	19.18	2	6	13.4065	30.82	3	5	25.6018	30.14	3	10	160.548	43.84	4	49	25.2279	30.14	3	9	81.2105	30.14	3	27	35.1828	30.14	3	13	113.239	56.16	7
P07437	Tubulin beta chain OS=Homo sapiens OX=9606 GN=TUBB PE=1 SV=2 - [TBB5_HUMAN]	55.86	2	3	18	242	6.94834	5.18	2	3	60.4208	26.35	8	23	68.353	24.1	6	22	72.8716	37.61	11	28	16.7676	13.29	4	6	161.454	45.5	15	55	9.07702	9.01	2	3	181.471	47.07	13	60	92.9144	40.99	11	33		0			24.8447	29.28	8
P02679	Fibrinogen gamma chain OS=Homo sapiens OX=9606 GN=FGG PE=1 SV=3 - [FIBG_HUMAN]	55.63	1	18	18	399	58.4816	16.56	5	17	115.546	25.83	9	39	116.684	29.8	9	37	48.0985	18.76	6	16	79.4059	30.68	8	25	324.155	43.93	14	101	161.513	33.55	10	49	109.167	33.77	10	35	48.0987	19.43	6	15	76.4903	23.62	8	25	66.2936	22.3	6
P0DJI8	Serum amyloid A-1 protein OS=Homo sapiens OX=9606 GN=SAA1 PE=1 SV=1 - [SAA1_HUMAN]	54.92	2	5	5	46		0			21.0702	40.16	3	6		0			4.98382	23.77	2	2						0			30.464	40.16	3	8		0			2.39856	12.3	1	1	66.1463	40.16	3	19	10.8734	40.98	3
P0DOX7	Immunoglobulin kappa light chain OS=Homo sapiens OX=9606 PE=1 SV=1 - [IGK_HUMAN]	54.67	1	2	9	2706	774.092	48.6	6	220	529.425	48.6	6	167	594.795	48.6	6	206	264.792	40.19	5	88	962.961	53.74	8	283	921.982	53.74	8	281	682.834	48.6	6	189	537.093	48.6	6	176	326.491	48.6	6	106	466.302	48.6	6	149	1098.71	53.74	8
P21796	Voltage-dependent anion-selective channel protein 1 OS=Homo sapiens OX=9606 GN=VDAC1 PE=1 SV=2 - [VDAC1_HUMAN]	54.06	1	9	10	42		0			6.13635	3.53	1	3	1.83595	3.53	1	1	1.91242	3.53	1	1		0			47.677	50.18	9	20		0			24.7877	27.92	6	13	8.32798	3.53	1	4		0				0
P01860	Immunoglobulin heavy constant gamma 3 OS=Homo sapiens OX=9606 GN=IGHG3 PE=1 SV=2 - [IGHG3_HUMAN]	53.05	1	6	15	3032	817.209	36.07	11	271	407.798	36.07	11	168	466.077	41.91	11	178	191.75	30.77	10	78	1197.83	36.07	11	408	1057.96	40.05	13	398	745.055	36.07	11	245	394.561	33.95	10	148	257.024	34.75	10	95	361.561	32.1	9	144	1224.93	45.09	14
P30086	Phosphatidylethanolamine-binding protein 1 OS=Homo sapiens OX=9606 GN=PEBP1 PE=1 SV=3 - [PEBP1_HUMAN]	52.94	1	5	5	46	10.7761	10.7	1	3	14.2735	28.34	3	4	27.3497	52.94	5	8	15.9921	25.13	2	5		0			9.48363	15.51	2	3	5.25601	17.65	2	2	33.0809	35.83	4	10	37.4464	52.94	5	11		0				0
P35527	Keratin, type I cytoskeletal 9 OS=Homo sapiens OX=9606 GN=KRT9 PE=1 SV=3 - [K1C9_HUMAN]	52.01	2	14	15	85	2.23832	2.25	1	1	6.8252	12.84	2	2		0				0			190.934	41.41	14	57	26.8176	21.67	7	9	3.2259	2.25	1	1		0			11.3837	6.26	3	4		0			27.4861	18.78	5
P02774	Vitamin D-binding protein OS=Homo sapiens OX=9606 GN=GC PE=1 SV=2 - [VTDB_HUMAN]	51.9	1	22	22	1435	361.91	40.08	14	115	267.481	35.65	12	92	526.672	40.93	14	177	90.8899	31.86	12	40	72.1944	34.18	10	24	301.005	43.04	15	111	654.799	44.73	16	202	194.172	36.5	13	62	320.11	42.41	15	111	500.7	40.93	14	168	302.122	45.78	16
P00450	Ceruloplasmin OS=Homo sapiens OX=9606 GN=CP PE=1 SV=1 - [CERU_HUMAN]	51.74	1	45	45	2162	522.354	29.3	21	151	636.048	36.81	26	201	635.336	32.3	23	207	336.916	32.02	24	111	351.645	29.77	19	119	424.018	34.55	26	135	712.581	32.39	23	204	514.913	32.58	24	158	495.135	32.58	23	162	756.755	37.75	26	233	655.164	37.75	31
P02511	Alpha-crystallin B chain OS=Homo sapiens OX=9606 GN=CRYAB PE=1 SV=2 - [CRYAB_HUMAN]	51.43	1	9	9	386		0			60.3391	30.29	4	20	1.81488	4.57	1	1		0				0			9.16032	10.86	2	4	64.1151	19.43	2	19	460.016	51.43	9	162	225.341	44	6	88	71.1189	32	4	24	155.737	51.43	8
P07315	Gamma-crystallin C OS=Homo sapiens OX=9606 GN=CRYGC PE=1 SV=2 - [CRGC_HUMAN]	51.15	2	5	7	72		0				0				0				0				0				0				0			70.4483	36.78	5	27	108.891	51.15	7	45		0				0
P06727	Apolipoprotein A-IV OS=Homo sapiens OX=9606 GN=APOA4 PE=1 SV=4 - [APOA4_HUMAN]	50.76	1	19	19	413	246.104	39.65	14	75	150.43	37.88	14	51	87.3629	27.02	9	34	18.2553	18.69	6	7	66.8935	17.68	7	27	48.2252	15.15	5	20	132.438	27.78	10	44	47.3656	23.23	7	16	122.892	30.3	11	46	156.234	36.11	12	57	48.9632	12.12	5
P01011	Alpha-1-antichymotrypsin OS=Homo sapiens OX=9606 GN=SERPINA3 PE=1 SV=2 - [AACT_HUMAN]	50.59	1	22	22	1126	151.26	22.7	8	48	323.74	36.17	13	117	208.478	28.61	9	77	175.892	32.86	11	70	121.607	22.46	7	45	171.274	20.09	7	70	359.939	32.86	12	128	160.914	25.3	8	55	185.84	32.62	11	67	310.006	38.77	11	108	263.771	26.71	11
P0C0L5	Complement C4-B OS=Homo sapiens OX=9606 GN=C4B PE=1 SV=2 - [CO4B_HUMAN]	50.17	1	4	69	2298	486.917	28.67	32	141	842.578	41.86	51	282	678.376	39.28	44	224	281.5	24.54	26	93	258.693	21.22	23	86	364.815	29.47	35	126	491.508	31.42	37	148	396.664	33.03	38	131	488.838	35.55	43	167	862.756	40.08	47	285	369.184	29.01	36
P04217	Alpha-1B-glycoprotein OS=Homo sapiens OX=9606 GN=A1BG PE=1 SV=4 - [A1BG_HUMAN]	49.7	1	15	15	420	108.383	25.45	9	35	85.4721	31.52	11	37	157.337	43.43	13	72	47.4068	17.98	7	20	20.4549	10.71	3	7	39.8951	17.17	6	15	153.07	31.72	11	49	47.4486	21.82	8	19	72.8228	25.25	9	31	125.479	37.37	12	48	41.6288	17.17	6
P0DOX5	Immunoglobulin gamma-1 heavy chain OS=Homo sapiens OX=9606 PE=1 SV=2 - [IGG1_HUMAN]	49.67	2	10	19	5773	1876.43	39.2	12	573	1025.16	40.31	14	343	1320.91	42.54	13	438	371.116	39.2	13	131	2359.98	39.2	13	699	1637.71	44.99	15	568	2085.45	40.31	13	597	895.717	42.54	12	296	567.5	40.31	14	182	774.671	40.98	12	257	2304.86	44.54	16
Q71U36	Tubulin alpha-1A chain OS=Homo sapiens OX=9606 GN=TUBA1A PE=1 SV=1 - [TBA1A_HUMAN]	49.45	3	6	14	541	49.6874	17.96	5	17	153.813	34.59	10	53	216.771	35.92	11	80	181.682	33.04	10	65	39.9679	18.18	5	14	197.758	36.59	10	62	58.5908	23.95	7	22	370.595	39.69	12	128	235.119	43.02	12	81		0			43.9804	15.3	4
P0C0L4	Complement C4-A OS=Homo sapiens OX=9606 GN=C4A PE=1 SV=2 - [CO4A_HUMAN]	49.2	1	2	67	2248	458.817	27.92	31	135	809.417	40.42	49	273	644.95	38.53	43	216	270.387	22.99	25	90	258.693	21.22	23	86	371.715	29.93	36	129	503.404	32.22	37	151	367.181	30.73	36	123	480.713	34.81	42	164	814.076	38.65	45	273	369.184	29.01	36
P10523	S-arrestin OS=Homo sapiens OX=9606 GN=SAG PE=1 SV=3 - [ARRS_HUMAN]	49.14	1	16	16	341		0			72.5235	41.73	12	25	200.441	38.77	10	65	175.047	44.2	13	64		0			31.5229	23.21	6	11		0			201.623	44.2	13	69	302.819	48.89	15	107		0				0
Q99497	Parkinson disease protein 7 OS=Homo sapiens OX=9606 GN=PARK7 PE=1 SV=2 - [PARK7_HUMAN]	48.15	1	6	6	32	2.72085	13.76	1	1	3.18728	13.76	1	1	24.4568	30.16	3	7	9.3001	25.93	2	3		0			5.38313	7.94	1	2		0			23.0234	28.04	3	6	43.2451	35.45	4	12		0				0
P02749	Beta-2-glycoprotein 1 OS=Homo sapiens OX=9606 GN=APOH PE=1 SV=3 - [APOH_HUMAN]	48.12	1	12	12	275	66.655	27.83	5	19	88.0343	28.41	7	29	124.795	31.01	8	41	12.1812	9.28	2	5	9.78663	5.8	1	3	35.0983	26.09	5	12	89.0191	31.88	8	26	56.0552	28.12	6	18	96.0163	28.12	6	32	106.989	31.01	8	37	77.9245	40.29	9
P04075	Fructose-bisphosphate aldolase A OS=Homo sapiens OX=9606 GN=ALDOA PE=1 SV=2 - [ALDOA_HUMAN]	48.08	1	9	11	102	8.8547	8.52	2	3	21.604	19.51	4	7	36.4687	38.46	7	12	25.92	9.89	3	10		0			21.1659	17.58	3	7	2.62482	3.57	1	1	125.894	40.11	8	37	77.1916	43.68	9	24		0			2.56418	3.85	1
P53673	Beta-crystallin A4 OS=Homo sapiens OX=9606 GN=CRYBA4 PE=1 SV=3 - [CRBA4_HUMAN]	47.96	1	7	7	132														0				0								0			238.498	47.96	7	75	183.312	47.96	7	57		0				0
P00338	L-lactate dehydrogenase A chain OS=Homo sapiens OX=9606 GN=LDHA PE=1 SV=2 - [LDHA_HUMAN]	47.59	2	10	12	200	25.5004	14.16	4	10	20.5476	9.34	3	9	36.1677	26.2	7	18	45.937	22.29	7	30	3.10769	8.73	3	3	53.6508	11.75	4	23	17.3062	6.33	2	7	157.424	45.18	11	64	64.1562	37.35	9	28		0			18.6774	8.73	3
P68366	Tubulin alpha-4A chain OS=Homo sapiens OX=9606 GN=TUBA4A PE=1 SV=1 - [TBA4A_HUMAN]	47.54	2	5	13	418	37.4511	13.17	4	14	124.961	31.25	9	47	142.364	26.12	8	56	114.504	26.12	8	45	26.4268	10.49	3	10	146.336	32.14	9	48	44.207	13.17	4	18	285.088	35.71	10	101	178.303	38.62	11	67		0			24.5649	10.49	3
P04264	Keratin, type II cytoskeletal 1 OS=Homo sapiens OX=9606 GN=KRT1 PE=1 SV=6 - [K2C1_HUMAN]	47.52	6	19	24	145	1.99917	1.24	1	1	14.7522	11.34	4	5		0				0			235.284	43.32	21	80	34.9835	12.42	7	14	6.38885	4.04	2	2		0			40.0592	16.77	7	14		0			60.7992	21.89	10
Q8IUE6	Histone H2A type 2-B OS=Homo sapiens OX=9606 GN=H2AC21 PE=1 SV=3 - [H2A2B_HUMAN]	46.92	3	2	3	54	2.29281	6.92	1	1	5.08892	6.92	1	2	9.10252	24.62	2	4	20.6772	29.23	2	7		0			12.7055	24.62	2	5		0			41.8021	46.92	3	13	50.8685	46.92	3	21	1.81171	6.92	1	1		0
P01619	Immunoglobulin kappa variable 3-20 OS=Homo sapiens OX=9606 GN=IGKV3-20 PE=1 SV=2 - [KV320_HUMAN]	46.55	1	2	3	98	44.922	13.79	1	11	32.0508	13.79	1	8	61.8219	13.79	1	16	25.6718	13.79	1	7	22.2062	13.79	1	6	26.8369	46.55	3	7	3.8733	13.79	1	1	33.954	13.79	1	10	11.0969	13.79	1	3	59.6405	13.79	1	17	13.7191	32.76	2
P12277	Creatine kinase B-type OS=Homo sapiens OX=9606 GN=CKB PE=1 SV=1 - [KCRB_HUMAN]	46.46	1	13	13	506	91.6064	32.02	8	28	115.967	39.11	10	42	189.163	41.47	10	65	238.334	38.85	11	83	16.0104	9.71	3	6	120.309	33.6	9	42	41.8675	22.57	6	14	212.648	46.46	13	74	383.138	46.19	12	144		0			21.4164	12.6	3
P41222	Prostaglandin-H2 D-isomerase OS=Homo sapiens OX=9606 GN=PTGDS PE=1 SV=1 - [PTGDS_HUMAN]	46.32	1	5	5	342	142.335	32.63	3	38	89.7142	24.21	2	26	59.5467	32.63	3	18	19.9548	8.95	1	7	120.599	32.63	3	35	71.6991	32.63	3	24	219.251	32.63	3	56	30.1739	8.95	1	10	107.775	34.21	3	33	21.4675	8.95	1	7	160.748	36.32	4
Q13509	Tubulin beta-3 chain OS=Homo sapiens OX=9606 GN=TUBB3 PE=1 SV=2 - [TBB3_HUMAN]	46.22	2	6	16	157	4.87925	3.11	1	2	56.848	30	8	21	48.6857	24	6	18	37.4847	16.44	5	12	16.7676	13.11	4	6	89.1847	25.11	10	31	4.96035	3.11	1	2	112.88	38	11	40	63.3962	29.11	9	21		0			8.55186	12.44	4
Q12805	EGF-containing fibulin-like extracellular matrix protein 1 OS=Homo sapiens OX=9606 GN=EFEMP1 PE=1 SV=2 - [FBLN3_HUMAN]	45.84	1	16	16	185	25.7737	10.55	3	8	73.5894	22.92	7	21	33.5183	17.44	5	11	5.66367	3.04	1	2	21.1259	9.13	4	9	7.28642	7.51	3	3	113.073	29.41	10	33	7.79487	10.55	3	3	93.4304	26.98	9	31	12.0753	11.76	3	4	69.5202	31.44	10
P07320	Gamma-crystallin D OS=Homo sapiens OX=9606 GN=CRYGD PE=1 SV=3 - [CRGD_HUMAN]	45.4	1	5	5	41		0				0				0				0								0				0			50.2846	41.38	4	15	78.4321	45.4	5	26		0
P00747	Plasminogen OS=Homo sapiens OX=9606 GN=PLG PE=1 SV=2 - [PLMN_HUMAN]	45.19	3	25	25	380	59.6909	22.84	10	18	142.477	30.86	16	46	111.941	37.28	18	42	25.0775	17.41	10	16	10.5758	5.68	3	4	99.7362	28.64	13	31	101.719	30.49	15	30	118.345	31.85	18	45	59.3576	25.68	13	22	174.988	33.33	17	66	75.7903	26.42	13
P35243	Recoverin OS=Homo sapiens OX=9606 GN=RCVRN PE=1 SV=2 - [RECO_HUMAN]	44.5	1	9	9	68		0				0			5.36892	13.5	2	2	31.1834	36.5	7	15		0			10.9941	18	3	4		0			56.004	44.5	9	24	51.283	44.5	9	23		0				0
P25311	Zinc-alpha-2-glycoprotein OS=Homo sapiens OX=9606 GN=AZGP1 PE=1 SV=2 - [ZA2G_HUMAN]	44.3	1	11	11	322	97.1175	28.86	6	30	127.628	35.23	8	40	100.808	28.86	6	28	24.2007	25.5	5	8	31.6923	19.13	4	10	50.2999	22.48	5	17	102.918	28.86	6	31	55.821	25.5	5	15	127.726	32.21	7	40	124.192	32.89	7	38	74.4253	28.86	6
Q16777	Histone H2A type 2-C OS=Homo sapiens OX=9606 GN=H2AC20 PE=1 SV=4 - [H2A2C_HUMAN]	44.19	2	2	3	85	2.29281	6.98	1	1	11.2702	21.71	2	4	28.1789	21.71	2	10	43.1144	44.19	3	14		0			24.1359	21.71	2	8		0			58.5702	44.19	3	19	72.8224	21.71	2	28	1.81171	6.98	1	1		0
Q9UBM4	Opticin OS=Homo sapiens OX=9606 GN=OPTC PE=1 SV=1 - [OPT_HUMAN]	43.98	1	10	10	195	124.043	21.99	4	33	30.0599	11.45	3	12	39.1001	17.77	3	12	7.26991	12.05	3	3	196.51	28.61	8	62	10.9389	12.05	3	4	41.3973	17.77	3	12	18.6483	21.39	4	6	65.7948	25	5	21	32.0698	12.05	3	10	16.4205	8.43	2
P31946	14-3-3 protein beta/alpha OS=Homo sapiens OX=9606 GN=YWHAB PE=1 SV=3 - [1433B_HUMAN]	43.9	2	5	8	146	28.6432	15.04	3	14	29.0425	15.04	3	17	38.3202	30.08	5	20	21.0362	22.76	4	10	1.60827	3.25	1	1	40.926	23.98	5	21	14.4266	15.04	3	8	49.7399	27.64	5	21	56.753	27.64	5	28		0			12.2452	13.01	3
Q9UBP4	Dickkopf-related protein 3 OS=Homo sapiens OX=9606 GN=DKK3 PE=1 SV=2 - [DKK3_HUMAN]	43.71	1	11	11	402	82.0124	25.14	6	24	122.975	34.57	9	42	113.84	28.57	7	39	6.63952	7.71	2	3	26.0009	17.71	4	9	58.6878	30	7	19	394.894	37.71	9	122	18.7644	11.43	2	5	200.999	37.71	9	66	11.2992	11.43	2	3	142.123	30	7
P07339	Cathepsin D OS=Homo sapiens OX=9606 GN=CTSD PE=1 SV=1 - [CATD_HUMAN]	43.69	1	13	13	242	41.5117	14.32	4	14	115.856	34.95	10	44	50.819	29.13	8	20	8.2798	9.71	3	4	11.594	6.31	2	6	31.9339	27.18	8	15	128.761	41.75	12	49	14.9433	14.32	4	6	40.4436	26.94	8	17	15.9439	14.32	4	6	105.365	35.68	11
P36222	Chitinase-3-like protein 1 OS=Homo sapiens OX=9606 GN=CHI3L1 PE=1 SV=2 - [CH3L1_HUMAN]	43.6	1	13	13	105	32.9841	16.71	4	10	66.7776	23.24	6	23	20.2783	13.58	3	7	8.2891	10.18	2	3	3.95916	6.01	1	1		0			36.2614	20.63	5	11	10.7907	14.1	3	4	49.4225	24.54	7	18	21.8491	13.58	3	7	8.93763	6.01	1
P02765	Alpha-2-HS-glycoprotein OS=Homo sapiens OX=9606 GN=AHSG PE=1 SV=2 - [FETUA_HUMAN]	43.6	1	9	9	338	79.5789	20.71	5	25	166.626	34.88	7	49	170.889	38.15	6	46	13.5109	12.26	2	4	13.6323	16.08	3	4	35.7021	17.98	4	15	147.571	34.33	6	40	22.6678	22.89	4	7	45.7895	24.8	4	14	139.332	30.25	5	40	60.9639	26.7	5
P00558	Phosphoglycerate kinase 1 OS=Homo sapiens OX=9606 GN=PGK1 PE=1 SV=3 - [PGK1_HUMAN]	43.41	2	13	13	195	37.7605	16.55	5	13	62.1249	26.38	8	21	75.4943	30.22	9	28	38.3154	19.42	6	13		0			40.3546	18.47	5	13	14.6538	10.55	3	5	125.608	35.97	11	43	166.553	37.65	11	56		0				0
P09211	Glutathione S-transferase P OS=Homo sapiens OX=9606 GN=GSTP1 PE=1 SV=2 - [GSTP1_HUMAN]	43.33	1	6	6	45	9.40744	14.29	2	3	9.25177	18.57	2	3	16.1067	23.33	3	6	7.89224	9.52	1	3	3.50173	7.62	1	1	6.89952	7.62	1	2		0			29.4623	23.33	3	10	44.3304	35.71	5	17		0				0
P01008	Antithrombin-III OS=Homo sapiens OX=9606 GN=SERPINC1 PE=1 SV=1 - [ANT3_HUMAN]	43.32	1	19	19	469	65.6026	15.52	7	25	161.321	35.34	12	65	188.303	35.56	13	78	51.9361	22.84	8	25	47.7448	8.41	2	14	31.7466	19.83	7	11	102.644	20.26	8	41	55.4549	26.51	10	24	97.4237	29.96	11	43	245.472	40.95	14	97	20.3434	10.34	4
P05813	Beta-crystallin A3 OS=Homo sapiens OX=9606 GN=CRYBA1 PE=1 SV=4 - [CRBA1_HUMAN]	42.33	1	7	7	139		0				0								0				0				0			12.7524	13.02	2	4	223.011	42.33	7	68	183.464	42.33	7	61	2.65547	6.98	1	1	12.5789	19.07	3
A0A075B6H7	Probable non-functional immunoglobulin kappa variable 3-7 OS=Homo sapiens OX=9606 GN=IGKV3-7 PE=1 SV=1 - [KV37_HUMAN]	42.24	2	3	3	30	9.88614	23.28	2	4	8.70453	23.28	2	5	1.76134	7.76	1	1	0	7.76	1	2		0				0			10.2089	7.76	1	5	3.28135	7.76	1	5	3.66031	7.76	1	3		0			2.24194	7.76	1
Q15181	Inorganic pyrophosphatase OS=Homo sapiens OX=9606 GN=PPA1 PE=1 SV=2 - [IPYR_HUMAN]	42.21	1	8	9	41		0			3.43926	7.27	1	1	28.7038	31.83	5	9	8.39104	15.57	3	3		0				0				0			24.5375	38.75	7	10	43.9741	42.21	9	18		0				0
P01871	Immunoglobulin heavy constant mu OS=Homo sapiens OX=9606 GN=IGHM PE=1 SV=4 - [IGHM_HUMAN]	41.94	1	3	14	208	39.4066	11.48	4	12	19.3335	11.48	4	8	52.3944	25.83	9	22	12.8895	5.3	2	4	119.675	21.85	8	48	129.244	40.18	13	46	29.2964	14.35	5	9	76.9757	21.63	8	31	6.55217	7.06	2	2	2.32244	3.53	1	1	73.0366	25.61	9
P22914	Gamma-crystallin S OS=Homo sapiens OX=9606 GN=CRYGS PE=1 SV=4 - [CRYGS_HUMAN]	41.57	1	7	7	142	2.87915	8.99	1	1		0				0				0				0				0				0			185.806	34.27	5	59	207.012	37.64	6	78		0			1.9351	3.93	1
P02763	Alpha-1-acid glycoprotein 1 OS=Homo sapiens OX=9606 GN=ORM1 PE=1 SV=1 - [A1AG1_HUMAN]	41.29	1	8	10	1724	344.955	34.83	6	123	265.165	40.8	7	113	283.516	34.83	6	126	151.579	34.83	6	80	365.823	40.8	8	148	271.899	41.29	9	107	452.425	40.8	7	160	235.446	34.83	6	101	273.247	40.8	7	122	281.72	40.8	7	124	359.436	41.29	8
P10909	Clusterin OS=Homo sapiens OX=9606 GN=CLU PE=1 SV=1 - [CLUS_HUMAN]	41.2	1	20	20	1844	360.218	20.27	8	102	483.736	27.17	11	174	453.218	23.83	11	158	236.239	22.27	9	82	261.636	21.38	9	90	432.203	27.84	13	152	871.752	22.49	10	272	187.469	21.83	7	60	632.434	25.39	10	238	275.31	20.27	8	93	874.682	29.4	16
P27348	14-3-3 protein theta OS=Homo sapiens OX=9606 GN=YWHAQ PE=1 SV=1 - [1433T_HUMAN]	40.82	2	5	8	138	14.8361	7.35	2	10	27.216	19.59	4	17	34.8558	28.16	5	19	14.2589	15.1	3	8	1.60827	3.27	1	1	32.3548	10.61	3	18	11.0354	7.35	2	7	54.5469	33.06	6	23	61.3185	30.2	6	30		0			9.46277	7.35	2
P62805	Histone H4 OS=Homo sapiens OX=9606 GN=H4C1 PE=1 SV=2 - [H4_HUMAN]	40.78	1	4	4	110		0			5.20459	17.48	2	6	15.979	29.13	3	13	25.6792	29.13	3	15	1.74087	7.77	1	1	75.0088	40.78	4	35		0			18.839	40.78	4	13	50.7426	40.78	4	27		0				0
P60709	Actin, cytoplasmic 1 OS=Homo sapiens OX=9606 GN=ACTB PE=1 SV=1 - [ACTB_HUMAN]	40.53	7	4	11	231	99.395	20.8	5	31	34.5497	16.8	5	16	81.6244	26.4	7	27	49.1338	18.13	5	17	58.6133	20.27	5	21	59.741	20.27	5	20	25.4058	15.2	4	8	91.3173	34.93	9	35	115.739	34.93	9	45	3.40544	4.8	1	1	14.7476	9.07	2
P19652	Alpha-1-acid glycoprotein 2 OS=Homo sapiens OX=9606 GN=ORM2 PE=1 SV=2 - [A1AG2_HUMAN]	39.8	1	6	8	974	234.012	29.35	5	85	164.194	39.8	7	71	183.028	39.8	7	92	90.1562	29.35	5	55	73.0109	16.92	3	31	86.0883	21.89	4	39	337.877	29.35	5	120	143.037	29.35	5	66	145.742	29.35	5	70	217.321	33.83	6	95	114.468	21.89	4
P08670	Vimentin OS=Homo sapiens OX=9606 GN=VIM PE=1 SV=4 - [VIME_HUMAN]	39.27	7	15	15	122		0			4.13108	4.29	2	2	52.8731	19.31	9	21	16.4062	9.23	4	7		0			27.211	17.17	7	12		0			81.9336	31.97	12	31	125.791	31.97	14	49		0				0
P00492	Hypoxanthine-guanine phosphoribosyltransferase OS=Homo sapiens OX=9606 GN=HPRT1 PE=1 SV=2 - [HPRT_HUMAN]	38.99	1	5	5	16		0			2.99073	5.96	1	1		0			11.2753	31.65	4	4		0				0				0			15.8554	38.99	5	5	16.2905	25.23	4	6		0				0
P01019	Angiotensinogen OS=Homo sapiens OX=9606 GN=AGT PE=1 SV=1 - [ANGT_HUMAN]	38.76	1	12	12	354	51.5246	18.35	6	15	170.165	30.93	11	59	140.935	27.42	10	50	62.2657	15.26	6	22	2.01653	2.47	1	1	9.95175	7.63	3	4	99.2872	25.36	9	30	72.5509	21.03	7	26	129.492	29.07	10	46	132.481	27.42	10	45	25.8412	12.58	4
Q13822	Ectonucleotide pyrophosphatase/phosphodiesterase family member 2 OS=Homo sapiens OX=9606 GN=ENPP2 PE=1 SV=3 - [ENPP2_HUMAN]	38.12	1	23	23	312	100.954	21.9	12	36	97.2001	16.22	10	39	53.0946	16.45	10	21	22.9905	7.88	5	9	48.9638	8.46	5	18	18.4007	5.91	3	6	133.904	21.67	12	45	21.6016	9.27	5	8	174.898	26.54	16	66	28.3869	5.91	4	11	124.869	18.89	11
P16870	Carboxypeptidase E OS=Homo sapiens OX=9606 GN=CPE PE=1 SV=1 - [CBPE_HUMAN]	38.03	1	13	13	130	67.0542	15.97	4	19	37.008	23.11	7	14	56.985	17.44	5	18	5.41945	5.25	2	2	4.74593	7.56	3	3		0			75.6539	19.12	5	20	9.78064	6.93	2	3	122.875	29.2	9	40	10.0464	2.52	1	3	22.0149	12.18	4
P63104	14-3-3 protein zeta/delta OS=Homo sapiens OX=9606 GN=YWHAZ PE=1 SV=1 - [1433Z_HUMAN]	37.96	1	5	7	166	22.7878	20.41	4	12	36.3014	28.16	5	19	64.3116	33.06	6	27	39.509	37.96	7	16	1.60827	3.27	1	1	32.4636	14.69	3	17	18.4795	13.06	3	9	71.2074	37.96	7	28	71.326	37.96	7	32		0			9.46277	7.35	2
P0C7T4	Minor histocompatibility protein HMSD variant form OS=Homo sapiens OX=9606 GN=HMSD PE=1 SV=1 - [HMSDV_HUMAN]	37.74	1	1	1	4	3.17606	37.74	1	1						0								0							3.69164	37.74	1	3						0								0
P40925	Malate dehydrogenase, cytoplasmic OS=Homo sapiens OX=9606 GN=MDH1 PE=1 SV=4 - [MDHC_HUMAN]	37.72	1	9	9	38	3.81632	4.49	1	1	10.3278	12.57	3	4	15.3879	17.07	4	6	9.93474	12.57	3	4	2.22992	3.59	1	1		0			2.46846	3.59	1	1	14.2231	14.67	3	5	42.0917	29.64	7	16		0				0
P00352	Retinal dehydrogenase 1 OS=Homo sapiens OX=9606 GN=ALDH1A1 PE=1 SV=2 - [AL1A1_HUMAN]	37.72	1	12	13	83	7.51509	4.59	2	3		0				0				0				0				0				0			142.72	34.93	12	46	93.0404	32.34	10	34		0				0
B9A064	Immunoglobulin lambda-like polypeptide 5 OS=Homo sapiens OX=9606 GN=IGLL5 PE=2 SV=2 - [IGLL5_HUMAN]	37.38	3	2	6	1441	386.345	35.98	5	111	316.827	32.24	4	101	316.953	32.24	4	116	93.9479	25.23	3	31	425.47	35.98	5	129	382.437	35.98	5	124	529.545	32.24	4	160	321.064	32.24	4	113	100.98	25.23	3	33	300.787	32.24	4	111	378.627	35.98	5
Q9HCB6	Spondin-1 OS=Homo sapiens OX=9606 GN=SPON1 PE=1 SV=2 - [SPON1_HUMAN]	37.3	1	18	18	142	43.2868	14.25	6	14	64.3491	25.15	12	23	35.3991	17.1	8	13	2.24862	1.36	1	1	5.67258	3.59	2	2	17.431	4.58	3	7	78.9128	23.79	11	26	2.9154	2.11	1	1	95.688	22.3	11	32	4.82614	3.47	2	2	48.9584	15.74	9
O14773	Tripeptidyl-peptidase 1 OS=Homo sapiens OX=9606 GN=TPP1 PE=1 SV=2 - [TPP1_HUMAN]	37.3	1	11	11	70	19.3981	10.12	4	10	14.4619	8.88	3	6	21.0748	17.76	6	10	5.29111	2.49	1	2		0			5.6664	3.2	1	2	21.543	6.93	3	11	4.79531	2.49	1	4	55.1334	29.13	8	22		0			8.61433	5.68	2
P10451	Osteopontin OS=Homo sapiens OX=9606 GN=SPP1 PE=1 SV=1 - [OSTP_HUMAN]	37.26	1	10	10	197	92.8707	16.56	3	26	93.6545	23.25	5	29	68.0467	17.2	4	22	20.2354	12.1	3	9	2.55411	5.41	1	1	8.81334	8.28	2	3	121.071	27.71	6	32	19.9683	11.46	2	6	153.658	28.03	6	50	29.5237	12.1	3	8	27.4423	17.52	4
P08758	Annexin A5 OS=Homo sapiens OX=9606 GN=ANXA5 PE=1 SV=2 - [ANXA5_HUMAN]	37.19	1	8	8	38		0			3.24405	7.81	1	1	0	5	1	1		0			2.48154	5	1	1	52.3121	24.69	6	22		0			22.0512	22.81	5	11	2.74593	4.69	1	1		0			3.81197	5	1
P43652	Afamin OS=Homo sapiens OX=9606 GN=AFM PE=1 SV=1 - [AFAM_HUMAN]	37.06	1	18	18	147	8.08083	5.34	3	5	49.3465	24.04	11	25	80.4191	24.37	11	33	12.6977	6.18	3	6		0			13.5488	10.02	4	5	43.5538	14.86	7	19	19.0385	8.85	4	9	16.2477	13.19	6	8	33.3569	16.69	7	15	36.4999	15.69	7
P12273	Prolactin-inducible protein OS=Homo sapiens OX=9606 GN=PIP PE=1 SV=1 - [PIP_HUMAN]	36.99	1	4	4	8		0				0				0				0								0			15.2892	36.99	4	6		0				0				0			5.10176	17.81	2
P00918	Carbonic anhydrase 2 OS=Homo sapiens OX=9606 GN=CA2 PE=1 SV=2 - [CAH2_HUMAN]	36.92	1	6	7	82		0			9.06307	12.69	3	4	49.604	25.38	5	21	23.8069	20.77	4	10					29.5152	27.69	5	12		0			21.1642	20.77	4	9	60.6659	32.31	6	25		0			1.96136	3.85	1
P0DOX2	Immunoglobulin alpha-2 heavy chain OS=Homo sapiens OX=9606 PE=1 SV=2 - [IGA2_HUMAN]	36.92	2	6	10	378	119.985	17.36	5	39	42.9851	13.19	4	15	63.0749	17.36	5	23	35.5247	16.48	5	15	47.4635	14.07	4	15	43.9489	4.62	2	15	57.8415	13.19	4	19	72.6813	13.19	4	28	33.8968	13.19	4	12	72.5619	17.36	5	26	95.7485	14.95	4
Q16555	Dihydropyrimidinase-related protein 2 OS=Homo sapiens OX=9606 GN=DPYSL2 PE=1 SV=1 - [DPYL2_HUMAN]	36.89	1	11	13	71		0			8.28274	7.52	2	3	16.5952	20.8	7	7	2.38348	2.8	1	1	3.15974	2.8	1	1	4.5868	5.42	2	2		0			100.724	32.17	12	36	56.563	22.38	8	21		0				0
P02748	Complement component C9 OS=Homo sapiens OX=9606 GN=C9 PE=1 SV=2 - [CO9_HUMAN]	36.67	1	15	15	156	16.9797	5.01	2	6	63.7004	26.65	9	22	32.0005	13.42	6	12	13.4884	8.77	4	6	2.87195	2.15	1	1	10.4599	4.11	2	4	50.2807	16.1	6	18	58.8096	26.83	10	22	20.5068	9.3	4	8	88.7964	31.31	11	34	12.1905	6.44	3
P07316	Gamma-crystallin B OS=Homo sapiens OX=9606 GN=CRYGB PE=1 SV=3 - [CRGB_HUMAN]	36.57	2	3	5	31		0				0				0				0								0				0			16.8683	4	1	9	46.7811	36.57	5	22		0				0
P00751	Complement factor B OS=Homo sapiens OX=9606 GN=CFB PE=1 SV=2 - [CFAB_HUMAN]	36.52	1	22	22	417	69.863	9.29	4	20	102.132	21.6	11	34	134.185	23.82	13	53	47.8193	15.71	9	22	16.0605	7.46	3	5	94.26	26.05	14	35	125.816	19.76	10	38	85.877	20.29	11	32	54.1546	14.4	6	17	182.747	28.8	16	70	125.296	24.48	13
P36575	Arrestin-C OS=Homo sapiens OX=9606 GN=ARR3 PE=1 SV=2 - [ARRC_HUMAN]	36.08	1	8	8	57		0			14.7508	10.82	2	5	12.6489	15.72	3	5	9.50493	14.18	3	4		0				0				0			78.5341	36.08	8	25	50.6157	30.67	7	18		0				0
P02750	Leucine-rich alpha-2-glycoprotein OS=Homo sapiens OX=9606 GN=LRG1 PE=1 SV=2 - [A2GL_HUMAN]	36.02	1	7	7	240	57.1627	25.36	5	18	78.7924	21.9	5	25	52.8079	18.73	4	17	40.958	25.36	5	14	16.7225	8.07	2	6	7.78056	8.07	2	3	95.0592	28.53	6	29	47.2499	25.36	5	16	95.8157	25.36	5	32	84.7651	25.36	5	28	29.3573	14.7	3
O60814	Histone H2B type 1-K OS=Homo sapiens OX=9606 GN=H2BC12 PE=1 SV=3 - [H2B1K_HUMAN]	35.71	11	5	5	74		0			0	7.14	1	1	11.0345	19.05	2	10	6.86124	7.14	1	9		0			46.3525	35.71	4	16		0			31.4111	26.98	3	18	26.7112	26.19	3	20		0				0
P04792	Heat shock protein beta-1 OS=Homo sapiens OX=9606 GN=HSPB1 PE=1 SV=2 - [HSPB1_HUMAN]	35.61	1	4	4	17		0				0				0				0				0			2.0307	4.88	1	1		0			32.8168	20.98	3	12	8.65546	13.17	2	3		0				0
P00734	Prothrombin OS=Homo sapiens OX=9606 GN=F2 PE=1 SV=2 - [THRB_HUMAN]	35.21	1	15	15	232	10.2173	8.68	3	3	95.7556	26.53	11	30	85.173	29.58	11	28	17.6382	6.75	3	6	2.09359	1.61	1	1	25.3015	13.67	6	9	140.641	26.85	10	39	47.2489	21.86	8	15	40.1405	23.47	9	13	113.568	26.53	10	36	53.0148	25.24	10
P00746	Complement factor D OS=Homo sapiens OX=9606 GN=CFD PE=1 SV=5 - [CFAD_HUMAN]	35.18	1	5	5	13	6.55716	5.93	1	3	2.58911	5.93	1	1	2.937	9.49	1	1		0				0				0			2.93255	5.93	1	1		0			2.65413	8.7	1	1	3.56025	5.93	1	1		0
P22352	Glutathione peroxidase 3 OS=Homo sapiens OX=9606 GN=GPX3 PE=1 SV=2 - [GPX3_HUMAN]	34.96	1	7	7	424	141.409	28.32	5	52	96.8883	31.42	6	50	60.7047	28.32	5	35	38.4234	25.66	4	15	127.937	25.66	4	47	69.6907	25.66	4	23	130.564	31.86	6	54	62.6166	28.32	5	24	68.8495	31.42	6	41	28.4783	28.32	5	14	135.359	31.86	6
P05452	Tetranectin OS=Homo sapiens OX=9606 GN=CLEC3B PE=1 SV=3 - [TETN_HUMAN]	34.65	1	5	5	19	10.8714	15.84	2	3	20.9838	23.27	3	6	6.23465	17.33	3	3		0				0				0				0			1.98339	5.94	1	1	6.55453	16.34	2	2	9.09818	17.33	3	4		0
P29401	Transketolase OS=Homo sapiens OX=9606 GN=TKT PE=1 SV=3 - [TKT_HUMAN]	34.51	1	14	14	109	17.4968	7.7	4	7	26.4159	15.41	6	9	21.8019	7.87	4	9	37.7354	23.92	9	15	13.0119	3.05	1	4	22.0115	8.51	3	7	3.17569	3.05	1	1	103.146	33.07	12	35	55.6744	18.94	8	19		0			7.53482	7.7	3
Q9Y6R7	IgGFc-binding protein OS=Homo sapiens OX=9606 GN=FCGBP PE=1 SV=3 - [FCGBP_HUMAN]	34.02	1	71	71	946	90.9434	5.72	12	29	729.549	24.31	48	227	24.1695	3.09	4	7		0			386.199	17.02	34	124	93.6392	9.07	17	33	271.254	15.21	29	74	94.3857	8.21	16	28	194.393	14.8	30	65	84.4022	6.75	12	25	933.062	31.12	63
P11488	Guanine nucleotide-binding protein G(t) subunit alpha-1 OS=Homo sapiens OX=9606 GN=GNAT1 PE=1 SV=5 - [GNAT1_HUMAN]	34	8	7	8	73		0			12.2221	13.14	3	5	9.24693	7.43	2	4	26.9502	16.29	4	12		0			23.2965	16.29	4	9		0			38.0137	19.14	5	16	70.8528	34	8	27		0				0
P13645	Keratin, type I cytoskeletal 10 OS=Homo sapiens OX=9606 GN=KRT10 PE=1 SV=6 - [K1C10_HUMAN]	33.9	15	15	18	74	7.23958	7.19	3	3	10.3026	6.16	3	4		0				0			104.21	29.28	15	41	27.9749	16.95	9	13	2.72727	2.05	1	1		0			12.4679	12.5	5	5		0			16.8532	7.53	4
P84243	Histone H3.3 OS=Homo sapiens OX=9606 GN=H3-3A PE=1 SV=2 - [H33_HUMAN]	33.82	5	2	3	27		0			9.834	23.53	1	2	4.62184	23.53	1	1	1.88194	5.15	1	3		0			5.68166	28.68	2	2	0	5.15	1	2	24.4858	28.68	2	6	35.4756	28.68	2	11		0				0
P17174	Aspartate aminotransferase, cytoplasmic OS=Homo sapiens OX=9606 GN=GOT1 PE=1 SV=3 - [AATC_HUMAN]	33.66	1	9	9	36	7.4634	9.93	2	2	3.18926	4.84	1	1	28.8152	20.58	5	10	8.43024	10.41	3	3		0				0			3.27844	4.84	1	1	13.077	11.62	3	4	43.5283	22.03	6	15		0				0
P55072	Transitional endoplasmic reticulum ATPase OS=Homo sapiens OX=9606 GN=VCP PE=1 SV=4 - [TERA_HUMAN]	33.62	2	17	17	53		0				0			2.4811	2.11	1	1		0				0			12.1119	6.33	4	5		0			101.631	32.13	16	34	37.5554	21.71	10	13		0				0
P07900	Heat shock protein HSP 90-alpha OS=Homo sapiens OX=9606 GN=HSP90AA1 PE=1 SV=5 - [HS90A_HUMAN]	33.61	6	15	23	181		0			22.4202	10.79	6	9	63.2055	17.62	10	24	84.3665	24.73	15	33	2.34755	1.91	1	1	19.8661	5.46	3	7	1.96585	1.64	1	1	94.152	26.23	15	40	169.346	27.32	20	66		0				0
P15531	Nucleoside diphosphate kinase A OS=Homo sapiens OX=9606 GN=NME1 PE=1 SV=1 - [NDKA_HUMAN]	33.55	3	4	4	40		0			0	5.26	1	1	6.45364	13.16	2	5	10.2194	22.37	3	10		0				0				0			6.87292	13.16	2	8	22.1849	33.55	4	16		0				0
P01042	Kininogen-1 OS=Homo sapiens OX=9606 GN=KNG1 PE=1 SV=2 - [KNG1_HUMAN]	33.39	1	16	16	395	58.2546	10.56	5	21	85.4156	26.86	10	36	144.734	25.93	10	59	32.9901	14.75	7	19	5.13543	2.8	1	3	44.5974	15.06	6	16	155.964	22.52	10	62	72.0386	19.25	9	32	68.5842	17.55	8	30	138.819	22.52	10	59	65.25	18.94	10
P02746	Complement C1q subcomponent subunit B OS=Homo sapiens OX=9606 GN=C1QB PE=1 SV=3 - [C1QB_HUMAN]	33.2	1	6	6	36	2.00435	5.53	1	1	14.9218	14.23	3	13	3.96745	8.3	2	2	0	2.77	1	1		0			7.93047	10.28	2	3	10.2203	8.3	2	5	2.80501	5.53	1	1		0			9.91172	8.3	2	4	14.064	24.51	4
Q14624	Inter-alpha-trypsin inhibitor heavy chain H4 OS=Homo sapiens OX=9606 GN=ITIH4 PE=1 SV=4 - [ITIH4_HUMAN]	32.69	1	22	22	239	45.9754	10.43	6	15	70.1214	16.77	10	23	129.883	23.98	16	44	69.8842	16.77	10	28		0			18.0348	8.49	6	8	52.8587	13.55	8	16	77.2147	14.95	9	26	68.523	17.63	11	25	119.547	22.15	14	42	14.0745	5.7	4
P61604	10 kDa heat shock protein, mitochondrial OS=Homo sapiens OX=9606 GN=HSPE1 PE=1 SV=2 - [CH10_HUMAN]	32.35	1	4	4	9		0				0				0				0				0				0				0			6.70164	32.35	3	4	4.85046	32.35	4	5		0				0
P16152	Carbonyl reductase [NADPH] 1 OS=Homo sapiens OX=9606 GN=CBR1 PE=1 SV=3 - [CBR1_HUMAN]	31.77	2	5	5	10		0				0				0				0				0				0				0			11.0623	16.61	3	4	18.4531	31.77	5	6		0				0
Q06481	Amyloid-like protein 2 OS=Homo sapiens OX=9606 GN=APLP2 PE=1 SV=2 - [APLP2_HUMAN]	31.72	1	18	18	209	58.7413	9.83	6	21	53.3795	14.94	9	19	68.4268	17.69	10	29	2.52319	2.23	1	1	2.67476	2.23	1	1	11.9499	2.23	1	4	165.992	22.28	13	54	2.66414	2.49	2	2	183.355	27.79	15	61	2.81818	2.23	1	1	45.6841	14.15	8
P01701	Immunoglobulin lambda variable 1-51 OS=Homo sapiens OX=9606 GN=IGLV1-51 PE=1 SV=2 - [LV151_HUMAN]	31.62	1	2	2	4		0												0				0				0				0			2.78025	24.79	1	1						0			5.9853	6.84	1
P61981	14-3-3 protein gamma OS=Homo sapiens OX=9606 GN=YWHAG PE=1 SV=2 - [1433G_HUMAN]	31.58	2	3	6	139	21.5485	20.65	4	12	25.0497	20.65	4	16	41.0061	28.34	5	21	16.6031	12.96	3	9	1.60827	3.24	1	1	37.4696	16.19	4	20	18.3366	14.98	3	9	40.8346	20.65	4	19	50.7678	28.34	5	26		0			9.46277	7.29	2
P12271	Retinaldehyde-binding protein 1 OS=Homo sapiens OX=9606 GN=RLBP1 PE=1 SV=2 - [RLBP1_HUMAN]	31.23	1	6	6	66		0			27.7023	26.81	5	9	37.329	23.34	4	11	9.2188	5.05	1	3		0			28.6651	13.88	3	10	7.8994	14.51	2	2	54.5821	25.55	5	16	50.3316	26.81	5	15		0
P62873	Guanine nucleotide-binding protein G(I)/G(S)/G(T) subunit beta-1 OS=Homo sapiens OX=9606 GN=GNB1 PE=1 SV=3 - [GBB1_HUMAN]	31.18	2	4	7	58		0			9.21251	16.18	3	3	17.7906	20.88	4	6	9.66483	8.82	2	4		0			44.6935	21.18	5	16		0			36.8247	21.47	5	13	42.6383	28.24	6	16		0				0
P00441	Superoxide dismutase [Cu-Zn] OS=Homo sapiens OX=9606 GN=SOD1 PE=1 SV=2 - [SODC_HUMAN]	31.17	1	3	3	30	8.64407	9.09	1	3	16.8549	24.68	2	5	27.7387	31.17	3	8		0			2.78416	9.09	1	1		0			5.29955	9.09	1	2	5.29053	9.09	1	2	25.0155	31.17	3	9						0
Q96KP4	Cytosolic non-specific dipeptidase OS=Homo sapiens OX=9606 GN=CNDP2 PE=1 SV=2 - [CNDP2_HUMAN]	31.16	1	11	11	37		0			3.11383	4.42	1	1	17.2361	9.68	3	6	12.8267	5.68	2	5		0			7.27449	5.89	2	3		0			31.8509	16	6	10	35.3933	26.32	9	12		0				0
P02760	Protein AMBP OS=Homo sapiens OX=9606 GN=AMBP PE=1 SV=1 - [AMBP_HUMAN]	30.97	1	8	8	137	67.4304	24.15	6	22	18.1162	9.09	2	6	37.5445	14.49	4	15	9.73278	15.63	4	4	29.5027	13.64	4	11	19.7095	15.63	4	8	38.7255	18.75	5	13	16.971	9.09	2	6	47.5185	20.74	5	16	41.2938	21.88	6	15	24.892	20.45	5
Q16612	Neuronal regeneration-related protein OS=Homo sapiens OX=9606 GN=NREP PE=1 SV=1 - [NREP_HUMAN]	30.88	1	1	1	1		0				0							2.58979	30.88	1	1		0				0				0				0				0				0				0
P10768	S-formylglutathione hydrolase OS=Homo sapiens OX=9606 GN=ESD PE=1 SV=2 - [ESTD_HUMAN]	30.85	1	5	5	20		0				0			12.8923	19.15	3	4		0				0								0			18.2311	24.47	4	6	28.4122	30.85	5	10		0				0
P30041	Peroxiredoxin-6 OS=Homo sapiens OX=9606 GN=PRDX6 PE=1 SV=3 - [PRDX6_HUMAN]	30.8	1	6	6	30		0			2.3589	5.8	1	1	16.1533	25.45	5	11	6.14951	14.29	3	3		0			6.20041	12.05	3	4		0			8.44924	12.5	3	6	5.68094	7.14	2	5		0				0
P31025	Lipocalin-1 OS=Homo sapiens OX=9606 GN=LCN1 PE=1 SV=1 - [LCN1_HUMAN]	30.68	2	5	5	116		0			20.7448	15.91	2	26	0	6.25	1	1		0			0	3.98	1	1		0			4.62173	6.25	1	2	94.3151	20.45	3	86		0				0				0
P21246	Pleiotrophin OS=Homo sapiens OX=9606 GN=PTN PE=1 SV=1 - [PTN_HUMAN]	30.36	1	4	4	6		0				0				0				0			2.99087	9.52	1	1		0			2.88243	13.69	1	1		0			2.86602	13.69	1	1		0			7.57692	30.36	3
P07998	Ribonuclease pancreatic OS=Homo sapiens OX=9606 GN=RNASE1 PE=1 SV=4 - [RNAS1_HUMAN]	30.13	1	2	2	21	3.52118	14.74	1	1	20.3172	30.13	2	5		0				0				0				0			27.0668	30.13	2	6		0			13.8744	30.13	2	4		0			18.5536	30.13	2
Q04917	14-3-3 protein eta OS=Homo sapiens OX=9606 GN=YWHAH PE=1 SV=4 - [1433F_HUMAN]	30.08	2	3	6	123	14.8361	7.32	2	10	22.9907	13.01	3	15	22.4497	19.11	4	16	11.256	7.32	2	7	1.60827	3.25	1	1	37.5871	16.26	4	20	14.021	13.01	3	8	35.4252	26.83	5	17	43.4568	19.11	4	24		0			9.46277	7.32	2
O15537	Retinoschisin OS=Homo sapiens OX=9606 GN=RS1 PE=1 SV=2 - [XLRS1_HUMAN]	29.91	1	6	6	79	12.9021	11.16	2	6	42.0954	16.96	3	21	24.7082	16.96	3	12	2.65398	6.7	1	1		0			9.11253	11.16	2	4	24.4647	16.96	3	10	6.79688	11.16	2	3	39.2552	29.91	6	20		0			1.8909	4.46	1
A0A0C4DH72	Immunoglobulin kappa variable 1-6 OS=Homo sapiens OX=9606 GN=IGKV1-6 PE=3 SV=1 - [KV106_HUMAN]	29.91	4	2	2	21	7.18655	13.68	1	2	5.41534	13.68	1	2	2.52924	13.68	1	1		0			9.59164	13.68	1	3	15.412	13.68	1	5	6.06932	13.68	1	2		0			2.35689	16.24	1	1	3.08932	13.68	1	1	11.2126	13.68	1
Q16270	Insulin-like growth factor-binding protein 7 OS=Homo sapiens OX=9606 GN=IGFBP7 PE=1 SV=1 - [IBP7_HUMAN]	29.79	1	5	5	46	10.3506	17.38	3	4	38.2463	29.79	5	11	8.44938	9.57	2	3	2.98937	4.61	1	1		0				0			30.4332	18.79	3	8	2.88974	4.61	1	1	39.3815	29.79	5	12	5.37877	4.61	1	2	8.387	13.83	2
P31150	Rab GDP dissociation inhibitor alpha OS=Homo sapiens OX=9606 GN=GDI1 PE=1 SV=2 - [GDIA_HUMAN]	29.75	1	6	10	35	2.31259	2.68	1	1	11.2785	7.61	2	3	12.2714	8.05	3	5		0				0			2.73637	3.36	1	1		0			19.0695	9.62	3	6	55.9716	26.4	9	19		0				0
P08603	Complement factor H OS=Homo sapiens OX=9606 GN=CFH PE=1 SV=4 - [CFAH_HUMAN]	29.73	1	24	25	171	5.51754	2.92	2	2	79.9071	17.95	14	27	74.3811	16.33	13	26	4.69407	1.87	2	2		0			41.7285	12.02	10	16	55.0232	16	13	19	103.565	18.2	15	36	17.8279	6.58	5	6	36.7684	10.72	9	14	46.8049	15.35	11
P0C0S5	Histone H2A.Z OS=Homo sapiens OX=9606 GN=H2AZ1 PE=1 SV=2 - [H2AZ_HUMAN]	29.69	2	1	2	38	2.29281	7.03	1	1	5.08892	7.03	1	2	6.34962	7.03	1	3	11.3343	7.03	1	5		0			9.48541	7.03	1	4		0			17.038	29.69	2	7	29.1084	7.03	1	15	1.81171	7.03	1	1		0
Q06830	Peroxiredoxin-1 OS=Homo sapiens OX=9606 GN=PRDX1 PE=1 SV=1 - [PRDX1_HUMAN]	29.65	2	4	5	45		0			7.20562	9.55	2	4	13.7613	20.6	3	7	7.86379	16.58	2	5	4.60162	5.53	1	2	10.3841	9.55	2	5		0			25.2548	29.65	5	12	15.0877	14.57	3	8		0			4.23908	5.53	1
P05155	Plasma protease C1 inhibitor OS=Homo sapiens OX=9606 GN=SERPING1 PE=1 SV=2 - [IC1_HUMAN]	29.6	1	13	13	299	111.809	15.4	7	39	89.6509	27	10	36	92.859	24.2	10	33	23.0069	12	5	10	25.6102	10.4	4	9	21.8159	10.6	4	8	106.234	18	8	39	21.5081	7	3	9	92.5193	24.2	10	39	70.0561	22.6	8	27	40.3371	8.4	3
P18669	Phosphoglycerate mutase 1 OS=Homo sapiens OX=9606 GN=PGAM1 PE=1 SV=2 - [PGAM1_HUMAN]	29.13	3	5	5	76	13.7757	11.81	2	5	30.8077	18.9	3	11	37.4131	27.17	4	12	6.12418	12.6	2	3		0			8.01894	13.78	3	3	8.40317	11.81	2	3	48.676	18.9	3	17	61.5647	18.9	3	22		0				0
Q08380	Galectin-3-binding protein OS=Homo sapiens OX=9606 GN=LGALS3BP PE=1 SV=1 - [LG3BP_HUMAN]	29.06	1	12	12	133	11.4216	6.67	3	4	66.7876	17.78	8	27	2.97913	3.42	2	2	2.18692	2.05	1	1	5.97012	4.62	2	2	35.7264	16.58	6	12	59.2485	16.24	7	18	47.3908	16.24	7	17	37.5867	11.97	5	12		0			108.161	26.5	10
P04430	Immunoglobulin kappa variable 1-16 OS=Homo sapiens OX=9606 GN=IGKV1-16 PE=1 SV=2 - [KV116_HUMAN]	29.06	1	2	2	4		0				0								0			4.89858	13.68	1	2		0				0			2.51569	13.68	1	1					2.08466	15.38	1	1
P49720	Proteasome subunit beta type-3 OS=Homo sapiens OX=9606 GN=PSMB3 PE=1 SV=2 - [PSB3_HUMAN]	28.78	1	4	4	22		0			2.60309	8.78	1	1		0				0				0			2.85014	8.78	1	1		0			39.8533	28.78	4	15	14.3554	18.05	2	5		0				0
P05387	60S acidic ribosomal protein P2 OS=Homo sapiens OX=9606 GN=RPLP2 PE=1 SV=1 - [RLA2_HUMAN]	28.7	1	1	1	1		0				0				0				0				0				0				0			3.43041	28.7	1	1		0				0				0
P09417	Dihydropteridine reductase OS=Homo sapiens OX=9606 GN=QDPR PE=1 SV=2 - [DHPR_HUMAN]	28.69	1	4	4	11		0			2.76696	6.97	1	1		0				0				0				0				0			16.8601	11.48	2	6	10.0681	21.72	3	4		0				0
O14818	Proteasome subunit alpha type-7 OS=Homo sapiens OX=9606 GN=PSMA7 PE=1 SV=1 - [PSA7_HUMAN]	28.63	2	5	5	9		0				0				0			2.27955	4.44	1	1		0			5.32157	9.27	2	2		0			15.3468	14.92	2	5	1.999	6.05	1	1		0				0
P05156	Complement factor I OS=Homo sapiens OX=9606 GN=CFI PE=1 SV=2 - [CFAI_HUMAN]	28.47	1	13	13	162	15.9201	3.95	2	6	70.0694	17.84	8	25	54.7657	13.04	6	21	6.90278	3.95	2	3		0			19.0391	10.29	4	7	81.5171	14.41	6	26	33.7477	13.89	6	13	55.9165	18.7	8	19	36.8021	16.64	7	16	32.899	13.04	6
P00736	Complement C1r subcomponent OS=Homo sapiens OX=9606 GN=C1R PE=1 SV=2 - [C1R_HUMAN]	28.37	1	13	14	100	12.8312	6.24	2	4	76.071	20	9	23	19.1896	12.77	5	6	3.81786	3.69	1	1	3.38685	2.55	1	1	12.067	10.21	4	4	37.5857	10.35	4	11	11.544	7.38	3	4	27.6433	14.75	7	12	21.7976	11.06	4	7	45.6794	16.17	7
Q9NQ79	Cartilage acidic protein 1 OS=Homo sapiens OX=9606 GN=CRTAC1 PE=1 SV=2 - [CRAC1_HUMAN]	28.29	1	11	11	44	19.7883	7.72	3	5	16.0627	5.14	2	4	18.8039	11.8	4	5	2.46371	1.97	1	1		0			7.47678	5.45	3	3	26.8324	13.62	4	6		0			37.2379	13.01	4	9		0			32.7227	19.06	8
P32119	Peroxiredoxin-2 OS=Homo sapiens OX=9606 GN=PRDX2 PE=1 SV=5 - [PRDX2_HUMAN]	28.28	1	5	6	90	8.00832	13.64	2	3	11.2484	19.19	3	6	16.5794	18.18	3	6	35.7762	28.28	6	21	6.30881	10.61	2	3	14.1466	19.19	3	6	5.91033	5.05	1	3	14.4651	27.78	5	11	55.3356	28.28	6	26		0			11.7046	19.7	3
P15104	Glutamine synthetase OS=Homo sapiens OX=9606 GN=GLUL PE=1 SV=4 - [GLNA_HUMAN]	28.15	1	10	10	160		0			21.8913	16.09	4	7	53.184	18.23	5	17	18.1928	13.67	4	7		0			111.446	28.15	10	44		0			148.031	18.23	5	50	102.836	18.23	5	35		0				0
Q99972	Myocilin OS=Homo sapiens OX=9606 GN=MYOC PE=1 SV=2 - [MYOC_HUMAN]	27.98	1	9	9	26		0			9.53786	4.56	2	4	0	1.39	1	1		0				0				0			7.55698	8.73	3	4	3.01681	4.56	2	3	6.33299	4.56	2	3	0	1.39	1	1	6.36422	5.16	2
P07195	L-lactate dehydrogenase B chain OS=Homo sapiens OX=9606 GN=LDHB PE=1 SV=2 - [LDHB_HUMAN]	27.84	2	7	8	128	17.4037	10.78	3	6	18.343	11.68	4	11	12.3948	5.39	2	13	37.1236	16.17	5	20	13.1726	11.08	3	5	56.8938	22.75	6	20	13.7367	3.59	1	5	43.3441	20.96	6	21	29.1521	20.96	6	20		0			19.3821	17.07	4
P21266	Glutathione S-transferase Mu 3 OS=Homo sapiens OX=9606 GN=GSTM3 PE=1 SV=3 - [GSTM3_HUMAN]	27.56	1	4	4	11		0			3.58778	9.78	1	1	2.78191	5.78	1	1		0				0				0			3.6202	9.78	1	1	3.43589	9.78	1	1	17.6361	17.78	3	7						0
O94985	Calsyntenin-1 OS=Homo sapiens OX=9606 GN=CLSTN1 PE=1 SV=1 - [CSTN1_HUMAN]	27.52	1	19	20	332	141.176	15.29	10	49	73.6113	17.74	12	29	75.8018	14.88	9	24	22.5148	7.24	5	11	12.5798	4.28	3	5	28.289	6.63	6	12	169.276	18.14	13	54	24.425	12.03	7	9	214.545	23.34	15	77	16.2713	4.99	3	5	120.39	22.32	16
Q14894	Ketimine reductase mu-crystallin OS=Homo sapiens OX=9606 GN=CRYM PE=1 SV=1 - [CRYM_HUMAN]	27.39	1	6	6	23		0			3.13359	4.78	1	1	13.7781	10.51	3	5	11.0998	10.51	3	5	4.31417	9.24	1	1	10.2348	7.64	2	4		0			14.8019	11.15	3	5	4.34955	7.32	2	2		0				0
P0DMV8	Heat shock 70 kDa protein 1A OS=Homo sapiens OX=9606 GN=HSPA1A PE=1 SV=1 - [HS71A_HUMAN]	27.3	2	9	11	77	5.03788	4.37	2	2	12.4428	6.24	3	5	14.8816	9.36	3	5	16.145	13.26	5	7	1.89454	2.03	1	1	28.9417	5.62	3	11	17.1404	2.03	1	6	46.0087	19.81	8	16	66.6893	23.4	9	23		0			2.6213	2.03	1
P40926	Malate dehydrogenase, mitochondrial OS=Homo sapiens OX=9606 GN=MDH2 PE=1 SV=3 - [MDHM_HUMAN]	27.22	1	6	6	17		0				0			4.94951	15.38	3	3	3.22124	5.62	1	1		0			4.32789	7.1	2	2		0			13.1164	13.61	3	4	21.169	23.96	5	7		0				0
P02788	Lactotransferrin OS=Homo sapiens OX=9606 GN=LTF PE=1 SV=6 - [TRFL_HUMAN]	27.18	1	13	13	31	7.04659	1.83	1	3		0			1.94976	1.83	1	1		0			7.224	1.83	2	3		0			41.9623	23.52	10	14		0				0				0			28.2284	18.45	8
P06396	Gelsolin OS=Homo sapiens OX=9606 GN=GSN PE=1 SV=1 - [GELS_HUMAN]	27.11	1	15	15	370	145.818	16.5	8	44	112.82	17.14	9	38	90.9323	19.57	9	35	43.9098	17.77	9	15	25.1402	10.74	5	8	50.8209	14.19	7	17	127.267	18.41	9	39	47.9208	15.6	8	20	131.048	19.44	10	44	135.379	15.22	8	48	81.515	18.41	8
P01033	Metalloproteinase inhibitor 1 OS=Homo sapiens OX=9606 GN=TIMP1 PE=1 SV=1 - [TIMP1_HUMAN]	27.05	1	3	3	5					2.1426	5.8	1	1		0				0				0				0				0				0			2.93731	9.18	1	1
P61626	Lysozyme C OS=Homo sapiens OX=9606 GN=LYZ PE=1 SV=1 - [LYSC_HUMAN]	27.03	1	2	2	9	5.29186	18.92	1	1	3.43327	27.03	2	2		0				0			3.81203	18.92	1	1		0				0				0			3.86223	18.92	1	1		0			9.93673	18.92	1
Q3LHN2	Keratin-associated protein 19-2 OS=Homo sapiens OX=9606 GN=KRTAP19-2 PE=1 SV=1 - [KR192_HUMAN]	26.92	1	1	1	1		0				0				0				0				0				0				0			0	26.92	1	1		0				0				0
P68032	Actin, alpha cardiac muscle 1 OS=Homo sapiens OX=9606 GN=ACTC1 PE=1 SV=1 - [ACTC_HUMAN]	26.79	5	2	8	100	37.4761	4.24	1	11	14.8623	9.28	3	8	25.776	13.53	4	10	15.097	7.16	2	6	32.1794	9.81	3	13	28.7151	9.81	3	11	8.8251	4.24	1	3	33.2228	12.2	4	15	37.5128	16.98	5	18		0			6.6134	4.24	1
P04004	Vitronectin OS=Homo sapiens OX=9606 GN=VTN PE=1 SV=1 - [VTNC_HUMAN]	26.78	1	9	9	130		0			34.005	20.08	7	14	88.0835	22.18	8	33	21.2112	7.95	3	9		0			15.3106	9.62	3	5	34.083	22.18	7	12	17.2401	11.09	4	7	5.21371	5.44	2	2	60.1278	23.43	8	25	28.1392	12.13	4
P11142	Heat shock cognate 71 kDa protein OS=Homo sapiens OX=9606 GN=HSPA8 PE=1 SV=1 - [HSP7C_HUMAN]	26.63	2	10	13	140	5.90003	5.57	2	2	26.1989	11.46	5	10	46.4383	14.86	7	18	59.3156	17.65	8	20	1.89454	2.01	1	1	38.6748	10.37	5	15	17.1404	2.01	1	6	81.1652	23.53	11	29	107.054	19.04	9	37		0			4.92692	3.87	2
P01780	Immunoglobulin heavy variable 3-7 OS=Homo sapiens OX=9606 GN=IGHV3-7 PE=1 SV=2 - [HV307_HUMAN]	26.5	7	1	3	116	46.9475	17.09	2	19	14.4766	17.09	2	8	21.8405	17.09	2	10	7.08633	17.09	2	3	39.7691	26.5	3	15	50.0826	26.5	3	18	16.4242	17.09	2	7	17.4044	17.09	2	8	2.50839	9.4	1	1	15.4126	17.09	2	7	36.8735	26.5	3
Q14195	Dihydropyrimidinase-related protein 3 OS=Homo sapiens OX=9606 GN=DPYSL3 PE=1 SV=1 - [DPYL3_HUMAN]	26.49	2	8	10	48		0			0	1.23	1	1	7.43994	7.19	3	5	10.6628	8.95	4	6		0			0	1.23	1	1		0			77.2558	26.49	10	28	22.4047	12.28	4	7		0				0
P05090	Apolipoprotein D OS=Homo sapiens OX=9606 GN=APOD PE=1 SV=1 - [APOD_HUMAN]	26.46	1	5	5	58	11.6682	13.23	2	4	25.1858	25.93	4	9	13.0145	19.05	3	5	30.9632	20.11	3	13		0			4.55841	12.17	2	2	28.8473	25.93	4	10		0				0			23.3541	25.93	4	9	2.55342	5.82	1
Q8WWM9	Cytoglobin OS=Homo sapiens OX=9606 GN=CYGB PE=1 SV=1 - [CYGB_HUMAN]	26.32	1	3	3	3		0			2.62894	11.58	2	2	3.73039	14.74	1	1		0								0				0				0				0				0				0
P08238	Heat shock protein HSP 90-beta OS=Homo sapiens OX=9606 GN=HSP90AB1 PE=1 SV=4 - [HS90B_HUMAN]	26.24	5	6	15	80		0			16.3893	9.81	6	8	26.2313	7.87	5	11	21.7827	8.56	5	9	2.34755	1.93	1	1	10.3865	4.97	3	4	3.68672	2.62	2	2	48.8214	21.41	11	19	57.0447	16.3	11	25		0			0	0.97	1
P20155	Serine protease inhibitor Kazal-type 2 OS=Homo sapiens OX=9606 GN=SPINK2 PE=1 SV=2 - [ISK2_HUMAN]	26.19	1	1	1	1		0				0				0				0				0				0				0				0			2.3876	26.19	1	1		0				0
A0A087WSY6	Immunoglobulin kappa variable 3D-15 OS=Homo sapiens OX=9606 GN=IGKV3D-15 PE=3 SV=6 - [KVD15_HUMAN]	26.09	1	2	2	12	1.96271	7.83	1	1	0	7.83	1	1		0				0				0			8.37901	18.26	1	3		0				0				0				0			3.57589	18.26	1
A0A0A0MRZ8	Immunoglobulin kappa variable 3D-11 OS=Homo sapiens OX=9606 GN=IGKV3D-11 PE=3 SV=6 - [KVD11_HUMAN]	26.09	2	2	2	59	5.16509	7.83	1	2	8.48932	7.83	1	4	7.78733	7.83	1	4	6.11395	7.83	1	3	20.8237	7.83	1	9	22.591	7.83	1	10	2.25929	7.83	1	1	8.18753	7.83	1	4	6.49184	7.83	1	3	1.87833	7.83	1	1	24.1838	7.83	1
P09936	Ubiquitin carboxyl-terminal hydrolase isozyme L1 OS=Homo sapiens OX=9606 GN=UCHL1 PE=1 SV=2 - [UCHL1_HUMAN]	26.01	1	4	4	8					1.62004	4.48	1	1	5.14761	8.07	1	1		0								0				0			7.05375	17.94	2	2	11.1028	16.14	3	4		0				0
P08294	Extracellular superoxide dismutase [Cu-Zn] OS=Homo sapiens OX=9606 GN=SOD3 PE=1 SV=2 - [SODE_HUMAN]	25.83	1	5	5	59	10.3729	3.33	1	5	15.3365	13.75	2	7	24.0524	19.17	3	9	9.87173	10	2	5		0			0	3.33	1	1	12.2634	10	2	6		0			38.2998	19.17	4	14	3.84278	3.33	1	2	10.9935	15.42	3
P22314	Ubiquitin-like modifier-activating enzyme 1 OS=Homo sapiens OX=9606 GN=UBA1 PE=1 SV=3 - [UBA1_HUMAN]	25.8	1	18	18	80	2.81909	1.42	1	1	18.1314	6.62	4	6	32.5109	15.22	10	13	19.8855	10.49	7	8		0				0				0			61.5123	12.1	8	19	97.2077	21.74	15	33		0				0
Q96PD5	N-acetylmuramoyl-L-alanine amidase OS=Homo sapiens OX=9606 GN=PGLYRP2 PE=1 SV=1 - [PGRP2_HUMAN]	25.69	1	8	8	50	4.67705	2.26	1	2	33.6784	17.71	6	13	26.2676	11.11	4	11		0				0				0			18.6334	4.51	2	7	4.94565	2.26	1	2	8.97506	4.86	2	4	16.9468	7.12	3	7	2.61899	2.26	1
P52209	6-phosphogluconate dehydrogenase, decarboxylating OS=Homo sapiens OX=9606 GN=PGD PE=1 SV=3 - [6PGD_HUMAN]	25.47	1	8	8	33		0				0			9.02326	4.35	2	4	27.4675	14.08	5	10		0				0				0			18.386	16.98	5	6	32.7352	21.12	7	13		0				0
P01703	Immunoglobulin lambda variable 1-40 OS=Homo sapiens OX=9606 GN=IGLV1-40 PE=1 SV=2 - [LV140_HUMAN]	25.42	1	1	1	1						0								0			5.01813	25.42	1	1						0				0								0				0
A0A1B0GVD1	Protein FAM237B OS=Homo sapiens OX=9606 GN=FAM237B PE=3 SV=1 - [F237B_HUMAN]	25.18	1	1	1	1		0				0				0				0				0				0								0				0				0				0
P02794	Ferritin heavy chain OS=Homo sapiens OX=9606 GN=FTH1 PE=1 SV=2 - [FRIH_HUMAN]	25.14	1	4	4	49		0			1.94109	3.83	1	3		0				0			12.196	25.14	4	7	55.7083	25.14	4	23		0			6.0479	18.03	3	5		0				0			32.6182	10.93	2
P0DOX6	Immunoglobulin mu heavy chain OS=Homo sapiens OX=9606 PE=1 SV=2 - [IGM_HUMAN]	25	2	1	12	179	39.4066	9.03	4	12	16.9076	8.85	4	7	46.0473	18.92	8	19	10.9827	2.78	1	3	102.67	15.8	7	40	109.086	22.4	10	38	32.9437	11.11	5	11	65.8816	16.84	8	26	6.55217	5.56	2	2	2.32244	2.78	1	1	61.8143	17.71	8
P10643	Complement component C7 OS=Homo sapiens OX=9606 GN=C7 PE=1 SV=2 - [CO7_HUMAN]	24.79	1	12	12	57	12.2974	4.74	2	3	25.6756	9.02	4	8	18.8052	10.79	6	7		0				0			2.9778	2.49	1	1	17.7712	7.12	3	5	9.13278	5.93	3	3	5.72531	4.74	2	2	26.137	14.71	6	11	9.07743	7.24	3
A0A0B4J1X5	Immunoglobulin heavy variable 3-74 OS=Homo sapiens OX=9606 GN=IGHV3-74 PE=3 SV=1 - [HV374_HUMAN]	24.79	6	1	3	69	21.884	15.38	2	10	10.6468	15.38	2	4	12.4019	15.38	2	6	10.4979	15.38	2	5	27.4872	18.8	2	9	34.3532	9.4	1	11	4.78353	15.38	2	2	9.29456	9.4	1	3	4.18235	15.38	2	3	13.496	15.38	2	7	24.7169	9.4	1
P01602	Immunoglobulin kappa variable 1-5 OS=Homo sapiens OX=9606 GN=IGKV1-5 PE=1 SV=2 - [KV105_HUMAN]	24.79	1	1	2	21	24.4059	15.38	1	7		0			6.11173	15.38	1	2		0			2.11973	9.4	1	1	6.59854	9.4	1	3	7.96019	15.38	1	2	5.6853	15.38	1	2		0			2.56358	15.38	1	1	9.65236	24.79	2
A6NFZ4	Protein FAM24A OS=Homo sapiens OX=9606 GN=FAM24A PE=3 SV=1 - [FA24A_HUMAN]	24.76	1	1	1	1		0				0				0				0				0				0				0				0				0				0			2.62937	24.76	1
O43505	Beta-1,4-glucuronyltransferase 1 OS=Homo sapiens OX=9606 GN=B4GAT1 PE=1 SV=1 - [B4GA1_HUMAN]	24.58	1	7	7	42	8.22823	3.86	1	2	19.1893	13.49	4	8	17.6599	11.33	3	7		0				0				0			16.5209	17.35	4	5		0			26.9763	19.52	5	11		0			11.186	9.4	4
A0A5A2	T cell receptor beta variable 5-8 OS=Homo sapiens OX=9606 GN=TRBV5-8 PE=3 SV=1 - [TVB58_HUMAN]	24.56	1	1	1	1						0				0																0								0				0
P27169	Serum paraoxonase/arylesterase 1 OS=Homo sapiens OX=9606 GN=PON1 PE=1 SV=3 - [PON1_HUMAN]	24.51	2	6	6	27		0			14.6648	15.77	4	6	24.4162	12.96	4	11	2.35684	4.51	1	1		0			7.40893	10.7	2	2		0			2.71512	4.51	1	1		0			11.648	10.42	3	5	2.46837	4.51	1
P07355	Annexin A2 OS=Homo sapiens OX=9606 GN=ANXA2 PE=1 SV=2 - [ANXA2_HUMAN]	24.48	2	6	6	11	6.3492	9.44	2	2		0				0				0			16.5263	15.04	4	6	3.01549	5.31	1	1		0			5.3145	4.72	1	2		0				0				0
P06737	Glycogen phosphorylase, liver form OS=Homo sapiens OX=9606 GN=PYGL PE=1 SV=4 - [PYGL_HUMAN]	24.32	1	17	19	64		0			5.86218	3.19	2	2	26.5177	11.33	7	10	2.33071	1.42	1	1		0			11.7454	6.14	4	5		0			92.0266	24.2	17	35	23.7437	9.45	7	10		0				0
Q9NRY2	SOSS complex subunit C OS=Homo sapiens OX=9606 GN=INIP PE=1 SV=1 - [SOSSC_HUMAN]	24.04	1	1	1	1		0				0			0	24.04	1	1		0				0				0				0				0				0				0				0
Q9Y5W5	Wnt inhibitory factor 1 OS=Homo sapiens OX=9606 GN=WIF1 PE=1 SV=3 - [WIF1_HUMAN]	24.01	1	6	6	51	15.3107	8.18	2	5	19.6706	13.19	3	8	10.6723	11.35	2	3		0			6.90508	9.23	2	3	1.98456	4.22	1	1	42.7041	8.18	2	14		0			31.4507	11.61	3	10	2.59846	4.22	1	1	2.3689	5.01	1
Q99969	Retinoic acid receptor responder protein 2 OS=Homo sapiens OX=9606 GN=RARRES2 PE=1 SV=1 - [RARR2_HUMAN]	23.93	1	2	2	2		0				0				0				0												0				0			7.36543	23.93	2	2		0				0
A0A0C4DH38	Immunoglobulin heavy variable 5-51 OS=Homo sapiens OX=9606 GN=IGHV5-51 PE=3 SV=1 - [HV551_HUMAN]	23.93	2	2	2	17	9.9241	23.93	2	4	4.05607	12.82	1	2	2.5966	11.11	1	1		0			2.70933	12.82	1	1	2.38019	11.11	1	1	8.50592	11.11	1	3		0				0			1.88001	11.11	1	1	5.31947	11.11	1
P23142	Fibulin-1 OS=Homo sapiens OX=9606 GN=FBLN1 PE=1 SV=4 - [FBLN1_HUMAN]	23.9	1	9	9	61	11.8288	4.13	2	4	30.3644	8.39	4	11	19.8306	13.66	5	6	7.97397	4.69	2	3		0			2.34181	1.71	1	1	31.0245	10.81	5	10	12.8166	4.69	2	4	36.6806	12.38	6	12	15.7624	6.97	3	5	13.4609	9.25	3
P07358	Complement component C8 beta chain OS=Homo sapiens OX=9606 GN=C8B PE=1 SV=3 - [CO8B_HUMAN]	23.86	1	10	10	49		0			11.0292	5.75	3	5	19.634	13.03	5	8	4.19232	3.89	2	2	3.37629	2.54	1	1	6.28989	5.75	2	2	11.8709	7.61	4	5	16.3652	13.71	5	7	2.60667	3.89	2	2	27.6673	12.35	5	11	10.0126	9.48	4
P04196	Histidine-rich glycoprotein OS=Homo sapiens OX=9606 GN=HRG PE=1 SV=1 - [HRG_HUMAN]	23.81	1	10	10	181		0			59.8221	16.57	7	23	85.6386	18.48	7	33	49.282	13.71	5	19	9.18192	5.71	2	3	11.9224	5.71	2	4	63.9768	15.81	6	22	41.4434	9.71	4	16	44.6157	14.48	6	21	79.8665	21.52	8	31	8.84516	5.71	2
P24592	Insulin-like growth factor-binding protein 6 OS=Homo sapiens OX=9606 GN=IGFBP6 PE=1 SV=1 - [IBP6_HUMAN]	23.75	1	3	3	12	2.43973	6.25	1	1	3.04783	6.25	1	1	5.70355	6.25	1	2		0				0				0				0				0			10.4196	11.67	2	3		0			4.40152	11.67	2
Q9GZY1	Prostate and breast cancer overexpressed gene 1 protein OS=Homo sapiens OX=9606 GN=PBOV1 PE=2 SV=1 - [PBOV1_HUMAN]	23.7	1	1	1	1		0												0				0								0			4.89501	23.7	1	1		0				0
P04083	Annexin A1 OS=Homo sapiens OX=9606 GN=ANXA1 PE=1 SV=2 - [ANXA1_HUMAN]	23.7	1	6	6	7		0				0				0			0	2.31	1	1	7.39562	12.43	3	3	2.31916	4.62	1	1		0			2.99943	4.34	1	1	2.39594	4.62	1	1		0				0
P08133	Annexin A6 OS=Homo sapiens OX=9606 GN=ANXA6 PE=1 SV=3 - [ANXA6_HUMAN]	23.63	1	12	12	27		0			5.09783	4.75	2	2		0				0				0			45.0418	20.8	10	16		0			19.5032	10.55	5	7	4.12131	3.71	2	2		0				0
Q92781	Retinol dehydrogenase 5 OS=Homo sapiens OX=9606 GN=RDH5 PE=1 SV=1 - [RDH5_HUMAN]	23.58	1	6	6	13		0			4.75923	7.86	2	2		0				0				0				0				0			25.2536	23.58	6	11		0				0				0
P62258	14-3-3 protein epsilon OS=Homo sapiens OX=9606 GN=YWHAE PE=1 SV=1 - [1433E_HUMAN]	23.53	1	3	5	152	27.4355	14.51	3	13	29.9466	19.22	4	17	41.2582	18.82	4	21	18.0416	14.51	3	9	1.60827	3.14	1	1	28.7227	7.06	2	16	14.7273	14.51	3	8	64.2747	23.53	5	27	79.5547	23.53	5	35		0			9.46277	7.06	2
Q8N4P3	Guanosine-3',5'-bis(diphosphate) 3'-pyrophosphohydrolase MESH1 OS=Homo sapiens OX=9606 GN=HDDC3 PE=1 SV=3 - [MESH1_HUMAN]	23.46	1	1	1	1		0				0				0				0			5.41536	23.46	1	1		0				0				0				0				0				0
P36980	Complement factor H-related protein 2 OS=Homo sapiens OX=9606 GN=CFHR2 PE=1 SV=1 - [FHR2_HUMAN]	23.33	1	1	4	20	5.77958	8.89	2	2	22.9864	13.7	3	8		0				0								0			3.21383	4.81	1	1	6.44725	8.89	2	2	6.05189	8.89	2	2	3.04829	4.81	1	1		0
Q96HR9	Receptor expression-enhancing protein 6 OS=Homo sapiens OX=9606 GN=REEP6 PE=1 SV=2 - [REEP6_HUMAN]	23.22	1	3	3	7		0							2.42752	13.27	1	1		0				0				0				0			6.21377	19.43	2	2	5.97463	9.95	2	4						0
P61916	NPC intracellular cholesterol transporter 2 OS=Homo sapiens OX=9606 GN=NPC2 PE=1 SV=1 - [NPC2_HUMAN]	23.18	1	3	3	16					8.25935	10.6	1	3		0				0				0			2.56952	10.6	1	1	7.05272	17.22	2	4		0			6.54467	10.6	1	2		0			14.7878	23.18	3
P13637	Sodium/potassium-transporting ATPase subunit alpha-3 OS=Homo sapiens OX=9606 GN=ATP1A3 PE=1 SV=3 - [AT1A3_HUMAN]	23.1	4	8	16	64		0			11.5474	2.57	2	4	3.03496	1.48	1	1	3.07176	1.48	1	1		0			105.416	18.07	12	33		0			55.1571	12.93	8	18	22.9961	6.42	4	7		0				0
P25787	Proteasome subunit alpha type-2 OS=Homo sapiens OX=9606 GN=PSMA2 PE=1 SV=2 - [PSA2_HUMAN]	23.08	1	3	3	12		0				0			2.55978	8.12	1	1		0				0			2.18149	5.98	1	1		0			26.5783	23.08	3	7	11.4119	8.12	1	3		0				0
P07108	Acyl-CoA-binding protein OS=Homo sapiens OX=9606 GN=DBI PE=1 SV=2 - [ACBP_HUMAN]	22.99	1	1	1	1	2.65432	22.99	1	1		0				0				0				0				0				0				0				0				0
P00915	Carbonic anhydrase 1 OS=Homo sapiens OX=9606 GN=CA1 PE=1 SV=2 - [CAH1_HUMAN]	22.99	1	4	4	12	8.15047	10.73	2	3		0				0			18.9622	16.86	3	6		0				0			9.71591	16.86	3	3		0				0				0				0
P37837	Transaldolase OS=Homo sapiens OX=9606 GN=TALDO1 PE=1 SV=2 - [TALDO_HUMAN]	22.85	1	7	7	79	2.30261	3.86	1	1	3.73998	6.53	2	2	12.428	16.02	5	10	37.8494	19.29	6	21		0			7.30124	7.12	2	3		0			21.1571	12.76	4	10	59.0404	22.85	7	32		0				0
P08697	Alpha-2-antiplasmin OS=Homo sapiens OX=9606 GN=SERPINF2 PE=1 SV=3 - [A2AP_HUMAN]	22.81	1	8	8	57	5.62282	6.31	3	3	19.3371	14.05	5	7	22.0928	12.83	5	12	5.08322	2.24	1	2		0			2.25834	2.24	1	1	12.1344	11.2	4	5	4.15278	3.67	2	4	0	3.05	2	2	39.0443	16.29	6	17		0
P50395	Rab GDP dissociation inhibitor beta OS=Homo sapiens OX=9606 GN=GDI2 PE=1 SV=2 - [GDIB_HUMAN]	22.7	1	3	7	23	1.81861	2.47	1	1	3.60121	4.27	1	1	5.84674	8.76	3	4		0				0				0				0			15.7967	9.66	3	5	26.7109	15.06	5	12		0				0
Q03591	Complement factor H-related protein 1 OS=Homo sapiens OX=9606 GN=CFHR1 PE=1 SV=2 - [FHR1_HUMAN]	22.42	2	1	5	41	12.7956	11.21	3	4	31.4238	11.21	3	11	7.0935	3.94	1	2		0				0			1.95222	3.94	1	1	14.078	7.88	2	4	12.7547	11.21	3	4	15.2228	11.21	3	5	5.99049	7.88	2	2	3.16207	3.94	1
Q16378	Proline-rich protein 4 OS=Homo sapiens OX=9606 GN=PRR4 PE=1 SV=3 - [PROL4_HUMAN]	22.39	1	2	2	14		0			3.25049	22.39	2	4	2.03218	11.19	1	1		0															2.08839	11.19	1	9		0								0
Q9Y2B9	cAMP-dependent protein kinase inhibitor gamma OS=Homo sapiens OX=9606 GN=PKIG PE=1 SV=1 - [IPKG_HUMAN]	22.37	1	1	1	1		0				0								0				0				0								0			2.03174	22.37	1	1		0				0
P23528	Cofilin-1 OS=Homo sapiens OX=9606 GN=CFL1 PE=1 SV=3 - [COF1_HUMAN]	22.29	1	3	3	15	4.08714	12.05	1	1	14.6678	15.06	2	4	4.36115	12.05	1	1	3.67076	12.05	1	1		0				0				0			13.823	19.28	2	4	13.9767	19.28	2	4		0				0
A0A0B4J2H0	Immunoglobulin heavy variable 1-69D OS=Homo sapiens OX=9606 GN=IGHV1-69D PE=1 SV=1 - [HV69D_HUMAN]	22.22	5	2	2	27	8.23215	9.4	1	3									3.05851	9.4	1	1	18.6771	9.4	1	7	25.5559	9.4	1	8	2.93428	9.4	1	1	2.50807	9.4	1	1						0			11.9208	9.4	1
O95626	Acidic leucine-rich nuclear phosphoprotein 32 family member D OS=Homo sapiens OX=9606 GN=ANP32D PE=2 SV=2 - [AN32D_HUMAN]	22.14	1	1	1	1		0				0				0				0				0				0				0				0				0				0				0
P48163	NADP-dependent malic enzyme OS=Homo sapiens OX=9606 GN=ME1 PE=1 SV=1 - [MAOX_HUMAN]	22.03	1	6	6	13		0				0			2.37293	1.92	1	1		0				0				0				0			22.5929	18.36	5	7	11.9197	10.31	3	5		0				0
Q6DRA6	Putative histone H2B type 2-D OS=Homo sapiens OX=9606 GN=H2BC19P PE=5 SV=3 - [H2B2D_HUMAN]	21.95	2	2	2	2		0				0				0				0				0			1.82187	6.1	1	1	3.99141	15.85	1	1		0				0				0				0
P01825	Immunoglobulin heavy variable 4-59 OS=Homo sapiens OX=9606 GN=IGHV4-59 PE=1 SV=2 - [HV459_HUMAN]	21.55	9	2	2	36	7.76581	13.79	1	2	6.98161	21.55	2	3	2.86132	13.79	1	1					17.2391	21.55	2	7	9.02826	21.55	2	4		0			2.66582	13.79	1	1		0			5.43272	13.79	1	2	25.7436	21.55	2
A0A0C4DH25	Immunoglobulin kappa variable 3D-20 OS=Homo sapiens OX=9606 GN=IGKV3D-20 PE=3 SV=1 - [KVD20_HUMAN]	21.55	1	1	2	97	44.922	13.79	1	11	32.0508	13.79	1	8	61.8219	13.79	1	16	25.6718	13.79	1	7	22.2062	13.79	1	6	25.9847	21.55	2	9	3.8733	13.79	1	1	33.954	13.79	1	10	11.0969	13.79	1	3	59.6405	13.79	1	17	8.92219	13.79	1
P06744	Glucose-6-phosphate isomerase OS=Homo sapiens OX=9606 GN=GPI PE=1 SV=4 - [G6PI_HUMAN]	21.51	1	8	8	119	41.0561	8.42	3	12	20.9874	9.68	4	9	32.9101	12.37	5	16	37.1272	12.37	5	14	2.62711	3.05	1	1	12.7764	5.56	2	4	7.33436	5.73	2	2	85.5478	20.07	7	34	56.3476	18.46	7	25		0			6.8595	3.05	1
P26998	Beta-crystallin B3 OS=Homo sapiens OX=9606 GN=CRYBB3 PE=1 SV=4 - [CRBB3_HUMAN]	21.33	1	3	3	5		0				0				0								0				0				0			14.2143	21.33	3	4	3.54096	8.06	1	1		0
P51884	Lumican OS=Homo sapiens OX=9606 GN=LUM PE=1 SV=2 - [LUM_HUMAN]	21.3	1	5	5	44	5.46497	8.58	2	4	17.4486	13.91	3	7	13.7803	13.91	3	6		0				0				0			21.8154	13.91	3	10	3.31813	6.21	1	1	13.4316	12.72	3	5	10.089	11.83	3	4		0
Q8NBZ9	Putative uncharacterized protein NEXN-AS1 OS=Homo sapiens OX=9606 GN=NEXN-AS1 PE=5 SV=1 - [NEAS1_HUMAN]	21.14	1	2	2	3		0				0			2.14963	8.94	1	1		0			4.12318	12.2	1	1		0				0				0				0				0				0
P28161	Glutathione S-transferase Mu 2 OS=Homo sapiens OX=9606 GN=GSTM2 PE=1 SV=2 - [GSTM2_HUMAN]	21.1	1	2	3	6		0				0			4.9788	15.14	2	2		0				0				0				0				0			10.6758	21.1	3	4		0				0
P27695	DNA-(apurinic or apyrimidinic site) endonuclease OS=Homo sapiens OX=9606 GN=APEX1 PE=1 SV=2 - [APEX1_HUMAN]	21.07	1	4	4	9		0				0			2.88445	5.35	1	1		0				0				0				0			2.50219	4.09	1	1	22.9564	21.07	4	7		0				0
O94760	N(G),N(G)-dimethylarginine dimethylaminohydrolase 1 OS=Homo sapiens OX=9606 GN=DDAH1 PE=1 SV=3 - [DDAH1_HUMAN]	21.05	1	4	4	18		0			0	3.16	1	1	21.2058	21.05	4	9		0				0				0			0	3.16	1	1	5.74076	12.28	2	2	10.0434	11.23	2	4	0	3.16	1	1		0
A0A075B6N1	T cell receptor beta variable 19 OS=Homo sapiens OX=9606 GN=TRBV19 PE=1 SV=2 - [TVB19_HUMAN]	21.05	2	1	1	1		0				0				0				0								0				0				0				0				0			4.17598	21.05	1
P02741	C-reactive protein OS=Homo sapiens OX=9606 GN=CRP PE=1 SV=1 - [CRP_HUMAN]	20.98	1	5	5	11						0				0			2.59163	4.91	1	1		0				0			2.44032	6.7	1	1		0				0				0			2.54479	6.7	1
P02671	Fibrinogen alpha chain OS=Homo sapiens OX=9606 GN=FGA PE=1 SV=2 - [FIBA_HUMAN]	20.9	1	14	14	156	11.1825	2.42	1	3	40.0987	7.74	5	14	10.0963	4.16	3	4	19.9136	4.85	3	8	39.1479	9.82	6	13	162.983	13.86	9	56	41.4473	7.85	5	15	39.6693	6.58	4	14	12.8768	5.89	3	5	12.6514	3.23	2	4	18.4743	1.39	1
P02751	Fibronectin OS=Homo sapiens OX=9606 GN=FN1 PE=1 SV=5 - [FINC_HUMAN]	20.83	1	31	31	209	16.8899	2.83	4	5	236.226	18.21	25	72	18.1297	2.91	4	7	17.6059	3.67	5	7	26.2593	3.88	7	10	34.2533	5.37	9	13	83.2098	5.85	8	23	24.5252	2.95	4	8	26.7102	4.64	6	9	19.2947	4.4	6	6	75.4212	10.94	16
O60356	Nuclear protein 1 OS=Homo sapiens OX=9606 GN=NUPR1 PE=1 SV=1 - [NUPR1_HUMAN]	20.73	1	1	1	1		0				0			2.87919	20.73	1	1		0				0				0				0				0				0				0
Q7Z7G0	Target of Nesh-SH3 OS=Homo sapiens OX=9606 GN=ABI3BP PE=1 SV=1 - [TARSH_HUMAN]	20.65	1	13	13	44	24.8529	4.74	4	10	0	1.02	1	1	4.59972	2.23	2	2		0			11.4132	4.93	3	4		0			3.87679	1.02	1	2		0			64.8076	17.77	11	24		0			3.06329	1.3	1
Q6ZSA8	Putative uncharacterized protein FLJ45684 OS=Homo sapiens OX=9606 PE=5 SV=2 - [YS025_HUMAN]	20.61	1	1	1	1		0				0				0				0				0				0				0				0				0				0				0
P61026	Ras-related protein Rab-10 OS=Homo sapiens OX=9606 GN=RAB10 PE=1 SV=1 - [RAB10_HUMAN]	20.5	21	1	3	6		0				0				0				0				0			1.67226	5.5	1	1		0			6.3663	11	2	3	4.52599	15	2	2		0				0
O75326	Semaphorin-7A OS=Homo sapiens OX=9606 GN=SEMA7A PE=1 SV=1 - [SEM7A_HUMAN]	20.42	1	10	10	68	19.9729	6.16	4	9	23.4628	9.61	5	10	4.22496	4.35	3	4		0				0			4.00381	3.75	2	2	39.2933	10.21	6	17	2.07712	2.25	1	1	30.6447	13.51	6	12		0			34.5157	9.31	5
Q00610	Clathrin heavy chain 1 OS=Homo sapiens OX=9606 GN=CLTC PE=1 SV=5 - [CLH1_HUMAN]	20.42	2	24	24	99		0				0			16.0392	4.9	5	7	0	0.54	1	1		0			19.2748	5.31	5	6		0			165.544	19.76	23	56	79.0921	13.01	15	29		0				0
P25789	Proteasome subunit alpha type-4 OS=Homo sapiens OX=9606 GN=PSMA4 PE=1 SV=1 - [PSA4_HUMAN]	20.31	1	4	4	7		0				0				0				0				0				0				0			14.3161	17.62	3	5	4.53705	11.11	2	2		0				0
O14610	Guanine nucleotide-binding protein G(I)/G(S)/G(O) subunit gamma-T2 OS=Homo sapiens OX=9606 GN=GNGT2 PE=2 SV=1 - [GBGT2_HUMAN]	20.29	1	1	1	2		0				0			1.76517	20.29	1	1		0				0				0							2.84389	20.29	1	1		0				0				0
Q3KNT7	Putative NOL1/NOP2/Sun domain family member 5B OS=Homo sapiens OX=9606 GN=NSUN5P1 PE=5 SV=1 - [NSN5B_HUMAN]	20.25	1	1	1	1		0				0				0				0				0				0				0				0				0				0				0
P06576	ATP synthase subunit beta, mitochondrial OS=Homo sapiens OX=9606 GN=ATP5F1B PE=1 SV=3 - [ATPB_HUMAN]	20.23	1	7	7	38		0			4.9652	6.43	2	2	5.89577	2.65	1	2		0				0			24.5835	12.67	4	9		0			22.2755	8.7	3	7	45.1927	16.64	6	18		0				0
Q13228	Methanethiol oxidase OS=Homo sapiens OX=9606 GN=SELENBP1 PE=1 SV=2 - [SBP1_HUMAN]	20.13	1	7	7	17	8.67134	4.45	2	4	4.73844	5.08	1	1	6.34515	8.26	3	3	2.24798	4.03	2	2	4.23386	6.57	3	3		0				0			2.01122	1.91	1	1	1.70771	4.03	2	2		0			1.6688	1.91	1
P25705	ATP synthase subunit alpha, mitochondrial OS=Homo sapiens OX=9606 GN=ATP5F1A PE=1 SV=1 - [ATPA_HUMAN]	19.89	1	8	8	31		0			7.45101	4.7	2	3	0	3.8	1	1		0				0			28.6552	11.93	5	11		0			15.0791	7.41	3	6	25.2667	14.83	6	10		0				0
P29218	Inositol monophosphatase 1 OS=Homo sapiens OX=9606 GN=IMPA1 PE=1 SV=1 - [IMPA1_HUMAN]	19.86	1	3	3	3		0				0				0				0			3.63077	7.94	1	1		0				0				0			3.10779	11.91	2	2		0				0
P06312	Immunoglobulin kappa variable 4-1 OS=Homo sapiens OX=9606 GN=IGKV4-1 PE=1 SV=1 - [KV401_HUMAN]	19.83	1	2	2	26	14.6853	7.44	1	7	2.06955	7.44	1	1	2.68364	12.4	1	1					2.46005	7.44	1	1	9.20295	7.44	1	4	6.00258	7.44	1	3										0			4.36078	7.44	1
P09471	Guanine nucleotide-binding protein G(o) subunit alpha OS=Homo sapiens OX=9606 GN=GNAO1 PE=1 SV=4 - [GNAO_HUMAN]	19.77	8	3	5	28		0				0			1.49663	3.11	1	1	3.61377	3.11	1	3		0			25.1917	19.77	5	10		0			9.42414	3.11	1	6	15.9443	7.34	2	8		0				0
P0C2S0	Cortexin-2 OS=Homo sapiens OX=9606 GN=CTXN2 PE=3 SV=1 - [CTXN2_HUMAN]	19.75	1	1	1	1						0				0				0				0				0								0			2.12422	19.75	1	1		0				0
Q9H7X2	Uncharacterized protein C1orf115 OS=Homo sapiens OX=9606 GN=C1orf115 PE=2 SV=1 - [CA115_HUMAN]	19.72	1	1	1	1		0				0								0								0												0							3.22921	19.72	1
Q92765	Secreted frizzled-related protein 3 OS=Homo sapiens OX=9606 GN=FRZB PE=1 SV=2 - [SFRP3_HUMAN]	19.69	1	6	6	57	3.99195	5.85	2	2	27.6182	13.54	4	9	5.65529	5.23	1	2	1.77289	2.46	1	1	5.11276	5.85	2	4	0	2.46	1	1	7.34721	3.38	1	3		0			77.8453	19.69	6	29	2.75204	5.23	1	1	12.0438	11.08	3
P26641	Elongation factor 1-gamma OS=Homo sapiens OX=9606 GN=EEF1G PE=1 SV=3 - [EF1G_HUMAN]	19.68	1	7	7	12		0				0				0				0				0				0				0			18.3147	19.68	7	9	7.18024	5.26	2	3		0				0
P55083	Microfibril-associated glycoprotein 4 OS=Homo sapiens OX=9606 GN=MFAP4 PE=1 SV=2 - [MFAP4_HUMAN]	19.61	1	4	4	7					7.05102	7.84	1	2		0				0				0			1.92214	2.35	1	1						0				0				0			9.94815	19.61	3
P12956	X-ray repair cross-complementing protein 6 OS=Homo sapiens OX=9606 GN=XRCC6 PE=1 SV=2 - [XRCC6_HUMAN]	19.54	1	8	8	22	4.42781	3.94	1	1	2.00349	1.97	1	1		0			11.7467	5.58	3	5		0				0				0			20.694	12.48	6	8	15.1273	8.87	4	6	4.24711	5.09	1	1		0
Q96NR2	Putative MIR1-1HG-AS1 OS=Homo sapiens OX=9606 GN=MIR1-1HG-AS1 PE=2 SV=3 - [MHAS1_HUMAN]	19.4	1	1	1	1		0							3.5478	19.4	1	1		0				0				0				0				0				0				0				0
Q8TDM5	Sperm acrosome membrane-associated protein 4 OS=Homo sapiens OX=9606 GN=SPACA4 PE=1 SV=1 - [SACA4_HUMAN]	19.35	1	1	1	1		0				0				0				0				0				0				0			2.72949	19.35	1	1		0				0				0
Q9BUL8	Programmed cell death protein 10 OS=Homo sapiens OX=9606 GN=PDCD10 PE=1 SV=1 - [PDC10_HUMAN]	19.34	1	2	2	2		0			2.38923	4.72	1	1		0				0				0				0				0				0				0				0				0
P30084	Enoyl-CoA hydratase, mitochondrial OS=Homo sapiens OX=9606 GN=ECHS1 PE=1 SV=4 - [ECHM_HUMAN]	19.31	1	3	3	5		0				0			1.97729	6.21	1	1		0				0				0				0			12.7067	19.31	3	4		0				0				0
P59665	Neutrophil defensin 1 OS=Homo sapiens OX=9606 GN=DEFA1 PE=1 SV=1 - [DEF1_HUMAN]	19.15	2	2	2	2		0								0				0				0																				0			4.2253	19.15	2
P19823	Inter-alpha-trypsin inhibitor heavy chain H2 OS=Homo sapiens OX=9606 GN=ITIH2 PE=1 SV=2 - [ITIH2_HUMAN]	19.13	1	14	14	151	31.0812	7.29	5	13	30.7852	11.73	8	13	60.5933	12.68	8	22	18.9815	9.2	6	9	5.9221	3.17	2	2	44.2034	11.21	8	17	27.4315	8.99	6	10	24.6113	10.78	7	10	19.57	7.61	5	11	32.6925	12.05	8	14	30.8275	4.97	3
A0A075B6K4	Immunoglobulin lambda variable 3-10 OS=Homo sapiens OX=9606 GN=IGLV3-10 PE=3 SV=2 - [LV310_HUMAN]	19.13	2	2	2	10		0				0				0				0				0			4.28062	6.96	1	2		0				0				0							15.012	6.96	1
P00491	Purine nucleoside phosphorylase OS=Homo sapiens OX=9606 GN=PNP PE=1 SV=2 - [PNPH_HUMAN]	19.03	1	3	3	4		0				0			9.61615	19.03	3	3	2.93686	5.19	1	1		0				0				0				0				0				0				0
Q9UNI1	Chymotrypsin-like elastase family member 1 OS=Homo sapiens OX=9606 GN=CELA1 PE=1 SV=2 - [CELA1_HUMAN]	18.99	1	2	2	2		0			3.75914	10.47	1	1		0				0				0				0				0				0			2.49429	8.53	1	1		0				0
A0A0A6YYC5	T cell receptor alpha variable 14/delta variable 4 OS=Homo sapiens OX=9606 GN=TRAV14DV4 PE=3 SV=5 - [TVA14_HUMAN]	18.97	1	1	1	1		0				0				0				0				0				0				0				0				0				0
P01766	Immunoglobulin heavy variable 3-13 OS=Homo sapiens OX=9606 GN=IGHV3-13 PE=1 SV=2 - [HV313_HUMAN]	18.97	3	1	2	18		0				0				0				0			7.99688	9.48	1	3	9.4021	9.48	1	4		0				0				0				0			16.0058	18.97	2
Q92928	Putative Ras-related protein Rab-1C OS=Homo sapiens OX=9606 GN=RAB1C PE=5 SV=2 - [RAB1C_HUMAN]	18.91	23	1	3	9		0				0				0				0				0			4.13593	13.43	2	2		0			9.38786	18.91	3	4	7.23789	13.43	2	3		0				0
P06865	Beta-hexosaminidase subunit alpha OS=Homo sapiens OX=9606 GN=HEXA PE=1 SV=2 - [HEXA_HUMAN]	18.9	1	6	6	11	2.18087	2.08	1	1		0				0				0				0				0			8.17935	9.26	4	6		0			2.87639	2.08	1	1	2.36191	3.59	1	1		0
P01591	Immunoglobulin J chain OS=Homo sapiens OX=9606 GN=JCHAIN PE=1 SV=4 - [IGJ_HUMAN]	18.87	1	3	3	20	2.1193	5.03	1	1	0	5.03	1	1		0			1.80339	5.03	1	1	11.0924	18.87	3	5	8.93359	18.87	3	5	1.98066	5.03	1	1	1.79796	5.03	1	1		0				0			11.0164	18.87	3
P02144	Myoglobin OS=Homo sapiens OX=9606 GN=MB PE=1 SV=2 - [MYG_HUMAN]	18.83	1	2	2	2		0			7.37077	18.83	2	2		0				0				0				0				0				0				0				0				0
P09488	Glutathione S-transferase Mu 1 OS=Homo sapiens OX=9606 GN=GSTM1 PE=1 SV=3 - [GSTM1_HUMAN]	18.81	3	2	3	8		0				0			3.2246	7.8	1	1		0				0				0			2.9835	5.05	1	1	2.98583	7.8	1	1	11.088	13.76	2	5		0				0
P01764	Immunoglobulin heavy variable 3-23 OS=Homo sapiens OX=9606 GN=IGHV3-23 PE=1 SV=2 - [HV323_HUMAN]	18.8	2	1	2	39		0			10.7351	9.4	1	4		0							39.0445	18.8	2	14	23.8673	9.4	1	8	2.831	9.4	1	1	2.33767	9.4	1	1		0				0			22.6211	9.4	1
P01031	Complement C5 OS=Homo sapiens OX=9606 GN=C5 PE=1 SV=4 - [CO5_HUMAN]	18.79	1	24	24	100	2.55298	0.78	1	1	27.695	7.94	10	13	22.3261	5.67	9	12	4.57062	1.55	3	4		0			22.8443	3.34	5	9		0			52.9603	9.43	13	25	9.05229	1.55	3	6	38.4276	10.44	13	21	22.2219	4.12	5
Q13510	Acid ceramidase OS=Homo sapiens OX=9606 GN=ASAH1 PE=1 SV=5 - [ASAH1_HUMAN]	18.73	1	5	5	7		0			2.80784	4.3	1	1	4.72429	4.3	1	2	2.05562	2.78	1	1		0				0				0				0			4.71905	8.61	2	2		0			2.15576	3.04	1
Q9UHL4	Dipeptidyl peptidase 2 OS=Homo sapiens OX=9606 GN=DPP7 PE=1 SV=3 - [DPP2_HUMAN]	18.7	1	6	6	19	4.9778	2.24	1	2	2.2063	2.24	1	1	2.98653	2.44	1	1		0				0			2.95073	3.66	1	1	5.46927	5.89	2	2	5.96139	8.74	2	2	19.5436	11.38	4	7		0			7.80676	5.89	2
P22466	Galanin peptides OS=Homo sapiens OX=9606 GN=GAL PE=1 SV=3 - [GALA_HUMAN]	18.7	1	1	1	1		0				0				0				0				0				0				0				0			3.25377	18.7	1	1		0				0
P30044	Peroxiredoxin-5, mitochondrial OS=Homo sapiens OX=9606 GN=PRDX5 PE=1 SV=4 - [PRDX5_HUMAN]	18.69	1	3	3	6		0				0				0				0				0				0				0			12.193	18.69	3	5	2.69516	8.41	1	1		0				0
Q5XKP0	MICOS complex subunit MIC13 OS=Homo sapiens OX=9606 GN=MICOS13 PE=1 SV=1 - [MIC13_HUMAN]	18.64	1	1	1	1		0				0				0				0								0				0			3.21539	18.64	1	1		0				0				0
P01782	Immunoglobulin heavy variable 3-9 OS=Homo sapiens OX=9606 GN=IGHV3-9 PE=1 SV=2 - [HV309_HUMAN]	18.64	4	1	2	31	15.8643	9.32	1	6		0			5.11185	9.32	1	2		0			7.99688	9.32	1	3	9.4021	9.32	1	4	12.9467	9.32	1	5		0				0			4.62405	9.32	1	2	9.74422	18.64	2
P78371	T-complex protein 1 subunit beta OS=Homo sapiens OX=9606 GN=CCT2 PE=1 SV=4 - [TCPB_HUMAN]	18.5	1	6	6	8		0				0				0				0				0				0				0			21.3296	18.5	6	8		0				0				0
P61769	Beta-2-microglobulin OS=Homo sapiens OX=9606 GN=B2M PE=1 SV=1 - [B2MG_HUMAN]	18.49	1	1	1	25	3.57416	18.49	1	1	16.9556	18.49	1	5	6.19318	18.49	1	2		0				0			6.22986	18.49	1	2	13.3166	18.49	1	4	3.72351	18.49	1	1	17.8867	18.49	1	5	2.32536	18.49	1	1	7.74725	18.49	1
A0A0B4J1V2	Immunoglobulin heavy variable 2-26 OS=Homo sapiens OX=9606 GN=IGHV2-26 PE=3 SV=1 - [HV226_HUMAN]	18.49	1	1	1	1		0				0				0				0				0				0				0				0							2.60016	18.49	1	1
P05023	Sodium/potassium-transporting ATPase subunit alpha-1 OS=Homo sapiens OX=9606 GN=ATP1A1 PE=1 SV=1 - [AT1A1_HUMAN]	18.48	2	6	14	59		0			9.76572	1.47	1	3	3.03496	1.47	1	1	3.07176	1.47	1	1		0			101.042	16.23	12	33		0			42.653	10.36	7	15	20.5856	5.08	3	6		0				0
Q9Y5M1	Uncharacterized protein FAM215A OS=Homo sapiens OX=9606 GN=FAM215A PE=5 SV=2 - [F215A_HUMAN]	18.42	1	1	1	7		0			2.72977	18.42	1	1		0				0				0								0			13.9738	18.42	1	5	0	18.42	1	1		0				0
Q8IZP2	Putative protein FAM10A4 OS=Homo sapiens OX=9606 GN=ST13P4 PE=5 SV=1 - [ST134_HUMAN]	18.33	3	3	3	3		0				0			2.1884	7.08	1	1		0				0				0				0			2.19804	5.42	1	1	2.30643	5.83	1	1		0				0
P23526	Adenosylhomocysteinase OS=Homo sapiens OX=9606 GN=AHCY PE=1 SV=4 - [SAHH_HUMAN]	18.29	1	6	6	22		0				0			8.2788	11.11	3	3	4.96192	6.48	2	2		0				0				0			21.7242	14.81	5	8	24.1216	12.73	4	9		0				0
P68104	Elongation factor 1-alpha 1 OS=Homo sapiens OX=9606 GN=EEF1A1 PE=1 SV=1 - [EF1A1_HUMAN]	18.18	2	3	5	21		0			3.28147	5.19	1	1		0			0	2.6	1	1	10.2868	2.38	1	4	9.12343	2.38	1	4		0			15.4366	12.99	4	7	10.0841	11.04	3	4		0				0
P99999	Cytochrome c OS=Homo sapiens OX=9606 GN=CYCS PE=1 SV=2 - [CYC_HUMAN]	18.1	1	2	2	9		0				0			3.81732	7.62	1	3		0				0				0				0			1.79242	7.62	1	2	3.44142	18.1	2	4		0				0
O60888	Protein CutA OS=Homo sapiens OX=9606 GN=CUTA PE=1 SV=2 - [CUTA_HUMAN]	17.88	1	2	2	8	6.29853	17.88	2	2		0			5.11222	10.06	1	2		0							2.30872	7.82	1	1	3.00332	10.06	1	1		0			2.47916	10.06	1	1					2.47604	7.82	1
P07954	Fumarate hydratase, mitochondrial OS=Homo sapiens OX=9606 GN=FH PE=1 SV=3 - [FUMH_HUMAN]	17.84	1	5	5	8		0				0				0			2.06095	2.94	1	1		0				0				0			18.8649	12.16	3	5	6.45798	6.86	2	2		0				0
Q6ZSR6	Putative uncharacterized protein FLJ45256 OS=Homo sapiens OX=9606 PE=2 SV=3 - [YP007_HUMAN]	17.82	1	1	1	1	0	17.82	1	1		0				0				0				0				0				0				0				0				0				0
P62269	40S ribosomal protein S18 OS=Homo sapiens OX=9606 GN=RPS18 PE=1 SV=3 - [RS18_HUMAN]	17.76	1	3	3	4		0				0				0				0				0				0				0			2.25064	12.5	2	2		0			1.89589	5.26	1	2		0
Q9BRP9	Putative uncharacterized protein MGC13053 OS=Homo sapiens OX=9606 PE=5 SV=2 - [YK016_HUMAN]	17.69	1	1	1	1		0				0												0												0			3.37129	17.69	1	1
Q9Y3B4	Splicing factor 3B subunit 6 OS=Homo sapiens OX=9606 GN=SF3B6 PE=1 SV=1 - [SF3B6_HUMAN]	17.6	1	2	2	2		0				0				0				0				0				0			0	6.4	1	1	2.44032	11.2	1	1		0				0				0
P18859	ATP synthase-coupling factor 6, mitochondrial OS=Homo sapiens OX=9606 GN=ATP5PF PE=1 SV=1 - [ATP5J_HUMAN]	17.59	1	1	1	2		0				0				0				0				0			5.86583	17.59	1	2		0				0				0				0				0
P62937	Peptidyl-prolyl cis-trans isomerase A OS=Homo sapiens OX=9606 GN=PPIA PE=1 SV=2 - [PPIA_HUMAN]	17.58	1	4	4	29	4.72102	5.45	1	3	11.6555	10.91	2	5	16.1651	10.91	2	8		0				0			2.21204	5.45	1	1		0			10.0283	16.97	3	5	15.8942	17.58	3	7		0				0
P02747	Complement C1q subcomponent subunit C OS=Homo sapiens OX=9606 GN=C1QC PE=1 SV=3 - [C1QC_HUMAN]	17.55	1	3	3	36	10.7827	12.24	2	4	20.9898	12.24	2	8		0				0				0			9.40892	12.65	2	3	28.0991	12.24	2	9		0				0			6.19636	12.24	2	3	22.275	12.65	2
Q8IXM2	Chromatin complexes subunit BAP18 OS=Homo sapiens OX=9606 GN=BAP18 PE=1 SV=1 - [BAP18_HUMAN]	17.44	1	1	1	2		0				0				0				0				0				0				0				0				0				0			3.70274	17.44	1
O95222	Olfactory receptor 6A2 OS=Homo sapiens OX=9606 GN=OR6A2 PE=2 SV=2 - [OR6A2_HUMAN]	17.43	1	2	2	2		0				0				0												0								0				0				0				0
P11021	Endoplasmic reticulum chaperone BiP OS=Homo sapiens OX=9606 GN=HSPA5 PE=1 SV=2 - [BIP_HUMAN]	17.43	2	6	8	33		0				0			10.6743	4.59	2	4	6.3742	2.45	1	2		0			24.2389	6.42	3	9		0			22.5998	14.53	6	8	26.3325	12.54	6	10		0				0
P45880	Voltage-dependent anion-selective channel protein 2 OS=Homo sapiens OX=9606 GN=VDAC2 PE=1 SV=2 - [VDAC2_HUMAN]	17.35	1	3	3	8		0				0				0				0							26.777	17.35	3	8		0				0				0				0				0
P10265	Endogenous retrovirus group K member 10 Pro protein OS=Homo sapiens OX=9606 GN=ERVK-10 PE=1 SV=2 - [VPK10_HUMAN]	17.31	8	1	1	1		0				0				0				0				0				0				0				0				0							2.91399	17.31	1
Q15843	NEDD8 OS=Homo sapiens OX=9606 GN=NEDD8 PE=1 SV=1 - [NEDD8_HUMAN]	17.28	1	1	1	1		0				0				0			3.28851	17.28	1	1		0				0				0				0				0				0				0
P12532	Creatine kinase U-type, mitochondrial OS=Homo sapiens OX=9606 GN=CKMT1A PE=1 SV=1 - [KCRU_HUMAN]	17.27	1	4	5	30	3.12483	3.84	1	1	8.26591	3.84	1	3	9.53223	6.71	2	5	4.61597	3.84	1	2		0			2.82366	3.84	1	1	3.27442	3.84	1	1	29.5016	14.39	4	11	15.571	6.71	2	6		0				0
O75204	Transmembrane protein 127 OS=Homo sapiens OX=9606 GN=TMEM127 PE=1 SV=1 - [TM127_HUMAN]	17.23	1	1	1	1		0				0				0				0				0				0				0				0				0				0				0
P84085	ADP-ribosylation factor 5 OS=Homo sapiens OX=9606 GN=ARF5 PE=1 SV=2 - [ARF5_HUMAN]	17.22	4	2	2	7		0			1.8576	5.56	1	1	2.55607	11.67	1	1	3.06397	11.67	1	1		0				0				0			7.1026	11.67	1	2	2.34409	11.67	1	1		0				0
P09871	Complement C1s subcomponent OS=Homo sapiens OX=9606 GN=C1S PE=1 SV=1 - [C1S_HUMAN]	17.15	1	8	8	46		0			59.5119	14.68	7	19	8.10094	2.33	1	3		0				0			6.67116	2.47	1	2	22.0278	6.25	3	7	5.45355	1.74	1	2	13.1916	9.88	4	4	7.76714	2.33	1	2	12.4387	8.58	3
P02792	Ferritin light chain OS=Homo sapiens OX=9606 GN=FTL PE=1 SV=2 - [FRIL_HUMAN]	17.14	1	2	2	18		0			6.13963	17.14	2	2		0				0			9.96061	8.57	1	3	9.91626	17.14	2	3	3.38991	8.57	1	1	8.83521	17.14	2	3	5.80299	8.57	1	2		0			6.21388	8.57	1
Q14194	Dihydropyrimidinase-related protein 1 OS=Homo sapiens OX=9606 GN=CRMP1 PE=1 SV=1 - [DPYL1_HUMAN]	17.13	2	5	8	22		0			2.31278	4.02	2	2	2.65212	3.5	2	3	0	1.22	1	2		0			0	1.22	1	1		0			21.2284	13.64	6	10	7.57082	4.02	2	3	1.91622	2.45	1	1		0
P01721	Immunoglobulin lambda variable 6-57 OS=Homo sapiens OX=9606 GN=IGLV6-57 PE=1 SV=2 - [LV657_HUMAN]	17.09	1	1	1	7	7.93531	17.09	1	2										0			3.53413	17.09	1	1		0			6.93956	17.09	1	2						0							6.40136	17.09	1
P35908	Keratin, type II cytoskeletal 2 epidermal OS=Homo sapiens OX=9606 GN=KRT2 PE=1 SV=2 - [K22E_HUMAN]	17.06	4	5	8	44	1.99917	1.25	1	1	2.43562	3.44	2	2		0				0			43.9625	5.01	3	17	33.9755	14.24	6	13		0				0			4.95331	3.76	2	2		0			13.3102	3.76	2
Q99798	Aconitate hydratase, mitochondrial OS=Homo sapiens OX=9606 GN=ACO2 PE=1 SV=2 - [ACON_HUMAN]	17.05	1	10	10	27		0			2.31102	1.92	1	1	2.88636	1.92	1	1	2.16941	1.92	1	1		0				0				0			32.8508	13.21	7	13	24.482	15.13	9	11		0				0
Q15836	Vesicle-associated membrane protein 3 OS=Homo sapiens OX=9606 GN=VAMP3 PE=1 SV=3 - [VAMP3_HUMAN]	17	2	1	1	3		0				0				0				0				0			3.7511	17	1	1		0			4.00397	17	1	1	2.47902	17	1	1		0
P50238	Cysteine-rich protein 1 OS=Homo sapiens OX=9606 GN=CRIP1 PE=1 SV=3 - [CRIP1_HUMAN]	16.88	1	1	1	5		0				0			3.21979	16.88	1	1		0				0			2.65527	16.88	1	1		0				0				0				0				0
P11216	Glycogen phosphorylase, brain form OS=Homo sapiens OX=9606 GN=PYGB PE=1 SV=5 - [PYGB_HUMAN]	16.84	1	8	10	40		0			9.32464	3.44	2	4	9.52006	2.97	2	4	2.33071	1.42	1	1		0			4.6838	1.42	1	2		0			60.7724	15.07	9	23	15.3698	7.59	5	6		0				0
P62314	Small nuclear ribonucleoprotein Sm D1 OS=Homo sapiens OX=9606 GN=SNRPD1 PE=1 SV=1 - [SMD1_HUMAN]	16.81	1	1	1	1		0				0				0				0				0				0				0			2.99741	16.81	1	1		0				0				0
A0A0B4J1V0	Immunoglobulin heavy variable 3-15 OS=Homo sapiens OX=9606 GN=IGHV3-15 PE=3 SV=1 - [HV315_HUMAN]	16.81	2	2	2	39	17.125	5.88	1	10	3.34531	5.88	1	2	5.03724	5.88	1	6	1.77536	5.88	1	3						0			12.2295	5.88	1	9		0			1.93464	16.81	2	2	5.49558	5.88	1	5		0
A0A0A0MS15	Immunoglobulin heavy variable 3-49 OS=Homo sapiens OX=9606 GN=IGHV3-49 PE=3 SV=1 - [HV349_HUMAN]	16.81	1	2	2	29	5.91864	7.56	1	3	3.98611	7.56	1	2	5.71607	7.56	1	3	1.88202	7.56	1	1	1.67264	7.56	1	1	4.22861	7.56	1	2	6.71009	7.56	1	3	9.82207	7.56	1	5	0	7.56	1	1	3.79107	7.56	1	2	6.6458	16.81	2
P08571	Monocyte differentiation antigen CD14 OS=Homo sapiens OX=9606 GN=CD14 PE=1 SV=2 - [CD14_HUMAN]	16.8	1	4	4	34	9.80638	9.87	2	3	26.2435	16.8	4	9	23.6218	9.87	2	7		0				0				0			14.2439	9.87	2	4	2.35972	4.8	1	1	12.7014	4.8	1	4	12.3054	9.87	2	5		0
P05388	60S acidic ribosomal protein P0 OS=Homo sapiens OX=9606 GN=RPLP0 PE=1 SV=1 - [RLA0_HUMAN]	16.72	2	2	2	5		0				0				0				0				0				0				0			9.74225	16.72	2	3	7.13262	9.78	1	2		0				0
Q9BSG5	Retbindin OS=Homo sapiens OX=9606 GN=RTBDN PE=1 SV=2 - [RTBDN_HUMAN]	16.59	1	2	2	8		0			15.1253	16.59	2	4		0				0				0				0				0				0			15.3804	16.59	2	4						0
P19827	Inter-alpha-trypsin inhibitor heavy chain H1 OS=Homo sapiens OX=9606 GN=ITIH1 PE=1 SV=3 - [ITIH1_HUMAN]	16.58	1	11	11	125	29.6098	4.61	3	10	28.2184	6.92	5	10	65.4468	12.18	8	24	17.3936	5.82	4	7		0			32.237	9.77	6	10	40.2087	9.22	5	13	16.2999	4.39	3	6	7.8766	3.84	3	4	31.3675	7.9	5	12	33.0488	7.9	5
Q99643	Succinate dehydrogenase cytochrome b560 subunit, mitochondrial OS=Homo sapiens OX=9606 GN=SDHC PE=1 SV=1 - [C560_HUMAN]	16.57	1	1	1	1		0				0				0				0				0				0								0				0								0
P29966	Myristoylated alanine-rich C-kinase substrate OS=Homo sapiens OX=9606 GN=MARCKS PE=1 SV=4 - [MARCS_HUMAN]	16.57	1	3	3	7	3.45483	5.42	1	1		0			3.7619	5.42	1	1		0				0			6.13236	11.14	2	2		0				0			9.94083	11.14	2	3		0				0
P62879	Guanine nucleotide-binding protein G(I)/G(S)/G(T) subunit beta-2 OS=Homo sapiens OX=9606 GN=GNB2 PE=1 SV=3 - [GBB2_HUMAN]	16.47	2	1	4	20		0			3.12338	6.76	1	1	5.40831	10	2	2	1.99652	3.24	1	1		0			18.3279	2.94	1	8		0			2.27224	3.24	1	1	16.9131	13.53	3	7		0				0
Q9HCJ6	Synaptic vesicle membrane protein VAT-1 homolog-like OS=Homo sapiens OX=9606 GN=VAT1L PE=1 SV=2 - [VAT1L_HUMAN]	16.47	1	4	4	12		0				0			2.60276	5.01	1	1		0				0				0				0			13.6147	13.37	3	5	16.0815	11.69	3	6		0				0
Q99832	T-complex protein 1 subunit eta OS=Homo sapiens OX=9606 GN=CCT7 PE=1 SV=2 - [TCPH_HUMAN]	16.39	1	5	5	7		0				0			2.03425	1.84	1	1		0				0			2.76781	2.58	1	1		0			17.5912	11.97	3	5		0				0				0
Q5XLA6	Caspase recruitment domain-containing protein 17 OS=Homo sapiens OX=9606 GN=CARD17 PE=1 SV=1 - [CAR17_HUMAN]	16.36	1	1	1	1						0				0								0				0			2.99513	16.36	1	1		0				0				0				0
O14521	Succinate dehydrogenase [ubiquinone] cytochrome b small subunit, mitochondrial OS=Homo sapiens OX=9606 GN=SDHD PE=1 SV=1 - [DHSD_HUMAN]	16.35	1	1	1	1		0																0				0				0				0				0								0
Q99574	Neuroserpin OS=Homo sapiens OX=9606 GN=SERPINI1 PE=1 SV=1 - [NEUS_HUMAN]	16.34	1	5	5	21	8.06887	5.61	2	3	5.60387	3.17	1	2	4.52197	5.61	2	2		0				0				0			15.7449	5.61	2	6	1.71448	2.44	1	1	4.52476	6.83	2	2		0			11.513	11.95	4
P13591	Neural cell adhesion molecule 1 OS=Homo sapiens OX=9606 GN=NCAM1 PE=1 SV=3 - [NCAM1_HUMAN]	16.32	1	10	10	26		0			5.88249	3.38	2	2		0				0				0			24.5133	10.96	6	9	10.83	3.85	2	4	2.79776	2.56	1	1	21.1854	9.44	6	9		0			2.84562	2.1	1
P04271	Protein S100-B OS=Homo sapiens OX=9606 GN=S100B PE=1 SV=2 - [S100B_HUMAN]	16.3	1	1	1	1		0				0			3.16077	16.3	1	1		0								0								0				0
Q9UGQ2	Calcium channel flower homolog OS=Homo sapiens OX=9606 GN=CACFD1 PE=1 SV=1 - [FLOWR_HUMAN]	16.28	1	1	1	1		0				0				0				0				0				0				0							0	16.28	1	1		0
P05546	Heparin cofactor 2 OS=Homo sapiens OX=9606 GN=SERPIND1 PE=1 SV=3 - [HEP2_HUMAN]	16.23	1	7	7	48	3.93602	3.61	2	2	11.8584	7.21	3	7	17.6869	13.03	5	11	0	3.61	2	3		0				0			10.5748	9.02	3	4	5.19288	8.62	4	5	2.39357	9.02	4	4	19.5488	14.83	6	12		0
Q5T292	Transmembrane protein 273 OS=Homo sapiens OX=9606 GN=TMEM273 PE=3 SV=1 - [TM273_HUMAN]	16.19	1	1	1	21		0			7.38069	16.19	1	3	2.32978	16.19	1	2	2.78311	16.19	1	1	11.83	16.19	1	4		0			5.39608	16.19	1	2	2.89738	16.19	1	1	7.21366	16.19	1	3	2.34683	16.19	1	1	3.22724	16.19	1
P63218	Guanine nucleotide-binding protein G(I)/G(S)/G(O) subunit gamma-5 OS=Homo sapiens OX=9606 GN=GNG5 PE=1 SV=3 - [GBG5_HUMAN]	16.18	1	1	1	1		0				0				0								0				0			0	16.18	1	1		0								0				0
P05026	Sodium/potassium-transporting ATPase subunit beta-1 OS=Homo sapiens OX=9606 GN=ATP1B1 PE=1 SV=1 - [AT1B1_HUMAN]	16.17	1	4	4	9		0				0				0				0				0			13.7727	16.17	4	6		0			1.83088	4.62	1	2	2.07508	4.62	1	1		0				0
P02656	Apolipoprotein C-III OS=Homo sapiens OX=9606 GN=APOC3 PE=1 SV=1 - [APOC3_HUMAN]	16.16	1	1	1	20	3.3181	16.16	1	1	11.6282	16.16	1	3	10.2503	16.16	1	3	3.54701	16.16	1	1		0			9.68358	16.16	1	3	3.85402	16.16	1	1	3.52082	16.16	1	1		0			16.0597	16.16	1	4		0
O14907	Tax1-binding protein 3 OS=Homo sapiens OX=9606 GN=TAX1BP3 PE=1 SV=2 - [TX1B3_HUMAN]	16.13	1	1	1	2		0				0				0								0				0				0				0			2.48839	16.13	1	2		0				0
P00505	Aspartate aminotransferase, mitochondrial OS=Homo sapiens OX=9606 GN=GOT2 PE=1 SV=3 - [AATM_HUMAN]	16.05	1	5	5	35		0			6.87001	9.77	3	3	10.0757	9.77	3	4	7.08667	9.77	3	3		0			5.13645	3.49	1	2		0			28.5285	13.02	4	11	30.0617	16.05	5	12		0				0
P23297	Protein S100-A1 OS=Homo sapiens OX=9606 GN=S100A1 PE=1 SV=2 - [S10A1_HUMAN]	15.96	1	1	1	1						0								0								0				0			3.28978	15.96	1	1
P27824	Calnexin OS=Homo sapiens OX=9606 GN=CANX PE=1 SV=2 - [CALX_HUMAN]	15.88	1	9	9	21		0				0				0			6.82606	2.87	1	2		0			22.9643	8.11	5	7		0			37.2001	13.34	5	11	3.89361	2.87	1	1		0				0
P05015	Interferon alpha-16 OS=Homo sapiens OX=9606 GN=IFNA16 PE=1 SV=1 - [IFN16_HUMAN]	15.87	6	2	2	2		0			1.91969	8.99	1	1		0				0				0				0				0				0			2.04623	6.88	1	1		0
P43251	Biotinidase OS=Homo sapiens OX=9606 GN=BTD PE=1 SV=2 - [BTD_HUMAN]	15.84	1	7	7	27	5.58661	5.52	2	2	9.48332	7.37	3	5	10.8416	7.55	3	6	2.40737	2.39	1	1		0				0				0				0			29.7873	14	6	13		0				0
P11766	Alcohol dehydrogenase class-3 OS=Homo sapiens OX=9606 GN=ADH5 PE=1 SV=4 - [ADHX_HUMAN]	15.78	1	3	3	3		0				0			2.20414	5.35	1	1		0				0				0				0				0			5.61345	10.43	2	2		0				0
O00533	Neural cell adhesion molecule L1-like protein OS=Homo sapiens OX=9606 GN=CHL1 PE=1 SV=4 - [NCHL1_HUMAN]	15.73	1	11	11	37	4.82173	2.24	2	2	25.4934	6.62	5	9	2.8967	1.49	1	1		0			1.81826	0.75	1	1		0			35.3021	6.95	5	12		0			19.607	13.08	8	8		0			10.1918	3.97	3
Q92823	Neuronal cell adhesion molecule OS=Homo sapiens OX=9606 GN=NRCAM PE=1 SV=3 - [NRCAM_HUMAN]	15.72	1	12	12	58	14.8198	4.68	4	5	13.9982	5.67	5	5	23.324	8.51	6	8	5.02173	2.22	2	2		0				0			45.5722	7.13	6	16		0			51.6971	11.5	9	18		0			10.2871	3.07	3
Q8N475	Follistatin-related protein 5 OS=Homo sapiens OX=9606 GN=FSTL5 PE=2 SV=2 - [FSTL5_HUMAN]	15.7	1	9	9	21	9.92816	3.31	2	4	7.18579	2.24	2	3		0				0				0				0			9.26302	5.79	3	3		0			21.6162	9.8	6	9		0			4.46325	2.36	2
Q9BQA9	Cytochrome b-245 chaperone 1 OS=Homo sapiens OX=9606 GN=CYBC1 PE=1 SV=1 - [CYBC1_HUMAN]	15.51	1	1	1	1		0				0			3.27198	15.51	1	1		0				0				0				0				0				0				0
P02008	Hemoglobin subunit zeta OS=Homo sapiens OX=9606 GN=HBZ PE=1 SV=2 - [HBAZ_HUMAN]	15.49	1	1	2	29	7.88555	4.93	1	4		0				0				0			8.97083	15.49	2	4	10.924	4.93	1	6		0				0				0				0			27.5902	15.49	2
P20941	Phosducin OS=Homo sapiens OX=9606 GN=PDC PE=1 SV=1 - [PHOS_HUMAN]	15.45	1	2	2	2		0				0				0			2.71089	7.32	1	1		0				0				0			3.58545	8.13	1	1		0				0				0
Q86WV5	CST complex subunit TEN1 OS=Homo sapiens OX=9606 GN=TEN1 PE=1 SV=2 - [TEN1L_HUMAN]	15.45	1	1	1	1		0				0				0															3.77566	15.45	1	1		0								0				0
Q6P4D5	PABIR family member 1 OS=Homo sapiens OX=9606 GN=PABIR3 PE=1 SV=1 - [PBIR3_HUMAN]	15.38	1	2	2	3		0				0				0				0				0			2.7083	8.21	1	1	2.31338	7.18	1	1	2.09595	7.18	1	1		0				0				0
P78417	Glutathione S-transferase omega-1 OS=Homo sapiens OX=9606 GN=GSTO1 PE=1 SV=2 - [GSTO1_HUMAN]	15.35	1	3	3	3	2.34908	5.81	1	1		0				0				0				0				0				0				0			3.8121	9.54	2	2		0				0
Q969T7	7-methylguanosine phosphate-specific 5'-nucleotidase OS=Homo sapiens OX=9606 GN=NT5C3B PE=1 SV=4 - [5NT3B_HUMAN]	15.33	1	3	3	39	11.627	2.67	1	6	1.63312	2.67	1	1	3.25087	2.67	1	3	1.63237	2.67	1	1	0	2.67	1	2	12.3196	6.33	2	7	3.63904	2.67	1	3	3.71155	11.67	2	6	1.63132	2.67	1	5		0			2.60296	6.33	2
Q52M58	Putative uncharacterized protein C14orf177 OS=Homo sapiens OX=9606 GN=C14orf177 PE=2 SV=1 - [CN177_HUMAN]	15.2	1	1	1	1		0				0				0				0				0				0			3.28664	15.2	1	1		0				0				0				0
P00367	Glutamate dehydrogenase 1, mitochondrial OS=Homo sapiens OX=9606 GN=GLUD1 PE=1 SV=2 - [DHE3_HUMAN]	15.05	2	6	6	14		0				0				0				0				0			6.76593	1.97	1	3		0			24.7348	13.08	5	9	6.93642	2.87	1	2		0				0
P16403	Histone H1.2 OS=Homo sapiens OX=9606 GN=H1-2 PE=1 SV=2 - [H12_HUMAN]	15.02	4	2	3	18		0				0				0				0				0				0				0			4.3536	10.8	2	2	34.8729	15.02	3	16		0				0
P59998	Actin-related protein 2/3 complex subunit 4 OS=Homo sapiens OX=9606 GN=ARPC4 PE=1 SV=3 - [ARPC4_HUMAN]	14.88	1	2	2	2		0				0			2.83595	13.69	1	1		0				0				0				0				0				0				0				0
P19367	Hexokinase-1 OS=Homo sapiens OX=9606 GN=HK1 PE=1 SV=3 - [HXK1_HUMAN]	14.83	2	10	12	44		0			11.096	2.84	2	4	14.3577	3.16	2	5	0	0.87	1	2		0				0				0			29.2368	7.85	7	13	40.5196	10.47	8	18		0			4.54628	2.4	2
Q96KN2	Beta-Ala-His dipeptidase OS=Homo sapiens OX=9606 GN=CNDP1 PE=1 SV=4 - [CNDP1_HUMAN]	14.79	1	5	5	17		0				0			11.2694	8.48	3	5		0				0				0				0				0			16.3959	11.05	4	9	4.8121	2.76	1	3		0
A0A5B0	T cell receptor beta variable 14 OS=Homo sapiens OX=9606 GN=TRBV14 PE=3 SV=1 - [TVB14_HUMAN]	14.78	1	1	1	2	2.07694	14.78	1	1		0				0				0				0				0			2.27791	14.78	1	1		0				0				0				0
A0A075B6N3	T cell receptor beta variable 24-1 OS=Homo sapiens OX=9606 GN=TRBV24-1 PE=3 SV=1 - [TVBX1_HUMAN]	14.78	1	1	1	11		0				0				0				0				0				0			5.31443	14.78	1	2	0	14.78	1	1	0	14.78	1	1		0			4.88307	14.78	1
P18065	Insulin-like growth factor-binding protein 2 OS=Homo sapiens OX=9606 GN=IGFBP2 PE=1 SV=2 - [IBP2_HUMAN]	14.77	1	3	3	4		0				0				0				0				0								0				0			10.185	14.77	3	4		0				0
Q8TAB7	Putative coiled-coil domain-containing protein 26 OS=Homo sapiens OX=9606 GN=CCDC26 PE=5 SV=1 - [CCD26_HUMAN]	14.68	1	1	1	1						0				0			2.81013	14.68	1	1		0				0				0				0				0				0				0
A4D1N5	Putative uncharacterized protein FLJ40288 OS=Homo sapiens OX=9606 PE=2 SV=1 - [YG018_HUMAN]	14.67	1	1	1	2						0				0				0				0				0				0				0				0				0				0
Q96F15	GTPase IMAP family member 5 OS=Homo sapiens OX=9606 GN=GIMAP5 PE=1 SV=1 - [GIMA5_HUMAN]	14.66	1	2	2	2		0			3.0404	6.84	1	1		0				0				0				0								0				0				0				0
P34932	Heat shock 70 kDa protein 4 OS=Homo sapiens OX=9606 GN=HSPA4 PE=1 SV=4 - [HSP74_HUMAN]	14.64	1	8	8	33		0				0			11.7523	7.74	4	5	14.4069	6.07	3	6		0			2.55528	1.55	1	1		0			40.2376	9.05	5	15	18.9984	10.12	5	6		0				0
Q08629	Testican-1 OS=Homo sapiens OX=9606 GN=SPOCK1 PE=1 SV=1 - [TICN1_HUMAN]	14.35	2	6	6	71	15.9046	8.88	3	7	25.0487	12.07	5	13	12.0064	8.88	3	6	5.41074	2.05	1	3		0				0			34.2114	11.62	4	13	0	2.05	1	1	38.7089	13.9	5	20	4.60981	6.61	2	2	8.05103	8.88	3
O95868	Lymphocyte antigen 6 complex locus protein G6d OS=Homo sapiens OX=9606 GN=LY6G6D PE=1 SV=1 - [LY66D_HUMAN]	14.29	1	1	1	1		0				0				0				0				0								0								0				0				0
Q8WU39	Marginal zone B- and B1-cell-specific protein OS=Homo sapiens OX=9606 GN=MZB1 PE=1 SV=1 - [MZB1_HUMAN]	14.29	1	1	1	2		0				0				0				0				0				0				0				0			3.23536	14.29	1	1	3.03669	14.29	1	1		0
Q8N9L7	Putative uncharacterized protein FLJ36925 OS=Homo sapiens OX=9606 PE=5 SV=1 - [YV006_HUMAN]	14.17	1	1	1	2						0				0				0				0				0				0				0			2.44729	14.17	1	1	2.97203	14.17	1	1
Q96KT6	Putative uncharacterized protein encoded by LINC00208 OS=Homo sapiens OX=9606 GN=LINC00208 PE=5 SV=1 - [CH014_HUMAN]	14.13	1	1	1	1						0				0			1.92287	14.13	1	1						0												0								0
Q9Y657	Spindlin-1 OS=Homo sapiens OX=9606 GN=SPIN1 PE=1 SV=3 - [SPIN1_HUMAN]	14.12	3	2	2	2		0				0				0				0				0				0				0				0			1.81836	7.25	1	1	2.78516	6.87	1	1		0
Q9UNG2	Tumor necrosis factor ligand superfamily member 18 OS=Homo sapiens OX=9606 GN=TNFSF18 PE=1 SV=2 - [TNF18_HUMAN]	14.07	1	1	1	1		0				0			3.61027	14.07	1	1		0				0				0				0				0				0				0				0
P21673	Diamine acetyltransferase 1 OS=Homo sapiens OX=9606 GN=SAT1 PE=1 SV=1 - [SAT1_HUMAN]	14.04	1	1	1	1		0								0								0				0				0			2.92546	14.04	1	1		0				0				0
Q9UJW3	DNA (cytosine-5)-methyltransferase 3-like OS=Homo sapiens OX=9606 GN=DNMT3L PE=1 SV=3 - [DNM3L_HUMAN]	13.99	1	2	2	3		0				0				0				0				0				0				0				0				0				0				0
A0A0C4DH67	Immunoglobulin kappa variable 1-8 OS=Homo sapiens OX=9606 GN=IGKV1-8 PE=3 SV=1 - [KV108_HUMAN]	13.91	3	1	1	18	7.0388	13.91	1	2	3.29956	13.91	1	1	5.31277	13.91	1	2		0			9.95853	13.91	1	3	6.64525	13.91	1	2	3.12295	13.91	1	1		0				0				0			7.47809	13.91	1
A0A075B6K5	Immunoglobulin lambda variable 3-9 OS=Homo sapiens OX=9606 GN=IGLV3-9 PE=3 SV=1 - [LV39_HUMAN]	13.91	2	1	1	43	29.3344	13.91	1	7	6.53332	13.91	1	2	9.96322	13.91	1	3	7.19774	13.91	1	2	10.6351	13.91	1	3	9.73692	13.91	1	3	24.6266	13.91	1	6	17.3186	13.91	1	5	2.58628	13.91	1	1	7.80888	13.91	1	2	7.29337	13.91	1
A0A1W2PP97	Thrombospondin type-1 domain-containing protein 8 OS=Homo sapiens OX=9606 GN=THSD8 PE=3 SV=2 - [THSD8_HUMAN]	13.91	1	1	1	1		0				0				0												0				0			2.08462	13.91	1	1		0
Q9NZ45	CDGSH iron-sulfur domain-containing protein 1 OS=Homo sapiens OX=9606 GN=CISD1 PE=1 SV=1 - [CISD1_HUMAN]	13.89	1	1	1	1		0				0				0				0								0				0			3.08231	13.89	1	1		0				0				0
P62341	Thioredoxin reductase-like selenoprotein T OS=Homo sapiens OX=9606 GN=SELENOT PE=1 SV=2 - [SELT_HUMAN]	13.85	1	1	1	1		0				0				0				0				0				0				0			3.91764	13.85	1	1		0				0				0
P62906	60S ribosomal protein L10a OS=Homo sapiens OX=9606 GN=RPL10A PE=1 SV=2 - [RL10A_HUMAN]	13.82	1	2	2	2		0				0			1.77097	3.69	1	1		0				0				0				0				0			2.44447	10.14	1	1		0				0
Q9BY67	Cell adhesion molecule 1 OS=Homo sapiens OX=9606 GN=CADM1 PE=1 SV=2 - [CADM1_HUMAN]	13.8	1	3	3	19	9.2974	2.94	1	3	2.79329	2.94	1	1	6.33618	5.43	1	2	5.01718	2.94	1	2		0			2.35602	2.94	1	1	2.8587	2.94	1	1	3.01404	2.94	1	1	22.3383	13.8	3	7		0			3.04433	2.94	1
Q9Y277	Voltage-dependent anion-selective channel protein 3 OS=Homo sapiens OX=9606 GN=VDAC3 PE=1 SV=1 - [VDAC3_HUMAN]	13.78	1	2	3	22		0			6.13635	3.53	1	3	1.83595	3.53	1	1	1.91242	3.53	1	1		0			10.3625	9.19	2	6		0			11.7966	8.13	2	7	8.32798	3.53	1	4		0				0
A0A1B0GVS7	MyoD family inhibitor domain-containing protein 2 OS=Homo sapiens OX=9606 GN=MDFIC2 PE=2 SV=1 - [MDFI2_HUMAN]	13.76	1	1	1	1		0				0				0				0				0				0			3.32524	13.76	1	1		0				0				0				0
Q8NGS7	Olfactory receptor 13C8 OS=Homo sapiens OX=9606 GN=OR13C8 PE=3 SV=1 - [O13C8_HUMAN]	13.75	1	1	1	2						0				0				0			4.12967	13.75	1	2		0								0				0				0				0
P07602	Prosaposin OS=Homo sapiens OX=9606 GN=PSAP PE=1 SV=2 - [SAP_HUMAN]	13.74	1	7	7	36	15.6836	4.58	2	7	6.36994	7.44	3	3	19.5976	4.58	2	7		0				0				0				0			9.78333	4.58	2	4	31.6863	13.74	7	13	4.70021	2.86	1	2		0
P01593	Immunoglobulin kappa variable 1D-33 OS=Homo sapiens OX=9606 GN=IGKV1D-33 PE=1 SV=2 - [KVD33_HUMAN]	13.68	1	1	1	27	11.6669	13.68	1	3	12.6617	13.68	1	4	6.37651	13.68	1	2		0			10.8463	13.68	1	3	9.09342	13.68	1	3	3.63954	13.68	1	1	6.1499	13.68	1	2	2.9762	13.68	1	1	6.02006	13.68	1	2	6.87603	13.68	1
A0A0C4DH34	Immunoglobulin heavy variable 4-28 OS=Homo sapiens OX=9606 GN=IGHV4-28 PE=3 SV=1 - [HV428_HUMAN]	13.68	1	1	1	3		0								0											2.44542	13.68	1	1						0				0							2.42056	13.68	1
A0A0B4J2D9	Immunoglobulin kappa variable 1D-13 OS=Homo sapiens OX=9606 GN=IGKV1D-13 PE=3 SV=1 - [KVD13_HUMAN]	13.68	1	1	1	3		0				0				0				0				0				0				0				0				0			6.13212	13.68	1	2
P55058	Phospholipid transfer protein OS=Homo sapiens OX=9606 GN=PLTP PE=1 SV=1 - [PLTP_HUMAN]	13.59	1	4	4	53		0			33.1883	7.71	3	14	9.61235	3.04	1	5	5.12711	7.71	3	3		0				0			22.392	3.04	1	8	7.17152	5.48	2	3	12.6456	13.59	4	5	23.5743	3.04	1	9	13.8686	5.27	2
Q86UD1	Out at first protein homolog OS=Homo sapiens OX=9606 GN=OAF PE=2 SV=1 - [OAF_HUMAN]	13.55	1	3	3	31	6.56641	6.23	1	2	10.8907	13.55	3	5	13.1522	10.26	2	5	2.61894	6.23	1	1		0				0			15.71	6.23	1	4	5.40808	6.23	1	2	20.7816	10.26	2	7	5.92247	6.23	1	2	7.73888	10.26	2
Q14916	Sodium-dependent phosphate transport protein 1 OS=Homo sapiens OX=9606 GN=SLC17A1 PE=1 SV=2 - [NPT1_HUMAN]	13.49	1	3	3	3		0				0			3.08774	5.35	1	1		0			4.02462	3.21	1	1		0				0				0			3.15665	4.93	1	1		0				0
P22304	Iduronate 2-sulfatase OS=Homo sapiens OX=9606 GN=IDS PE=1 SV=1 - [IDS_HUMAN]	13.45	1	4	4	7	4.33245	4.91	1	1		0				0				0				0				0			13.2028	13.45	4	4		0			5.21322	2.91	1	2		0				0
A6NH57	Putative ADP-ribosylation factor-like protein 5C OS=Homo sapiens OX=9606 GN=ARL5C PE=3 SV=4 - [ARL5C_HUMAN]	13.41	1	1	1	1		0				0				0								0				0				0				0				0				0			3.73739	13.41	1
Q9BXN6	Sperm protein associated with the nucleus on the X chromosome D OS=Homo sapiens OX=9606 GN=SPANXD PE=1 SV=1 - [SPNXD_HUMAN]	13.4	2	1	1	1		0				0				0				0				0				0				0				0				0				0				0
Q96GX2	Ataxin-7-like protein 3B OS=Homo sapiens OX=9606 GN=ATXN7L3B PE=1 SV=2 - [A7L3B_HUMAN]	13.4	1	1	1	1						0				0				0								0				0								0				0
Q99627	COP9 signalosome complex subunit 8 OS=Homo sapiens OX=9606 GN=COPS8 PE=1 SV=1 - [CSN8_HUMAN]	13.4	1	2	2	2						0								0				0			2.35878	6.22	1	1		0			2.729	7.18	1	1		0				0
P07360	Complement component C8 gamma chain OS=Homo sapiens OX=9606 GN=C8G PE=1 SV=3 - [CO8G_HUMAN]	13.37	1	2	2	19	3.2832	7.43	1	1	2.44567	7.43	1	1	4.83608	7.43	1	2	2.15558	7.43	1	1		0			5.3949	7.43	1	2	11.1109	13.37	2	4	7.85868	13.37	2	3		0			5.16726	7.43	1	2	5.22855	7.43	1
Q8TDB4	Protein MGARP OS=Homo sapiens OX=9606 GN=MGARP PE=1 SV=1 - [HUMMR_HUMAN]	13.33	1	1	1	1		0				0				0				0				0			4.22568	13.33	1	1		0				0				0				0				0
Q92752	Tenascin-R OS=Homo sapiens OX=9606 GN=TNR PE=1 SV=3 - [TENR_HUMAN]	13.33	1	11	11	32		0			2.49053	2.06	2	2	2.97499	1.25	1	1		0			2.65991	1.25	1	1		0			11.9741	3.9	4	8		0			21.2456	6.04	5	8		0			35.2177	9.79	8
P25786	Proteasome subunit alpha type-1 OS=Homo sapiens OX=9606 GN=PSMA1 PE=1 SV=1 - [PSA1_HUMAN]	13.31	1	3	3	12		0			0	4.18	1	1		0			2.64068	5.7	1	1		0			2.53507	5.7	1	1		0			10.0219	9.89	2	5	5.82259	13.31	3	4		0				0
Q15506	Sperm surface protein Sp17 OS=Homo sapiens OX=9606 GN=SPA17 PE=1 SV=1 - [SP17_HUMAN]	13.25	1	1	1	1		0				0							2.32669	13.25	1	1		0				0				0				0								0				0
Q5TEC6	Histone HIST2H3PS2 OS=Homo sapiens OX=9606 GN=H3-2 PE=1 SV=1 - [H3PS2_HUMAN]	13.24	2	1	2	14		0				0				0			1.88194	5.15	1	3		0			2.17526	8.09	1	1	0	5.15	1	2	0	13.24	2	2	5.85912	13.24	2	6		0				0
Q17R60	Interphotoreceptor matrix proteoglycan 1 OS=Homo sapiens OX=9606 GN=IMPG1 PE=1 SV=2 - [IMPG1_HUMAN]	13.17	1	9	9	42		0			13.0072	7.03	5	6		0			43.9249	8.41	6	19		0			21.1749	8.16	5	8	3.32274	1.51	1	1		0			13.3814	7.03	5	8		0				0
P29622	Kallistatin OS=Homo sapiens OX=9606 GN=SERPINA4 PE=1 SV=3 - [KAIN_HUMAN]	13.11	1	4	4	37	12.5676	5.62	2	6	10.2444	10.54	3	5	8.34188	5.62	2	5	4.0236	5.62	2	2		0				0			9.40535	5.62	2	4	5.35249	2.11	1	4	4.60953	5.62	2	3	11.5842	8.2	3	7		0
Q12860	Contactin-1 OS=Homo sapiens OX=9606 GN=CNTN1 PE=1 SV=1 - [CNTN1_HUMAN]	13.06	1	8	8	28		0			6.32995	3.24	2	3	6.29405	1.87	1	2		0				0				0			27.5065	8.74	5	9		0			26.0429	9.23	5	11		0			6.78381	2.46	2
Q8IZJ3	C3 and PZP-like alpha-2-macroglobulin domain-containing protein 8 OS=Homo sapiens OX=9606 GN=CPAMD8 PE=1 SV=2 - [CPMD8_HUMAN]	13	1	14	14	63	53.5169	7.64	9	18	18.1057	3.45	5	8	4.41382	1.49	2	2		0			1.72299	0.48	1	1		0			19.0713	2.71	4	7		0			55.1567	11.78	12	19		0			10.5387	2.02	3
Q8TCZ2	CD99 antigen-like protein 2 OS=Homo sapiens OX=9606 GN=CD99L2 PE=1 SV=1 - [C99L2_HUMAN]	12.98	1	2	2	2		0				0			2.4288	5.73	1	1		0				0				0				0				0				0			2.74541	7.25	1	1		0
Q05639	Elongation factor 1-alpha 2 OS=Homo sapiens OX=9606 GN=EEF1A2 PE=1 SV=1 - [EF1A2_HUMAN]	12.96	1	2	4	16		0				0				0				0			10.2868	2.38	1	4	9.12343	2.38	1	4		0			11.3277	12.96	4	6	4.15645	2.38	1	2		0				0
P27797	Calreticulin OS=Homo sapiens OX=9606 GN=CALR PE=1 SV=1 - [CALR_HUMAN]	12.95	1	4	4	6		0				0				0				0				0			8.41571	9.35	3	3		0			3.36716	3.6	1	1	5.84346	3.6	1	2		0				0
Q9BPU6	Dihydropyrimidinase-related protein 5 OS=Homo sapiens OX=9606 GN=DPYSL5 PE=1 SV=1 - [DPYL5_HUMAN]	12.94	1	5	5	10		0				0				0				0				0				0				0			22.2309	9.75	4	9	3.27698	3.19	1	1		0				0
Q9GZL8	Putative BPES syndrome breakpoint region protein OS=Homo sapiens OX=9606 GN=BPESC1 PE=1 SV=1 - [BPEC1_HUMAN]	12.93	1	1	1	1		0												0				0			2.76319	12.93	1	1		0								0
P69891	Hemoglobin subunit gamma-1 OS=Homo sapiens OX=9606 GN=HBG1 PE=1 SV=2 - [HBG1_HUMAN]	12.93	3	1	2	262	141.979	6.8	1	56	4.48471	6.8	1	2	18.6959	6.8	1	11	112.384	12.93	2	64	60.5443	6.8	1	27	8.37595	6.8	1	4	137.579	6.8	1	55	17.8437	6.8	1	9	19.1662	6.8	1	8	13.3989	6.8	1	6	42.9417	6.8	1
O95059	Ribonuclease P protein subunit p14 OS=Homo sapiens OX=9606 GN=RPP14 PE=1 SV=3 - [RPP14_HUMAN]	12.9	1	1	1	1		0				0				0				0				0				0				0				0			2.45944	12.9	1	1		0				0
Q6P4F2	Ferredoxin-2, mitochondrial OS=Homo sapiens OX=9606 GN=FDX2 PE=1 SV=2 - [FDX2_HUMAN]	12.9	1	1	1	2		0			3.35387	12.9	1	2		0				0				0				0				0				0				0				0				0
P01599	Immunoglobulin kappa variable 1-17 OS=Homo sapiens OX=9606 GN=IGKV1-17 PE=1 SV=2 - [KV117_HUMAN]	12.82	1	1	1	19	17.3509	12.82	1	5	4.96843	12.82	1	2	5.60387	12.82	1	2	2.09669	12.82	1	1	10.5334	12.82	1	3	3.49196	12.82	1	1	2.83662	12.82	1	1		0				0				0			3.8189	12.82	1
P05154	Plasma serine protease inhibitor OS=Homo sapiens OX=9606 GN=SERPINA5 PE=1 SV=3 - [IPSP_HUMAN]	12.81	1	3	3	8		0			7.57543	6.4	2	3		0			2.48687	6.4	1	1		0				0				0				0			10.4641	6.4	2	4		0				0
Q9BR10	Spermatogenesis-associated protein 25 OS=Homo sapiens OX=9606 GN=SPATA25 PE=1 SV=1 - [SPT25_HUMAN]	12.78	1	1	1	1		0				0				0				0				0				0				0				0				0			3.31368	12.78	1	1		0
P53801	Pituitary tumor-transforming gene 1 protein-interacting protein OS=Homo sapiens OX=9606 GN=PTTG1IP PE=1 SV=1 - [PTTG_HUMAN]	12.78	1	1	1	1						0				0				0																0				0			3.61476	12.78	1	1
P52565	Rho GDP-dissociation inhibitor 1 OS=Homo sapiens OX=9606 GN=ARHGDIA PE=1 SV=3 - [GDIR1_HUMAN]	12.75	1	2	2	5		0				0			6.34208	12.75	2	3		0				0				0				0			2.65706	7.35	1	1	1.94311	7.35	1	1		0				0
P05161	Ubiquitin-like protein ISG15 OS=Homo sapiens OX=9606 GN=ISG15 PE=1 SV=5 - [ISG15_HUMAN]	12.73	1	1	1	1		0				0			2.47347	12.73	1	1		0				0				0				0				0				0				0				0
Q8N8D9	Uncharacterized protein IRF1-AS1 OS=Homo sapiens OX=9606 GN=IRF1-AS1 PE=1 SV=2 - [IRAS1_HUMAN]	12.7	1	1	1	1									1.97551	12.7	1	1		0								0												0
O60234	Glia maturation factor gamma OS=Homo sapiens OX=9606 GN=GMFG PE=1 SV=1 - [GMFG_HUMAN]	12.68	1	1	1	1		0				0				0				0				0			3.30795	12.68	1	1		0				0				0				0				0
Q717R9	Cystin-1 OS=Homo sapiens OX=9606 GN=CYS1 PE=1 SV=1 - [CYS1_HUMAN]	12.66	1	1	1	1	4.1356	12.66	1	1		0				0				0				0				0				0				0				0				0				0
P61956	Small ubiquitin-related modifier 2 OS=Homo sapiens OX=9606 GN=SUMO2 PE=1 SV=3 - [SUMO2_HUMAN]	12.63	3	1	1	1		0				0				0				0				0				0				0				0			1.89435	12.63	1	1		0				0
Q8WXD2	Secretogranin-3 OS=Homo sapiens OX=9606 GN=SCG3 PE=1 SV=3 - [SCG3_HUMAN]	12.61	1	3	3	7		0				0			3.15598	5.34	1	1		0				0				0			4.55622	5.34	1	1	2.53469	3.21	1	2	12.5941	9.4	2	3		0				0
O76070	Gamma-synuclein OS=Homo sapiens OX=9606 GN=SNCG PE=1 SV=2 - [SYUG_HUMAN]	12.6	1	1	1	2		0				0				0				0				0				0				0			5.89963	12.6	1	2		0				0				0
P17987	T-complex protein 1 subunit alpha OS=Homo sapiens OX=9606 GN=TCP1 PE=1 SV=1 - [TCPA_HUMAN]	12.59	1	5	5	7		0				0			0	1.8	1	1		0				0				0				0			11.3307	6.65	3	5		0				0			4.08675	4.14	1
Q9H2U2	Inorganic pyrophosphatase 2, mitochondrial OS=Homo sapiens OX=9606 GN=PPA2 PE=1 SV=2 - [IPYR2_HUMAN]	12.57	1	3	4	6		0				0				0				0				0				0				0			0	2.69	1	1	10.7433	12.57	4	5		0				0
P51149	Ras-related protein Rab-7a OS=Homo sapiens OX=9606 GN=RAB7A PE=1 SV=1 - [RAB7A_HUMAN]	12.56	1	2	2	2		0				0				0				0				0				0				0			3.0892	7.73	1	1		0				0				0
O75874	Isocitrate dehydrogenase [NADP] cytoplasmic OS=Homo sapiens OX=9606 GN=IDH1 PE=1 SV=2 - [IDHC_HUMAN]	12.56	1	5	5	8		0				0				0			0	4.83	2	2		0				0				0			3.5478	1.69	1	2	7.00759	5.31	2	3	2.1491	2.42	1	1		0
P05067	Amyloid-beta precursor protein OS=Homo sapiens OX=9606 GN=APP PE=1 SV=3 - [A4_HUMAN]	12.47	1	6	6	69	37.8195	8.05	4	12	27.0141	8.05	4	8	22.5574	5.97	3	8	2.66047	1.56	1	1		0				0			45.2927	8.05	4	13	2.81152	1.56	1	1	71.1624	12.47	6	22		0			13.3798	4.42	2
Q8TED1	Probable glutathione peroxidase 8 OS=Homo sapiens OX=9606 GN=GPX8 PE=1 SV=2 - [GPX8_HUMAN]	12.44	1	1	1	1		0				0				0				0				0				0				0				0				0				0				0
Q12918	Killer cell lectin-like receptor subfamily B member 1 OS=Homo sapiens OX=9606 GN=KLRB1 PE=1 SV=1 - [KLRB1_HUMAN]	12.44	1	1	1	1		0			3.1935	12.44	1	1		0				0				0				0				0				0				0				0				0
Q5BJH7	Protein YIF1B OS=Homo sapiens OX=9606 GN=YIF1B PE=1 SV=1 - [YIF1B_HUMAN]	12.42	1	1	1	1		0				0			3.96965	12.42	1	1		0				0				0				0				0				0				0				0
A0PJW6	Transmembrane protein 223 OS=Homo sapiens OX=9606 GN=TMEM223 PE=1 SV=1 - [TM223_HUMAN]	12.38	1	1	1	4	3.03988	12.38	1	1		0				0				0			3.99732	12.38	1	1	3.43579	12.38	1	1	3.9378	12.38	1	1		0				0				0				0
P05091	Aldehyde dehydrogenase, mitochondrial OS=Homo sapiens OX=9606 GN=ALDH2 PE=1 SV=2 - [ALDH2_HUMAN]	12.38	1	3	4	6		0				0				0				0				0				0				0			9.93683	9.86	3	5	2.24769	2.51	1	1		0				0
A0A075B6I7	Probable non-functional immunoglobulin lambda variable 5-48 OS=Homo sapiens OX=9606 GN=IGLV5-48 PE=1 SV=2 - [LV548_HUMAN]	12.38	1	1	1	1		0				0				0				0				0				0			2.76139	12.38	1	1		0				0				0				0
P20800	Endothelin-2 OS=Homo sapiens OX=9606 GN=EDN2 PE=1 SV=2 - [EDN2_HUMAN]	12.36	1	1	1	1		0				0				0				0			2.94986	12.36	1	1		0				0				0				0				0				0
Q13103	Secreted phosphoprotein 24 OS=Homo sapiens OX=9606 GN=SPP2 PE=1 SV=1 - [SPP24_HUMAN]	12.32	1	1	1	3		0			0	12.32	1	3		0				0				0				0								0				0				0				0
P51693	Amyloid-like protein 1 OS=Homo sapiens OX=9606 GN=APLP1 PE=1 SV=3 - [APLP1_HUMAN]	12.31	1	5	5	26	9.13769	6.31	2	3	14.1091	6.31	2	4		0				0				0				0			22.9163	10.46	4	7		0			34.2769	10.92	4	11		0			4.13868	3.38	1
Q9BX68	Histidine triad nucleotide-binding protein 2, mitochondrial OS=Homo sapiens OX=9606 GN=HINT2 PE=1 SV=1 - [HINT2_HUMAN]	12.27	1	1	1	1		0				0				0				0				0				0				0				0				0				0			2.39319	12.27	1
P14136	Glial fibrillary acidic protein OS=Homo sapiens OX=9606 GN=GFAP PE=1 SV=1 - [GFAP_HUMAN]	12.27	4	4	5	13		0				0			3.44989	4.63	2	2		0				0				0				0			4.29706	4.63	2	2	19.44	12.27	5	9		0				0
Q8IVP5	FUN14 domain-containing protein 1 OS=Homo sapiens OX=9606 GN=FUNDC1 PE=1 SV=1 - [FUND1_HUMAN]	12.26	1	1	1	1	3.12458	12.26	1	1		0				0				0				0				0				0				0				0				0				0
Q15846	Clusterin-like protein 1 OS=Homo sapiens OX=9606 GN=CLUL1 PE=2 SV=1 - [CLUL1_HUMAN]	12.23	1	3	3	5		0			11.659	9.23	2	3		0				0				0				0				0				0			5.6555	7.08	2	2		0				0
Q9Y3D8	Adenylate kinase isoenzyme 6 OS=Homo sapiens OX=9606 GN=AK6 PE=1 SV=1 - [KAD6_HUMAN]	12.21	1	1	1	1		0				0				0				0				0				0				0				0				0				0			3.67484	12.21	1
P25788	Proteasome subunit alpha type-3 OS=Homo sapiens OX=9606 GN=PSMA3 PE=1 SV=2 - [PSA3_HUMAN]	12.16	1	3	3	5		0				0				0				0				0			7.66722	4.71	1	3		0			1.87294	7.45	2	2		0				0				0
P04040	Catalase OS=Homo sapiens OX=9606 GN=CAT PE=1 SV=3 - [CATA_HUMAN]	12.14	1	5	5	21	9.47061	4.55	2	4		0				0			15.1817	12.14	5	6	12.9136	6.45	3	5		0				0			6.10741	5.31	2	2		0				0			8.25993	5.31	2
Q01813	ATP-dependent 6-phosphofructokinase, platelet type OS=Homo sapiens OX=9606 GN=PFKP PE=1 SV=2 - [PFKAP_HUMAN]	12.12	1	5	6	12		0				0				0				0				0				0				0			27.7458	9.44	5	9	8.49934	6.89	3	3		0				0
Q9UGL9	Cysteine-rich C-terminal protein 1 OS=Homo sapiens OX=9606 GN=CRCT1 PE=1 SV=1 - [CRCT1_HUMAN]	12.12	1	1	1	2		0				0				0				0				0				0				0				0				0			0	12.12	1	2		0
Q9UHA7	Interleukin-36 alpha OS=Homo sapiens OX=9606 GN=IL36A PE=1 SV=1 - [IL36A_HUMAN]	12.03	1	1	1	1		0				0				0				0			3.11513	12.03	1	1		0				0				0				0				0				0
Q53RE8	Ankyrin repeat domain-containing protein 39 OS=Homo sapiens OX=9606 GN=ANKRD39 PE=1 SV=1 - [ANR39_HUMAN]	12.02	1	1	1	1		0				0				0				0				0							3.67007	12.02	1	1		0
P10767	Fibroblast growth factor 6 OS=Homo sapiens OX=9606 GN=FGF6 PE=1 SV=4 - [FGF6_HUMAN]	12.02	1	1	1	1		0				0				0				0				0			3.77956	12.02	1	1		0				0				0				0				0
Q9Y2Q5	Ragulator complex protein LAMTOR2 OS=Homo sapiens OX=9606 GN=LAMTOR2 PE=1 SV=1 - [LTOR2_HUMAN]	12	1	1	1	1	2.67065	12	1	1		0				0				0				0				0				0				0				0				0				0
P61163	Alpha-centractin OS=Homo sapiens OX=9606 GN=ACTR1A PE=1 SV=1 - [ACTZ_HUMAN]	11.97	2	2	2	4		0				0				0			3.19171	7.71	1	1		0				0				0			4.48757	4.26	1	2	3.2521	4.26	1	1		0				0
O75409	Huntingtin-interacting protein M OS=Homo sapiens OX=9606 GN=H2AP PE=1 SV=2 - [HYPM_HUMAN]	11.97	1	1	1	1	2.30698	11.97	1	1		0				0				0				0								0				0				0
P36404	ADP-ribosylation factor-like protein 2 OS=Homo sapiens OX=9606 GN=ARL2 PE=1 SV=4 - [ARL2_HUMAN]	11.96	1	1	1	1		0				0				0				0				0				0			3.83758	11.96	1	1		0				0				0				0
Q9NRN9	rRNA N6-adenosine-methyltransferase METTL5 OS=Homo sapiens OX=9606 GN=METTL5 PE=1 SV=1 - [METL5_HUMAN]	11.96	1	1	1	1		0				0				0				0				0				0				0				0				0				0				0
Q8N7P7	Uncharacterized protein FLJ40521 OS=Homo sapiens OX=9606 PE=2 SV=1 - [YH007_HUMAN]	11.95	1	1	1	1		0				0				0				0				0				0				0				0				0				0			2.91088	11.95	1
Q6ZS46	Putative uncharacterized protein FLJ45840 OS=Homo sapiens OX=9606 PE=5 SV=2 - [YF009_HUMAN]	11.93	1	1	1	1	2.59855	11.93	1	1		0				0				0				0				0				0				0				0				0				0
P01588	Erythropoietin OS=Homo sapiens OX=9606 GN=EPO PE=1 SV=1 - [EPO_HUMAN]	11.92	1	1	1	1		0				0				0				0				0				0				0				0			3.39366	11.92	1	1		0				0
Q9P121	Neurotrimin OS=Homo sapiens OX=9606 GN=NTM PE=1 SV=1 - [NTRI_HUMAN]	11.92	2	3	3	6		0				0				0				0				0			2.44901	5.81	1	1	2.78313	5.81	1	1		0				0				0			9.03155	11.92	3
Q14515	SPARC-like protein 1 OS=Homo sapiens OX=9606 GN=SPARCL1 PE=1 SV=2 - [SPRL1_HUMAN]	11.9	1	5	5	31	13.7985	1.96	1	4	9.57193	4.37	2	4	9.22999	3.61	2	3		0				0				0			16.1522	4.37	2	5		0			35.2824	11.9	5	14	3.18964	1.96	1	1		0
Q4VC05	B-cell CLL/lymphoma 7 protein family member A OS=Homo sapiens OX=9606 GN=BCL7A PE=1 SV=1 - [BCL7A_HUMAN]	11.9	1	1	1	1		0				0			3.01204	11.9	1	1		0				0				0				0				0				0				0				0
P00748	Coagulation factor XII OS=Homo sapiens OX=9606 GN=F12 PE=1 SV=3 - [FA12_HUMAN]	11.87	1	4	4	23		0			13.0944	5.85	2	4	23.1228	5.85	2	7	2.40372	2.93	1	1		0			2.97112	2.76	1	1	6.45287	5.85	2	2		0			5.78618	5.85	2	2	17.0953	5.85	2	5		0
P50991	T-complex protein 1 subunit delta OS=Homo sapiens OX=9606 GN=CCT4 PE=1 SV=4 - [TCPD_HUMAN]	11.87	1	5	5	18		0				0			2.7732	2.41	1	1	4.26661	2.41	1	2		0			2.3909	2.41	1	1		0			25.4091	9.46	4	10	8.70437	5.38	2	4		0				0
P40227	T-complex protein 1 subunit zeta OS=Homo sapiens OX=9606 GN=CCT6A PE=1 SV=3 - [TCPZ_HUMAN]	11.86	1	3	3	6		0				0				0				0				0				0				0			16.3102	11.86	3	5	2.61003	3.95	1	1		0				0
P18510	Interleukin-1 receptor antagonist protein OS=Homo sapiens OX=9606 GN=IL1RN PE=1 SV=1 - [IL1RA_HUMAN]	11.86	1	1	1	1		0				0								0			3.68932	11.86	1	1		0				0				0				0				0				0
Q8N7P3	Claudin-22 OS=Homo sapiens OX=9606 GN=CLDN22 PE=1 SV=3 - [CLD22_HUMAN]	11.82	1	1	1	1		0				0				0				0				0				0				0				0				0			2.45027	11.82	1	1		0
Q13268	Dehydrogenase/reductase SDR family member 2, mitochondrial OS=Homo sapiens OX=9606 GN=DHRS2 PE=1 SV=4 - [DHRS2_HUMAN]	11.79	1	1	1	1		0				0				0				0				0				0				0				0				0			3.24094	11.79	1	1		0
Q8WTS6	Histone-lysine N-methyltransferase SETD7 OS=Homo sapiens OX=9606 GN=SETD7 PE=1 SV=1 - [SETD7_HUMAN]	11.75	1	1	1	2		0				0				0				0			5.30902	11.75	1	2		0				0				0				0				0				0
P07864	L-lactate dehydrogenase C chain OS=Homo sapiens OX=9606 GN=LDHC PE=1 SV=4 - [LDHC_HUMAN]	11.75	2	2	3	46	11.3746	3.61	1	4	14.014	3.61	1	5		0			5.71421	6.02	2	3	3.10769	3.61	1	1	39.0563	3.61	1	13	13.7367	3.61	1	5	15.18	3.61	1	5	13.8932	3.61	1	5		0			12.2842	3.61	1
P57735	Ras-related protein Rab-25 OS=Homo sapiens OX=9606 GN=RAB25 PE=1 SV=2 - [RAB25_HUMAN]	11.74	1	1	1	2		0				0				0				0				0				0				0				0			3.33162	11.74	1	2		0				0
P35268	60S ribosomal protein L22 OS=Homo sapiens OX=9606 GN=RPL22 PE=1 SV=2 - [RL22_HUMAN]	11.72	1	1	1	1		0				0				0				0				0				0				0			2.32189	11.72	1	1		0				0				0
P30101	Protein disulfide-isomerase A3 OS=Homo sapiens OX=9606 GN=PDIA3 PE=1 SV=4 - [PDIA3_HUMAN]	11.68	1	4	4	7		0				0				0				0				0			2.00853	2.18	1	1		0			8.93621	9.11	3	4	4.10842	5.35	2	2		0				0
P39687	Acidic leucine-rich nuclear phosphoprotein 32 family member A OS=Homo sapiens OX=9606 GN=ANP32A PE=1 SV=1 - [AN32A_HUMAN]	11.65	2	2	2	5		0				0				0				0				0				0				0			7.49675	5.22	1	3	7.12066	11.65	2	2		0				0
Q9Y646	Carboxypeptidase Q OS=Homo sapiens OX=9606 GN=CPQ PE=1 SV=1 - [CBPQ_HUMAN]	11.65	1	4	4	10	3.18983	3.81	1	1		0			2.9607	3.81	1	1		0				0				0			13.3784	5.72	2	4		0			4.7423	7.42	2	2		0			4.08075	4.24	2
P48643	T-complex protein 1 subunit epsilon OS=Homo sapiens OX=9606 GN=CCT5 PE=1 SV=1 - [TCPE_HUMAN]	11.65	1	3	3	5		0				0				0				0				0				0				0			14.0675	11.65	3	4	2.11766	2.96	1	1		0				0
P32320	Cytidine deaminase OS=Homo sapiens OX=9606 GN=CDA PE=1 SV=2 - [CDD_HUMAN]	11.64	1	1	1	3		0				0				0																0				0			11.8961	11.64	1	3
P05543	Thyroxine-binding globulin OS=Homo sapiens OX=9606 GN=SERPINA7 PE=1 SV=2 - [THBG_HUMAN]	11.57	1	3	3	20	1.63581	2.17	1	1	8.35482	9.16	2	3	5.7603	11.57	3	4		0				0				0			5.36688	9.16	2	3	1.72898	2.17	1	1	0	2.17	1	1	7.28857	11.57	3	4		0
P08237	ATP-dependent 6-phosphofructokinase, muscle type OS=Homo sapiens OX=9606 GN=PFKM PE=1 SV=2 - [PFKAM_HUMAN]	11.54	1	5	5	7		0				0				0				0				0				0				0			12.9847	5.64	3	4	6.55435	2.69	1	2		0			3.01578	3.21	1
P08100	Rhodopsin OS=Homo sapiens OX=9606 GN=RHO PE=1 SV=1 - [OPSD_HUMAN]	11.49	1	3	3	37		0			10.7097	7.18	2	4	11.6517	4.02	1	3	15.0791	4.02	1	5		0			30.7037	11.49	3	11		0			15.5057	7.18	2	5	23.2846	7.18	2	9		0				0
F2Z398	LMO7 downstream neighbor protein OS=Homo sapiens OX=9606 GN=LMO7DN PE=2 SV=1 - [LMO7D_HUMAN]	11.48	1	1	1	1		0				0				0				0				0							2.57453	11.48	1	1		0				0				0				0
Q7Z4W1	L-xylulose reductase OS=Homo sapiens OX=9606 GN=DCXR PE=1 SV=2 - [DCXR_HUMAN]	11.48	1	1	1	1		0				0				0				0				0			3.74238	11.48	1	1		0				0				0				0				0
Q8N4G2	ADP-ribosylation factor-like protein 14 OS=Homo sapiens OX=9606 GN=ARL14 PE=1 SV=2 - [ARL14_HUMAN]	11.46	1	1	1	2		0				0				0				0				0				0				0				0				0				0				0
Q9UNK0	Syntaxin-8 OS=Homo sapiens OX=9606 GN=STX8 PE=1 SV=2 - [STX8_HUMAN]	11.44	1	1	1	1		0				0				0				0				0				0				0				0				0				0				0
P82664	28S ribosomal protein S10, mitochondrial OS=Homo sapiens OX=9606 GN=MRPS10 PE=1 SV=2 - [RT10_HUMAN]	11.44	1	1	1	1	3.06201	11.44	1	1		0				0				0				0				0				0				0				0				0				0
P0DP24	Calmodulin-2 OS=Homo sapiens OX=9606 GN=CALM2 PE=1 SV=1 - [CALM2_HUMAN]	11.41	2	2	2	9		0								0				0			2.47663	11.41	1	1	10.8292	11.41	1	3		0			9.13823	11.41	2	4		0				0			3.61282	11.41	1
P22694	cAMP-dependent protein kinase catalytic subunit beta OS=Homo sapiens OX=9606 GN=PRKACB PE=1 SV=2 - [KAPCB_HUMAN]	11.4	3	3	3	9		0				0			2.5753	5.41	1	1	2.56543	3.42	1	1		0				0				0			7.88527	8.83	2	3	9.25085	11.4	3	4		0				0
Q8N377	Putative uncharacterized protein LOC387726 OS=Homo sapiens OX=9606 PE=5 SV=2 - [YJ004_HUMAN]	11.39	1	1	1	2		0				0				0				0								0				0				0			2.66717	11.39	1	2		0				0
A0A075B6I3	Probable non-functional immunoglobulin lambda variable 11-55 OS=Homo sapiens OX=9606 GN=IGLV11-55 PE=1 SV=3 - [LVK55_HUMAN]	11.38	1	1	1	1		0				0				0				0				0				0				0				0				0				0			2.18773	11.38	1
Q9BQI0	Allograft inflammatory factor 1-like OS=Homo sapiens OX=9606 GN=AIF1L PE=1 SV=1 - [AIF1L_HUMAN]	11.33	1	1	1	8		0				0			2.8238	11.33	1	1		0				0			5.47606	11.33	1	3		0				0				0				0			2.4015	11.33	1
P42773	Cyclin-dependent kinase 4 inhibitor C OS=Homo sapiens OX=9606 GN=CDKN2C PE=1 SV=1 - [CDN2C_HUMAN]	11.31	1	1	1	1		0			2.75204	11.31	1	1		0				0				0				0				0				0				0				0				0
Q8TB05	UBA-like domain-containing protein 1 OS=Homo sapiens OX=9606 GN=UBALD1 PE=1 SV=1 - [UBAD1_HUMAN]	11.3	1	1	1	1																						0																0
Q969K7	Transmembrane protein 54 OS=Homo sapiens OX=9606 GN=TMEM54 PE=1 SV=1 - [TMM54_HUMAN]	11.26	1	1	1	1		0				0				0				0				0				0				0				0				0			2.90061	11.26	1	1
O00148	ATP-dependent RNA helicase DDX39A OS=Homo sapiens OX=9606 GN=DDX39A PE=1 SV=2 - [DX39A_HUMAN]	11.24	1	1	3	7		0				0				0			0	2.34	1	1	4.73515	6.56	1	1		0				0			1.94966	4.68	2	3	2.02022	4.68	2	2		0				0
P24752	Acetyl-CoA acetyltransferase, mitochondrial OS=Homo sapiens OX=9606 GN=ACAT1 PE=1 SV=1 - [THIL_HUMAN]	11.24	1	3	3	6		0				0			2.55148	3.98	1	1		0				0				0			2.79859	2.81	1	1	8.99642	8.43	2	4		0				0				0
P54922	[Protein ADP-ribosylarginine] hydrolase OS=Homo sapiens OX=9606 GN=ADPRH PE=1 SV=1 - [ADPRH_HUMAN]	11.2	1	2	2	2	2.84698	5.6	1	1		0				0				0				0				0				0				0			2.77067	5.6	1	1		0				0
P04216	Thy-1 membrane glycoprotein OS=Homo sapiens OX=9606 GN=THY1 PE=1 SV=2 - [THY1_HUMAN]	11.18	1	1	1	1		0				0				0			2.17911	11.18	1	1		0				0				0				0				0				0				0
P67812	Signal peptidase complex catalytic subunit SEC11A OS=Homo sapiens OX=9606 GN=SEC11A PE=1 SV=1 - [SC11A_HUMAN]	11.17	1	1	1	1		0				0				0				0				0				0								0			2.47488	11.17	1	1		0				0
P42330	Aldo-keto reductase family 1 member C3 OS=Homo sapiens OX=9606 GN=AKR1C3 PE=1 SV=4 - [AK1C3_HUMAN]	11.15	1	2	2	2		0				0			3.24819	6.19	1	1		0				0				0			2.54012	4.95	1	1		0				0				0				0
Q4G0X4	BTB/POZ domain-containing protein KCTD21 OS=Homo sapiens OX=9606 GN=KCTD21 PE=1 SV=1 - [KCD21_HUMAN]	11.15	1	1	1	3		0				0				0				0				0				0				0				0				0				0			3.25634	11.15	1
P09960	Leukotriene A-4 hydrolase OS=Homo sapiens OX=9606 GN=LTA4H PE=1 SV=2 - [LKHA4_HUMAN]	11.13	1	4	4	4		0				0				0				0			2.51159	2.29	1	1		0				0				0			4.93685	5.07	2	2	3.02213	3.76	1	1		0
A0A286YFG1	Small cysteine and glycine repeat-containing protein 8 OS=Homo sapiens OX=9606 GN=SCYGR8 PE=1 SV=1 - [SCGR8_HUMAN]	11.11	1	1	1	3		0			0	11.11	1	3		0				0				0				0				0				0				0				0				0
P01700	Immunoglobulin lambda variable 1-47 OS=Homo sapiens OX=9606 GN=IGLV1-47 PE=1 SV=2 - [LV147_HUMAN]	11.11	1	1	1	53	13.1594	11.11	1	6	12.5876	11.11	1	7	14.0544	11.11	1	7	8.25015	11.11	1	4					3.78157	11.11	1	2	6.01226	11.11	1	3	6.47571	11.11	1	5					8.07103	11.11	1	4	14.0637	11.11	1
Q4W5P6	Small integral membrane protein 43 OS=Homo sapiens OX=9606 GN=SMIM43 PE=3 SV=4 - [SIM43_HUMAN]	11.11	1	1	1	1		0				0				0				0							1.61064	11.11	1	1		0				0				0				0				0
A0A1B0GUC4	Myocilin opposite strand protein OS=Homo sapiens OX=9606 GN=MYOCOS PE=4 SV=2 - [MYCOS_HUMAN]	11.11	1	1	1	1		0				0				0				0				0				0				0			2.24978	11.11	1	1		0				0				0
Q8IZS6	Dynein light chain Tctex-type protein 2 OS=Homo sapiens OX=9606 GN=DYNLT2 PE=1 SV=1 - [DYLT2_HUMAN]	11.11	1	1	1	1		0				0				0				0				0				0			3.29351	11.11	1	1		0				0				0				0
Q08431	Lactadherin OS=Homo sapiens OX=9606 GN=MFGE8 PE=1 SV=3 - [MFGM_HUMAN]	11.11	1	3	3	7		0			9.26694	8.53	2	3		0				0				0			2.59064	3.88	1	1		0				0			4.2806	6.46	2	2		0			2.15737	2.58	1
Q16769	Glutaminyl-peptide cyclotransferase OS=Homo sapiens OX=9606 GN=QPCT PE=1 SV=1 - [QPCT_HUMAN]	11.08	1	3	3	5		0							1.81387	3.88	1	1		0				0				0			2.51638	3.05	1	1		0			6.91456	8.03	2	3		0				0
Q12841	Follistatin-related protein 1 OS=Homo sapiens OX=9606 GN=FSTL1 PE=1 SV=1 - [FSTL1_HUMAN]	11.04	1	2	3	3		0				0				0				0				0				0				0							4.47438	8.44	2	2		0			1.91747	2.6	1
P06681	Complement C2 OS=Homo sapiens OX=9606 GN=C2 PE=1 SV=2 - [CO2_HUMAN]	11.04	1	8	8	29		0			10.5844	6.25	3	4	9.78213	7.71	4	4		0				0				0			5.05583	3.99	2	2	8.02168	4.79	2	3	1.64311	1.33	1	1	28.1945	10.24	6	12		0
Q01105	Protein SET OS=Homo sapiens OX=9606 GN=SET PE=1 SV=3 - [SET_HUMAN]	11.03	2	2	2	4		0			2.8211	6.21	1	1		0				0								0				0			6.34022	11.03	2	2	3.16451	4.83	1	1		0
A0A075B6J9	Immunoglobulin lambda variable 2-18 OS=Homo sapiens OX=9606 GN=IGLV2-18 PE=3 SV=2 - [LV218_HUMAN]	11.02	1	1	1	3		0				0				0												0							2.2211	11.02	1	1		0			4.62522	11.02	1	2
P61970	Nuclear transport factor 2 OS=Homo sapiens OX=9606 GN=NUTF2 PE=1 SV=1 - [NTF2_HUMAN]	11.02	1	1	1	1														0				0												0				0			0	11.02	1	1
Q7Z2R9	Putative uncharacterized protein SSBP3-AS1 OS=Homo sapiens OX=9606 GN=SSBP3-AS1 PE=5 SV=1 - [SSAS1_HUMAN]	11	1	1	1	1	2.59021	11	1	1		0				0				0				0				0				0				0				0				0				0
O00468	Agrin OS=Homo sapiens OX=9606 GN=AGRN PE=1 SV=6 - [AGRIN_HUMAN]	10.98	1	16	16	45	14.1914	2.8	4	5	28.5753	5.9	9	12	3.51642	1.16	2	2	1.80072	0.44	1	1	1.65219	0.39	1	1	2.28496	0.68	1	1	17.2084	3.82	5	6		0			24.2565	4.59	7	11	2.0647	0.77	1	1	12.7796	2.42	4
P21281	V-type proton ATPase subunit B, brain isoform OS=Homo sapiens OX=9606 GN=ATP6V1B2 PE=1 SV=3 - [VATB2_HUMAN]	10.96	2	4	4	5		0				0				0				0				0				0				0			9.34531	10.96	4	4	2.31589	2.15	1	1		0				0
P21926	CD9 antigen OS=Homo sapiens OX=9606 GN=CD9 PE=1 SV=4 - [CD9_HUMAN]	10.96	1	1	1	1		0				0				0				0				0			4.54756	10.96	1	1		0				0				0				0				0
O95171	Sciellin OS=Homo sapiens OX=9606 GN=SCEL PE=1 SV=2 - [SCEL_HUMAN]	10.9	1	4	4	4		0				0				0				0				0				0			4.32362	3.63	1	1		0				0			2.99858	2.62	1	1	1.86309	1.31	1
Q15544	Transcription initiation factor TFIID subunit 11 OS=Homo sapiens OX=9606 GN=TAF11 PE=1 SV=1 - [TAF11_HUMAN]	10.9	1	1	1	1		0				0			2.46513	10.9	1	1		0				0				0				0				0				0				0				0
Q13813	Spectrin alpha chain, non-erythrocytic 1 OS=Homo sapiens OX=9606 GN=SPTAN1 PE=1 SV=3 - [SPTN1_HUMAN]	10.88	1	18	18	42		0				0				0				0				0			1.80637	0.4	1	1		0			74.7468	8.5	14	23	49.3895	7.16	12	18		0				0
Q04760	Lactoylglutathione lyase OS=Homo sapiens OX=9606 GN=GLO1 PE=1 SV=4 - [LGUL_HUMAN]	10.87	1	1	1	1						0				0								0				0				0				0			3.1502	10.87	1	1		0				0
O15212	Prefoldin subunit 6 OS=Homo sapiens OX=9606 GN=PFDN6 PE=1 SV=1 - [PFD6_HUMAN]	10.85	1	1	1	1		0				0				0				0				0				0				0				0			2.16524	10.85	1	1		0				0
A0A075B6S2	Immunoglobulin kappa variable 2D-29 OS=Homo sapiens OX=9606 GN=IGKV2D-29 PE=3 SV=1 - [KVD29_HUMAN]	10.83	7	1	1	96	32.4756	10.83	1	10	23.402	10.83	1	8	8.71917	10.83	1	3	16.2073	10.83	1	6	31.7629	10.83	1	11	30.3194	10.83	1	11	25.3824	10.83	1	9	28.7658	10.83	1	10	10.8119	10.83	1	4	2.79585	10.83	1	1	23.6465	10.83	1
P04259	Keratin, type II cytoskeletal 6B OS=Homo sapiens OX=9606 GN=KRT6B PE=1 SV=5 - [K2C6B_HUMAN]	10.82	5	2	5	39		0				0				0				0			50.2343	10.82	5	22	15.0538	3.9	2	8		0				0			2.16905	2.13	1	1		0			17.9172	5.67	3
Q96G03	Phosphoglucomutase-2 OS=Homo sapiens OX=9606 GN=PGM2 PE=1 SV=4 - [PGM2_HUMAN]	10.78	1	5	5	26		0			1.73815	1.14	1	1	26.457	9.31	4	9		0				0				0				0			20.4669	7.19	3	7	21.5268	10.78	5	9		0				0
Q15121	Astrocytic phosphoprotein PEA-15 OS=Homo sapiens OX=9606 GN=PEA15 PE=1 SV=2 - [PEA15_HUMAN]	10.77	1	1	1	1		0				0				0				0				0				0				0				0			2.34926	10.77	1	1		0				0
Q96AG4	Leucine-rich repeat-containing protein 59 OS=Homo sapiens OX=9606 GN=LRRC59 PE=1 SV=1 - [LRC59_HUMAN]	10.75	1	1	1	1		0				0				0				0				0				0			3.70993	10.75	1	1		0				0				0				0
P17861	X-box-binding protein 1 OS=Homo sapiens OX=9606 GN=XBP1 PE=1 SV=2 - [XBP1_HUMAN]	10.73	1	1	1	1	0	10.73	1	1		0				0				0				0				0				0				0				0				0				0
A0A0B4J266	T cell receptor alpha variable 41 OS=Homo sapiens OX=9606 GN=TRAV41 PE=3 SV=1 - [TVA41_HUMAN]	10.71	1	1	1	1		0				0				0				0				0				0				0				0			1.9697	10.71	1	1		0				0
P22676	Calretinin OS=Homo sapiens OX=9606 GN=CALB2 PE=2 SV=2 - [CALB2_HUMAN]	10.7	2	3	3	5		0				0			6.73868	7.75	2	3		0				0				0				0				0			0	2.95	1	2		0				0
P04899	Guanine nucleotide-binding protein G(i) subunit alpha-2 OS=Homo sapiens OX=9606 GN=GNAI2 PE=1 SV=3 - [GNAI2_HUMAN]	10.7	8	1	3	24		0				0			1.49663	3.1	1	1	3.61377	3.1	1	3		0			16.0922	10.7	3	7		0			9.42414	3.1	1	6	12.5566	3.1	1	7		0				0
Q9Y5T4	DnaJ homolog subfamily C member 15 OS=Homo sapiens OX=9606 GN=DNAJC15 PE=1 SV=2 - [DJC15_HUMAN]	10.67	1	1	1	1		0				0				0				0				0				0				0				0				0				0				0
P30301	Lens fiber major intrinsic protein OS=Homo sapiens OX=9606 GN=MIP PE=1 SV=1 - [MIP_HUMAN]	10.65	1	1	1	1		0				0				0				0				0				0				0			4.28945	10.65	1	1		0				0				0
P28074	Proteasome subunit beta type-5 OS=Homo sapiens OX=9606 GN=PSMB5 PE=1 SV=3 - [PSB5_HUMAN]	10.65	1	2	2	2		0				0				0				0				0				0				0			5.54993	10.65	2	2		0				0				0
Q13449	Limbic system-associated membrane protein OS=Homo sapiens OX=9606 GN=LSAMP PE=1 SV=2 - [LSAMP_HUMAN]	10.65	1	2	2	6		0				0				0				0				0				0			7.21013	10.65	2	2		0			15.9224	10.65	2	4		0				0
Q86Y39	NADH dehydrogenase [ubiquinone] 1 alpha subcomplex subunit 11 OS=Homo sapiens OX=9606 GN=NDUFA11 PE=1 SV=3 - [NDUAB_HUMAN]	10.64	1	1	1	1		0				0				0				0								0				0				0				0				0			2.7472	10.64	1
Q8N976	Putative uncharacterized protein FLJ38264 OS=Homo sapiens OX=9606 PE=5 SV=1 - [YG039_HUMAN]	10.64	1	1	1	1		0				0				0				0				0				0				0				0				0			2.49248	10.64	1	1		0
P10619	Lysosomal protective protein OS=Homo sapiens OX=9606 GN=CTSA PE=1 SV=2 - [PPGB_HUMAN]	10.63	1	3	3	11		0			10.0003	5.42	2	4	4.70452	2.71	1	2		0				0				0			3.09036	2.71	1	1		0			10.3837	10.63	3	4		0				0
P07237	Protein disulfide-isomerase OS=Homo sapiens OX=9606 GN=P4HB PE=1 SV=3 - [PDIA1_HUMAN]	10.63	1	5	5	9		0				0			0	1.57	1	1	1.64561	1.57	1	1		0			3.10131	3.15	1	1		0			2.08683	1.57	1	2	5.98227	5.91	3	4		0
O75022	Leukocyte immunoglobulin-like receptor subfamily B member 3 OS=Homo sapiens OX=9606 GN=LILRB3 PE=1 SV=3 - [LIRB3_HUMAN]	10.62	1	2	2	2		0				0				0				0			4.24109	6.66	1	1		0				0				0				0				0				0
P12109	Collagen alpha-1(VI) chain OS=Homo sapiens OX=9606 GN=COL6A1 PE=1 SV=3 - [CO6A1_HUMAN]	10.6	1	7	7	20	2.85251	1.85	1	1	12.4264	5.16	3	5	10.4266	5.93	4	4		0				0				0			16.3173	5.16	3	5		0			11.8359	7.78	5	5		0				0
P05455	Lupus La protein OS=Homo sapiens OX=9606 GN=SSB PE=1 SV=2 - [LA_HUMAN]	10.54	1	4	4	4		0				0			2.62569	3.19	1	1		0				0				0				0				0			2.34214	3.92	2	2		0			3.37584	3.43	1
P49189	4-trimethylaminobutyraldehyde dehydrogenase OS=Homo sapiens OX=9606 GN=ALDH9A1 PE=1 SV=3 - [AL9A1_HUMAN]	10.53	1	3	3	7		0			2.57713	2.83	1	1		0				0				0			5.28678	5.87	2	2		0			6.25258	7.49	2	2	4.49863	2.83	1	2		0				0
Q9UK00	Uncharacterized protein C3orf18 OS=Homo sapiens OX=9606 GN=C3orf18 PE=2 SV=2 - [CC018_HUMAN]	10.49	1	1	1	1		0								0			2.59988	10.49	1	1		0				0				0				0				0				0				0
Q96RB7	Olfactory receptor 5M11 OS=Homo sapiens OX=9606 GN=OR5M11 PE=2 SV=2 - [OR5MB_HUMAN]	10.49	1	1	1	1		0				0				0				0			2.79426	10.49	1	1						0				0				0				0
Q92905	COP9 signalosome complex subunit 5 OS=Homo sapiens OX=9606 GN=COPS5 PE=1 SV=4 - [CSN5_HUMAN]	10.48	1	3	3	5		0				0			5.38995	8.08	2	3		0				0				0				0			4.02811	2.4	1	2		0				0				0
P49368	T-complex protein 1 subunit gamma OS=Homo sapiens OX=9606 GN=CCT3 PE=1 SV=4 - [TCPG_HUMAN]	10.46	1	4	4	6		0				0				0				0				0				0				0			8.17742	10.46	4	4	4.0758	4.04	2	2		0				0
Q9BTT0	Acidic leucine-rich nuclear phosphoprotein 32 family member E OS=Homo sapiens OX=9606 GN=ANP32E PE=1 SV=1 - [AN32E_HUMAN]	10.45	1	2	2	3		0				0				0				0				0				0				0				0			8.80377	10.45	2	3		0				0
Q86VP6	Cullin-associated NEDD8-dissociated protein 1 OS=Homo sapiens OX=9606 GN=CAND1 PE=1 SV=2 - [CAND1_HUMAN]	10.41	1	9	9	30		0			7.51251	2.11	2	3	3.21299	1.14	1	1	1.68946	1.14	1	1		0				0				0			39.6956	9.43	8	16	24.2566	8.13	7	9		0				0
P50990	T-complex protein 1 subunit theta OS=Homo sapiens OX=9606 GN=CCT8 PE=1 SV=4 - [TCPQ_HUMAN]	10.4	1	4	4	6		0				0				0				0				0				0				0			10.0316	7.12	3	4		0				0			3.15258	3.28	1
Q9Y6G5	COMM domain-containing protein 10 OS=Homo sapiens OX=9606 GN=COMMD10 PE=1 SV=1 - [COMDA_HUMAN]	10.4	1	1	1	1		0				0				0				0				0								0				0				0			3.06674	10.4	1	1		0
P08185	Corticosteroid-binding globulin OS=Homo sapiens OX=9606 GN=SERPINA6 PE=1 SV=1 - [CBG_HUMAN]	10.37	1	3	3	12	2.44808	3.21	1	1	11.6048	6.42	2	5	6.61655	3.21	1	3		0				0			2.35759	3.21	1	1		0				0			2.2032	3.21	1	1	3.11574	3.95	1	1		0
Q9BY11	Protein kinase C and casein kinase substrate in neurons protein 1 OS=Homo sapiens OX=9606 GN=PACSIN1 PE=1 SV=1 - [PACN1_HUMAN]	10.36	1	3	3	3		0				0			2.68029	6.76	2	2		0				0				0				0				0			2.91004	3.6	1	1		0				0
Q9BSH3	Nicolin-1 OS=Homo sapiens OX=9606 GN=NICN1 PE=1 SV=1 - [NICN1_HUMAN]	10.33	1	1	1	1		0				0				0				0								0			3.58519	10.33	1	1		0				0				0				0
Q75MW2	Protein ZNF767 OS=Homo sapiens OX=9606 GN=ZNF767P PE=5 SV=1 - [ZN767_HUMAN]	10.32	6	1	1	3		0				0				0				0				0				0			5.92287	10.32	1	2	3.10694	10.32	1	1		0				0				0
Q9UIG4	Psoriasis susceptibility 1 candidate gene 2 protein OS=Homo sapiens OX=9606 GN=PSORS1C2 PE=1 SV=2 - [PS1C2_HUMAN]	10.29	1	1	1	1	2.90852	10.29	1	1										0								0								0				0
P37108	Signal recognition particle 14 kDa protein OS=Homo sapiens OX=9606 GN=SRP14 PE=1 SV=2 - [SRP14_HUMAN]	10.29	1	1	1	1		0				0				0				0				0				0				0				0				0			2.07615	10.29	1	1		0
P57721	Poly(rC)-binding protein 3 OS=Homo sapiens OX=9606 GN=PCBP3 PE=1 SV=2 - [PCBP3_HUMAN]	10.24	2	2	3	10		0			7.82641	10.24	3	3		0				0				0			4.91648	2.96	1	2		0			7.08749	6.74	2	3	4.91569	6.74	2	2		0				0
O75367	Core histone macro-H2A.1 OS=Homo sapiens OX=9606 GN=MACROH2A1 PE=1 SV=4 - [H2AY_HUMAN]	10.22	2	2	2	10		0				0				0			2.42136	7.8	1	1		0				0				0			4.71184	10.22	2	2	6.99669	2.42	1	7		0				0
P23284	Peptidyl-prolyl cis-trans isomerase B OS=Homo sapiens OX=9606 GN=PPIB PE=1 SV=2 - [PPIB_HUMAN]	10.19	1	2	2	3		0				0			0	3.7	1	1		0				0				0			4.90212	6.48	1	2		0				0				0				0
P14770	Platelet glycoprotein IX OS=Homo sapiens OX=9606 GN=GP9 PE=1 SV=3 - [GPIX_HUMAN]	10.17	1	1	1	1		0				0				0			2.63087	10.17	1	1		0				0				0				0				0				0				0
Q9H063	Repressor of RNA polymerase III transcription MAF1 homolog OS=Homo sapiens OX=9606 GN=MAF1 PE=1 SV=2 - [MAF1_HUMAN]	10.16	1	1	1	1		0				0				0				0				0			4.05874	10.16	1	1		0				0				0				0				0
P08779	Keratin, type I cytoskeletal 16 OS=Homo sapiens OX=9606 GN=KRT16 PE=1 SV=4 - [K1C16_HUMAN]	10.15	15	1	5	20		0				0				0				0			31.3216	8.25	4	16	3.89947	4.86	3	3		0				0				0				0			1.66717	1.48	1
P22492	Histone H1t OS=Homo sapiens OX=9606 GN=H1-6 PE=2 SV=4 - [H1T_HUMAN]	10.14	2	1	2	8		0			0	4.83	1	1		0				0				0				0				0			1.85679	5.31	1	1	14.5403	5.31	1	6		0				0
Q9NRJ1	Protein MOST-1 OS=Homo sapiens OX=9606 GN=C8orf17 PE=1 SV=1 - [MOST1_HUMAN]	10.1	1	1	1	1		0			1.62396	10.1	1	1		0				0				0				0				0				0				0				0				0
P0DPE8	Small integral membrane protein 34B OS=Homo sapiens OX=9606 GN=SMIM34B PE=2 SV=1 - [SM34B_HUMAN]	10.07	1	1	1	1		0			2.32847	10.07	1	1		0				0				0				0				0				0				0				0				0
O43688	Phospholipid phosphatase 2 OS=Homo sapiens OX=9606 GN=PLPP2 PE=1 SV=1 - [PLPP2_HUMAN]	10.07	1	1	1	1		0				0				0				0				0				0				0				0				0								0
Q99674	Cell growth regulator with EF hand domain protein 1 OS=Homo sapiens OX=9606 GN=CGREF1 PE=2 SV=3 - [CGRE1_HUMAN]	10.06	1	2	2	3		0				0				0			2.59621	6.92	1	1		0				0			2.40682	3.14	1	1		0				0				0				0
Q7Z7N9	Transmembrane protein 179B OS=Homo sapiens OX=9606 GN=TMEM179B PE=1 SV=1 - [T179B_HUMAN]	10.05	1	1	1	1						0				0				0								0				0			2.38864	10.05	1	1		0				0				0
Q13277	Syntaxin-3 OS=Homo sapiens OX=9606 GN=STX3 PE=1 SV=3 - [STX3_HUMAN]	10.03	1	1	1	1		0				0				0				0			3.77448	10.03	1	1		0				0				0				0				0				0
P08727	Keratin, type I cytoskeletal 19 OS=Homo sapiens OX=9606 GN=KRT19 PE=1 SV=4 - [K1C19_HUMAN]	10	10	1	4	19		0				0				0				0			31.0457	10	4	16	1.86243	3.5	2	2		0				0				0				0			1.66717	1.75	1
Q9BPX1	17-beta-hydroxysteroid dehydrogenase 14 OS=Homo sapiens OX=9606 GN=HSD17B14 PE=1 SV=1 - [DHB14_HUMAN]	10	1	1	1	1		0				0				0				0				0				0			4.18865	10	1	1		0				0				0				0
P20674	Cytochrome c oxidase subunit 5A, mitochondrial OS=Homo sapiens OX=9606 GN=COX5A PE=1 SV=2 - [COX5A_HUMAN]	10	1	1	1	1		0				0			3.07961	10	1	1		0				0				0				0				0				0				0				0
P35080	Profilin-2 OS=Homo sapiens OX=9606 GN=PFN2 PE=1 SV=3 - [PROF2_HUMAN]	10	1	1	1	1		0				0				0				0				0				0				0			2.61533	10	1	1		0				0				0
P05089	Arginase-1 OS=Homo sapiens OX=9606 GN=ARG1 PE=1 SV=2 - [ARGI1_HUMAN]	9.94	1	2	2	3		0				0			2.43902	5.59	1	1		0				0				0				0				0			5.75145	4.35	1	2		0				0
P07357	Complement component C8 alpha chain OS=Homo sapiens OX=9606 GN=C8A PE=1 SV=2 - [CO8A_HUMAN]	9.93	1	3	3	38	7.76276	2.91	1	2	16.8023	5.82	2	5	11.5192	2.91	1	3	3.18467	2.91	1	1		0			8.2472	2.91	1	2	17.9186	9.93	3	5	29.1587	5.82	2	9	4.38662	2.91	1	1	14.3633	2.91	1	4	10.758	5.82	2
Q7Z444	GTPase ERas OS=Homo sapiens OX=9606 GN=ERAS PE=1 SV=1 - [RASE_HUMAN]	9.87	1	1	1	1		0				0			2.93478	9.87	1	1		0				0				0				0				0				0				0				0
P08253	72 kDa type IV collagenase OS=Homo sapiens OX=9606 GN=MMP2 PE=1 SV=2 - [MMP2_HUMAN]	9.85	1	5	5	22	7.23689	2.88	1	2	15.0706	8.03	4	6	1.65954	2.12	1	1		0				0				0			19.0727	6.82	3	6		0			2.6159	4.09	2	2	4.40313	3.94	2	2	5.47402	5	2
Q96L94	Sorting nexin-22 OS=Homo sapiens OX=9606 GN=SNX22 PE=1 SV=1 - [SNX22_HUMAN]	9.84	1	1	1	1		0				0				0				0				0				0				0				0			2.50804	9.84	1	1		0				0
Q9HBM1	Kinetochore protein Spc25 OS=Homo sapiens OX=9606 GN=SPC25 PE=1 SV=1 - [SPC25_HUMAN]	9.82	1	1	1	1		0				0				0				0			3.58531	9.82	1	1		0				0				0				0				0				0
P01717	Immunoglobulin lambda variable 3-25 OS=Homo sapiens OX=9606 GN=IGLV3-25 PE=1 SV=2 - [LV325_HUMAN]	9.82	3	1	1	11														0							13.4573	9.82	1	5		0												0			16.0016	9.82	1
Q13637	Ras-related protein Rab-32 OS=Homo sapiens OX=9606 GN=RAB32 PE=1 SV=3 - [RAB32_HUMAN]	9.78	1	1	1	2		0				0				0			2.34622	9.78	1	1		0				0				0				0			1.86509	9.78	1	1		0				0
P43003	Excitatory amino acid transporter 1 OS=Homo sapiens OX=9606 GN=SLC1A3 PE=1 SV=1 - [EAA1_HUMAN]	9.78	1	3	3	15		0			3.88662	2.21	1	2	2.13991	2.21	1	1		0				0			7.96634	6.09	2	3		0			10.074	5.9	2	4	11.9365	5.9	2	5		0				0
Q96EK6	Glucosamine 6-phosphate N-acetyltransferase OS=Homo sapiens OX=9606 GN=GNPNAT1 PE=1 SV=1 - [GNA1_HUMAN]	9.78	1	1	1	1		0				0			3.02236	9.78	1	1		0				0				0				0				0				0				0				0
Q99471	Prefoldin subunit 5 OS=Homo sapiens OX=9606 GN=PFDN5 PE=1 SV=2 - [PFD5_HUMAN]	9.74	1	1	1	1		0				0				0				0				0				0				0			2.03177	9.74	1	1		0				0				0
O75787	Renin receptor OS=Homo sapiens OX=9606 GN=ATP6AP2 PE=1 SV=2 - [RENR_HUMAN]	9.71	1	3	3	5		0				0				0				0				0				0				0				0			8.48176	9.71	3	5		0				0
P30050	60S ribosomal protein L12 OS=Homo sapiens OX=9606 GN=RPL12 PE=1 SV=1 - [RL12_HUMAN]	9.7	1	1	1	3		0				0				0				0				0				0				0			3.46003	9.7	1	1	5.98494	9.7	1	2		0				0
O95619	YEATS domain-containing protein 4 OS=Homo sapiens OX=9606 GN=YEATS4 PE=1 SV=1 - [YETS4_HUMAN]	9.69	1	1	1	1		0				0				0				0				0				0				0				0				0				0				0
P13671	Complement component C6 OS=Homo sapiens OX=9606 GN=C6 PE=1 SV=3 - [CO6_HUMAN]	9.64	1	6	6	21	2.38392	1.18	1	1	18.3898	6.75	4	6	10.3751	4.82	3	4	3.40303	2.14	1	1		0				0			2.76813	1.18	1	1	5.52528	3.32	2	2	8.16124	3.1	2	3	10.2117	1.93	1	3		0
Q15907	Ras-related protein Rab-11B OS=Homo sapiens OX=9606 GN=RAB11B PE=1 SV=4 - [RB11B_HUMAN]	9.63	1	1	1	1		0				0				0				0				0				0				0				0			2.38846	9.63	1	1		0				0
P28838	Cytosol aminopeptidase OS=Homo sapiens OX=9606 GN=LAP3 PE=1 SV=3 - [AMPL_HUMAN]	9.63	1	4	4	7		0				0				0				0				0			6.83629	4.62	2	3		0			4.89581	5.01	2	3	0	1.54	1	1		0				0
P09497	Clathrin light chain B OS=Homo sapiens OX=9606 GN=CLTB PE=1 SV=1 - [CLCB_HUMAN]	9.61	1	1	1	1		0				0				0				0				0				0				0			3.13275	9.61	1	1		0				0				0
P26599	Polypyrimidine tract-binding protein 1 OS=Homo sapiens OX=9606 GN=PTBP1 PE=1 SV=1 - [PTBP1_HUMAN]	9.6	1	2	2	2		0				0				0				0				0				0			4.10843	4.52	1	1		0				0			3.15948	5.08	1	1		0
Q9UJZ1	Stomatin-like protein 2, mitochondrial OS=Homo sapiens OX=9606 GN=STOML2 PE=1 SV=1 - [STML2_HUMAN]	9.55	1	1	1	1		0				0				0				0				0				0			4.96812	9.55	1	1		0				0				0				0
O43491	Band 4.1-like protein 2 OS=Homo sapiens OX=9606 GN=EPB41L2 PE=1 SV=1 - [E41L2_HUMAN]	9.55	1	6	6	17		0				0			5.90234	3.08	2	2	3.38105	2.29	1	1		0				0				0			18.5347	5.37	3	6	20.3508	7.26	5	8		0				0
O75629	Protein CREG1 OS=Homo sapiens OX=9606 GN=CREG1 PE=1 SV=1 - [CREG1_HUMAN]	9.55	1	1	1	3		0				0				0				0				0				0				0				0			10.2558	9.55	1	3		0				0
P20618	Proteasome subunit beta type-1 OS=Homo sapiens OX=9606 GN=PSMB1 PE=1 SV=2 - [PSB1_HUMAN]	9.54	1	2	2	2		0				0				0				0				0				0				0			4.59601	9.54	2	2		0				0				0
O95377	Gap junction beta-5 protein OS=Homo sapiens OX=9606 GN=GJB5 PE=1 SV=2 - [CXB5_HUMAN]	9.52	1	1	1	1						0				0				0								0			3.42228	9.52	1	1		0				0				0				0
Q9Y271	Cysteinyl leukotriene receptor 1 OS=Homo sapiens OX=9606 GN=CYSLTR1 PE=1 SV=1 - [CLTR1_HUMAN]	9.5	1	1	1	2		0				0			4.48711	9.5	1	2		0				0				0				0				0				0				0				0
O15524	Suppressor of cytokine signaling 1 OS=Homo sapiens OX=9606 GN=SOCS1 PE=1 SV=1 - [SOCS1_HUMAN]	9.48	1	1	1	1		0				0				0				0				0				0			4.14486	9.48	1	1		0				0				0				0
Q92747	Actin-related protein 2/3 complex subunit 1A OS=Homo sapiens OX=9606 GN=ARPC1A PE=1 SV=2 - [ARC1A_HUMAN]	9.46	2	2	2	2		0				0				0				0				0				0				0			3.02054	3.24	1	1	2.46831	6.22	1	1		0				0
Q99836	Myeloid differentiation primary response protein MyD88 OS=Homo sapiens OX=9606 GN=MYD88 PE=1 SV=1 - [MYD88_HUMAN]	9.46	1	1	1	2		0				0				0				0				0				0				0				0				0				0			3.33446	9.46	1
P49721	Proteasome subunit beta type-2 OS=Homo sapiens OX=9606 GN=PSMB2 PE=1 SV=1 - [PSB2_HUMAN]	9.45	1	2	2	6		0				0				0			2.31201	5.47	1	1		0				0				0			5.59129	9.45	2	4	2.39377	5.47	1	1		0				0
O75390	Citrate synthase, mitochondrial OS=Homo sapiens OX=9606 GN=CS PE=1 SV=2 - [CISY_HUMAN]	9.44	1	4	4	28		0			1.65555	1.93	1	2	8.02246	5.36	2	6	1.76632	1.93	1	1		0			2.78064	3.43	1	1		0			9.01508	4.51	2	7	20.3513	9.44	4	11		0				0
Q6ZVK1	Transmembrane protein 179 OS=Homo sapiens OX=9606 GN=TMEM179 PE=2 SV=2 - [T179A_HUMAN]	9.44	1	1	1	1		0			3.41328	9.44	1	1		0				0				0				0				0				0				0				0				0
O75865	Trafficking protein particle complex subunit 6A OS=Homo sapiens OX=9606 GN=TRAPPC6A PE=1 SV=2 - [TPC6A_HUMAN]	9.43	1	1	1	1						0				0				0				0								0				0			2.83513	9.43	1	1
A0A0J9YX35	Immunoglobulin heavy variable 3-64D OS=Homo sapiens OX=9606 GN=IGHV3-64D PE=3 SV=1 - [HV64D_HUMAN]	9.4	1	1	1	4		0				0			4.93824	9.4	1	2		0			2.46892	9.4	1	1		0				0				0				0			1.99267	9.4	1	1		0
A0A0C4DH31	Immunoglobulin heavy variable 1-18 OS=Homo sapiens OX=9606 GN=IGHV1-18 PE=3 SV=1 - [HV118_HUMAN]	9.4	2	1	1	8		0			5.06309	9.4	1	2	7.26461	9.4	1	3		0			2.82504	9.4	1	1		0				0				0				0			2.25646	9.4	1	1	2.25665	9.4	1
O00391	Sulfhydryl oxidase 1 OS=Homo sapiens OX=9606 GN=QSOX1 PE=1 SV=3 - [QSOX1_HUMAN]	9.37	1	4	4	11		0			0	1.47	1	1	8.18318	4.95	2	3		0				0				0			4.56373	1.74	1	2		0			13.1088	5.89	3	5		0				0
P46821	Microtubule-associated protein 1B OS=Homo sapiens OX=9606 GN=MAP1B PE=1 SV=2 - [MAP1B_HUMAN]	9.36	2	15	15	33		0				0			3.06923	0.81	1	1	5.5722	1.09	2	2		0			4.78542	1.13	2	3		0			25.2127	5.19	9	12	36.6375	6.69	11	15		0				0
Q13838	Spliceosome RNA helicase DDX39B OS=Homo sapiens OX=9606 GN=DDX39B PE=1 SV=1 - [DX39B_HUMAN]	9.35	1	1	3	7		0				0				0			0	2.34	1	1		0				0				0			1.94966	4.67	2	3	4.55385	9.35	3	3		0				0
P04000	Long-wave-sensitive opsin 1 OS=Homo sapiens OX=9606 GN=OPN1LW PE=1 SV=1 - [OPSR_HUMAN]	9.34	2	3	3	7		0			3.79989	5.77	2	2		0				0				0				0				0			13.4239	6.04	2	5		0				0				0
Q8N1Q8	Acyl-coenzyme A thioesterase THEM5 OS=Homo sapiens OX=9606 GN=THEM5 PE=1 SV=2 - [THEM5_HUMAN]	9.31	1	1	1	1		0				0				0				0				0				0				0				0				0			0	9.31	1	1		0
P49458	Signal recognition particle 9 kDa protein OS=Homo sapiens OX=9606 GN=SRP9 PE=1 SV=2 - [SRP09_HUMAN]	9.3	1	1	1	1	1.67944	9.3	1	1		0				0				0				0				0				0				0				0				0				0
Q9H6P5	Threonine aspartase 1 OS=Homo sapiens OX=9606 GN=TASP1 PE=1 SV=1 - [TASP1_HUMAN]	9.29	1	2	2	3		0				0				0			2.89677	5	1	1		0				0			3.5604	4.29	1	2		0				0				0				0
O75829	Leukocyte cell-derived chemotaxin 1 OS=Homo sapiens OX=9606 GN=CNMD PE=1 SV=1 - [CNMD_HUMAN]	9.28	1	2	2	3		0				0				0				0			9.61725	9.28	2	3		0				0				0				0				0				0
Q16851	UTP--glucose-1-phosphate uridylyltransferase OS=Homo sapiens OX=9606 GN=UGP2 PE=1 SV=5 - [UGPA_HUMAN]	9.25	1	3	3	6		0				0				0				0				0				0				0			16.3314	9.25	3	6		0				0				0
Q8TCA0	Leucine-rich repeat-containing protein 20 OS=Homo sapiens OX=9606 GN=LRRC20 PE=1 SV=1 - [LRC20_HUMAN]	9.24	1	1	1	1		0			1.69261	9.24	1	1		0				0				0				0				0				0				0				0				0
P17677	Neuromodulin OS=Homo sapiens OX=9606 GN=GAP43 PE=1 SV=1 - [NEUM_HUMAN]	9.24	1	1	1	1		0				0				0				0				0				0				0			4.06891	9.24	1	1		0				0				0
Q6Q8B3	Cell surface glycoprotein CD200 receptor 2 OS=Homo sapiens OX=9606 GN=CD200R1L PE=1 SV=2 - [MO2R2_HUMAN]	9.23	1	1	1	1		0				0				0				0				0				0				0			0	9.23	1	1		0				0				0
P43629	Killer cell immunoglobulin-like receptor 3DL1 OS=Homo sapiens OX=9606 GN=KIR3DL1 PE=1 SV=1 - [KI3L1_HUMAN]	9.23	1	1	1	1		0				0				0				0				0				0				0				0				0				0				0
Q6ZPD8	Diacylglycerol O-acyltransferase 2-like protein 6 OS=Homo sapiens OX=9606 GN=DGAT2L6 PE=1 SV=1 - [DG2L6_HUMAN]	9.2	1	1	1	1		0				0				0				0				0				0								0				0				0				0
Q9HAT2	Sialate O-acetylesterase OS=Homo sapiens OX=9606 GN=SIAE PE=1 SV=1 - [SIAE_HUMAN]	9.18	1	3	3	10	3.04071	2.29	1	1	3.09891	2.29	1	1		0				0				0				0			9.11756	4.97	2	3		0			8.80945	4.97	2	3		0			2.47865	2.29	1
Q9NQ40	Solute carrier family 52, riboflavin transporter, member 3 OS=Homo sapiens OX=9606 GN=SLC52A3 PE=1 SV=4 - [S52A3_HUMAN]	9.17	1	1	1	1						0				0				0				0				0				0				0				0				0				0
Q6ICG6	Uncharacterized protein KIAA0930 OS=Homo sapiens OX=9606 GN=KIAA0930 PE=1 SV=1 - [K0930_HUMAN]	9.16	1	1	1	1		0				0				0				0				0				0				0				0				0				0			4.46315	9.16	1
O60806	T-box transcription factor TBX19 OS=Homo sapiens OX=9606 GN=TBX19 PE=1 SV=3 - [TBX19_HUMAN]	9.15	2	2	2	4	4.99554	3.13	1	2		0				0				0				0				0			4.21866	6.03	1	1		0				0			2.10424	3.13	1	1		0
Q6JVE9	Epididymal-specific lipocalin-8 OS=Homo sapiens OX=9606 GN=LCN8 PE=2 SV=1 - [LCN8_HUMAN]	9.14	1	1	1	1		0				0				0				0				0				0				0			2.90378	9.14	1	1		0				0				0
Q96BP3	Peptidylprolyl isomerase domain and WD repeat-containing protein 1 OS=Homo sapiens OX=9606 GN=PPWD1 PE=1 SV=1 - [PPWD1_HUMAN]	9.13	1	2	2	4		0				0				0				0			3.77213	5.26	1	3		0				0			3.56371	3.87	1	1		0				0				0
O14807	Ras-related protein M-Ras OS=Homo sapiens OX=9606 GN=MRAS PE=1 SV=2 - [RASM_HUMAN]	9.13	1	1	1	2		0				0			2.68212	9.13	1	1		0				0				0			3.04416	9.13	1	1		0				0				0				0
P33316	Deoxyuridine 5'-triphosphate nucleotidohydrolase, mitochondrial OS=Homo sapiens OX=9606 GN=DUT PE=1 SV=4 - [DUT_HUMAN]	9.13	1	1	1	1		0				0				0				0				0				0				0			2.93804	9.13	1	1		0				0				0
P62195	26S proteasome regulatory subunit 8 OS=Homo sapiens OX=9606 GN=PSMC5 PE=1 SV=1 - [PRS8_HUMAN]	9.11	1	3	3	5		0				0				0				0				0				0				0			2.83879	3.2	1	1	4.5657	6.16	2	2	0	2.96	1	2		0
Q14240	Eukaryotic initiation factor 4A-II OS=Homo sapiens OX=9606 GN=EIF4A2 PE=1 SV=2 - [IF4A2_HUMAN]	9.09	1	2	3	4		0				0				0				0				0				0				0				0			5.20475	6.14	2	3		0			3.09223	2.95	1
A6NLC8	Putative TAF11-like protein ENSP00000332601 OS=Homo sapiens OX=9606 PE=3 SV=2 - [YE016_HUMAN]	9.09	1	1	1	1		0				0			1.88562	9.09	1	1		0				0				0				0				0				0				0				0
Q49AH0	Cerebral dopamine neurotrophic factor OS=Homo sapiens OX=9606 GN=CDNF PE=1 SV=2 - [CDNF_HUMAN]	9.09	1	1	1	1		0				0				0				0				0				0				0			2.50635	9.09	1	1		0				0				0
Q6ZVX7	F-box only protein 50 OS=Homo sapiens OX=9606 GN=NCCRP1 PE=1 SV=1 - [FBX50_HUMAN]	9.09	1	1	1	1		0				0				0				0				0				0				0				0				0				0
Q96PY0	Putative uncharacterized protein PSMG3-AS1 OS=Homo sapiens OX=9606 GN=PSMG3-AS1 PE=5 SV=2 - [K1908_HUMAN]	9.09	1	1	1	1		0				0				0				0				0				0				0				0				0				0				0
Q15582	Transforming growth factor-beta-induced protein ig-h3 OS=Homo sapiens OX=9606 GN=TGFBI PE=1 SV=1 - [BGH3_HUMAN]	9.08	1	5	5	8		0			13.2656	9.08	5	6		0			2.26318	1.76	1	2		0				0				0				0				0				0				0
P17540	Creatine kinase S-type, mitochondrial OS=Homo sapiens OX=9606 GN=CKMT2 PE=1 SV=2 - [KCRS_HUMAN]	9.07	1	1	2	23	3.12483	3.82	1	1	8.26591	3.82	1	3	9.53223	3.82	1	4	4.61597	3.82	1	2		0			2.82366	3.82	1	1	3.27442	3.82	1	1	13.0874	3.82	1	5	16.4686	9.07	2	6		0				0
Q8N3Y7	Epidermal retinol dehydrogenase 2 OS=Homo sapiens OX=9606 GN=SDR16C5 PE=1 SV=2 - [RDHE2_HUMAN]	9.06	1	1	1	1		0				0				0				0			3.42605	9.06	1	1		0				0				0				0				0				0
Q9UKI2	Cdc42 effector protein 3 OS=Homo sapiens OX=9606 GN=CDC42EP3 PE=1 SV=1 - [BORG2_HUMAN]	9.06	1	1	1	1		0				0				0								0				0				0				0				0				0				0
P37802	Transgelin-2 OS=Homo sapiens OX=9606 GN=TAGLN2 PE=1 SV=3 - [TAGL2_HUMAN]	9.05	1	1	1	1		0				0				0			2.66925	9.05	1	1		0				0				0				0				0				0				0
Q8NEV9	Interleukin-27 subunit alpha OS=Homo sapiens OX=9606 GN=IL27 PE=1 SV=2 - [IL27A_HUMAN]	9.05	1	2	2	2		0				0			0	4.53	1	1		0				0				0				0				0				0			0	4.53	1	1		0
Q5VST6	Alpha/beta hydrolase domain-containing protein 17B OS=Homo sapiens OX=9606 GN=ABHD17B PE=1 SV=1 - [AB17B_HUMAN]	9.03	1	1	1	1		0				0				0				0				0				0				0				0								0			3.45427	9.03	1
Q96IY4	Carboxypeptidase B2 OS=Homo sapiens OX=9606 GN=CPB2 PE=1 SV=2 - [CBPB2_HUMAN]	8.98	1	3	3	8		0			2.20477	5.44	2	3	2.26193	3.55	1	1		0				0				0			0	1.65	1	1		0				0			3.12064	5.2	2	2		0
Q9HAI6	TLR adapter interacting with SLC15A4 on the lysosome OS=Homo sapiens OX=9606 GN=TASL PE=1 SV=1 - [TASL_HUMAN]	8.97	1	1	1	1		0				0				0				0				0				0				0				0				0				0				0
A8MXD5	Glutaredoxin domain-containing cysteine-rich protein 1 OS=Homo sapiens OX=9606 GN=GRXCR1 PE=1 SV=1 - [GRCR1_HUMAN]	8.97	1	1	1	1	4.22728	8.97	1	1		0				0				0				0				0				0				0				0				0				0
Q92563	Testican-2 OS=Homo sapiens OX=9606 GN=SPOCK2 PE=1 SV=1 - [TICN2_HUMAN]	8.96	1	3	3	3		0				0				0				0				0				0				0				0			8.13946	8.96	3	3		0				0
Q9NYL4	Peptidyl-prolyl cis-trans isomerase FKBP11 OS=Homo sapiens OX=9606 GN=FKBP11 PE=1 SV=1 - [FKB11_HUMAN]	8.96	1	1	1	1		0				0				0				0				0				0				0				0				0			2.3341	8.96	1	1		0
P60900	Proteasome subunit alpha type-6 OS=Homo sapiens OX=9606 GN=PSMA6 PE=1 SV=1 - [PSA6_HUMAN]	8.94	1	2	2	8		0				0			2.29344	4.88	1	1	2.17161	4.88	1	1		0				0				0			9.16706	8.94	2	4	4.52371	4.88	1	2		0				0
Q8N5X7	Eukaryotic translation initiation factor 4E type 3 OS=Homo sapiens OX=9606 GN=EIF4E3 PE=1 SV=4 - [IF4E3_HUMAN]	8.93	1	1	1	4		0				0				0				0				0				0				0			2.94131	8.93	1	1		0				0			7.46337	8.93	1
Q9UM22	Mammalian ependymin-related protein 1 OS=Homo sapiens OX=9606 GN=EPDR1 PE=1 SV=2 - [EPDR1_HUMAN]	8.93	1	2	2	3		0			1.67635	4.02	1	1		0				0								0				0				0			2.22248	8.93	2	2						0
Q9NVV0	Trimeric intracellular cation channel type B OS=Homo sapiens OX=9606 GN=TMEM38B PE=1 SV=1 - [TM38B_HUMAN]	8.93	1	1	1	1	3.56194	8.93	1	1		0				0				0				0				0				0				0				0				0				0
Q9NYV9	Taste receptor type 2 member 13 OS=Homo sapiens OX=9606 GN=TAS2R13 PE=1 SV=1 - [T2R13_HUMAN]	8.91	1	1	1	1		0				0				0				0			3.43264	8.91	1	1		0				0				0				0				0				0
P02655	Apolipoprotein C-II OS=Homo sapiens OX=9606 GN=APOC2 PE=1 SV=1 - [APOC2_HUMAN]	8.91	1	1	1	6		0			3.6951	8.91	1	2	1.95394	8.91	1	1	0	8.91	1	1										0				0				0			3.41256	8.91	1	2
P60953	Cell division control protein 42 homolog OS=Homo sapiens OX=9606 GN=CDC42 PE=1 SV=2 - [CDC42_HUMAN]	8.9	1	1	1	1		0				0				0				0				0				0				0				0			2.41792	8.9	1	1		0				0
Q9H019	Mitochondrial fission regulator 1-like OS=Homo sapiens OX=9606 GN=MTFR1L PE=1 SV=2 - [MFR1L_HUMAN]	8.9	1	1	1	1		0				0				0				0				0				0				0				0				0				0				0
P09382	Galectin-1 OS=Homo sapiens OX=9606 GN=LGALS1 PE=1 SV=2 - [LEG1_HUMAN]	8.89	1	1	1	1										0												0											0	8.89	1	1
Q86Y79	Probable peptidyl-tRNA hydrolase OS=Homo sapiens OX=9606 GN=PTRH1 PE=1 SV=1 - [PTH_HUMAN]	8.88	1	1	1	1		0				0			2.61201	8.88	1	1		0				0				0				0				0				0				0				0
Q9UKT7	F-box/LRR-repeat protein 3 OS=Homo sapiens OX=9606 GN=FBXL3 PE=1 SV=1 - [FBXL3_HUMAN]	8.88	1	2	2	2		0				0				0				0				0			3.1858	4.91	1	1	2.84576	3.97	1	1		0				0				0				0
Q9HB15	Potassium channel subfamily K member 12 OS=Homo sapiens OX=9606 GN=KCNK12 PE=2 SV=1 - [KCNKC_HUMAN]	8.84	1	3	3	4		0				0			1.70697	3.95	1	1		0				0				0			2.28285	3.95	1	1		0				0			2.08416	3.26	1	1		0
Q99966	Cbp/p300-interacting transactivator 1 OS=Homo sapiens OX=9606 GN=CITED1 PE=1 SV=2 - [CITE1_HUMAN]	8.81	1	1	1	1		0				0				0				0				0			2.87806	8.81	1	1		0				0				0				0				0
P02458	Collagen alpha-1(II) chain OS=Homo sapiens OX=9606 GN=COL2A1 PE=1 SV=3 - [CO2A1_HUMAN]	8.81	2	9	9	112	46.0023	2.96	2	13	15.4714	2.49	2	4		0				0			322.672	4.57	5	83	12.0396	1.48	2	4	4.72865	2.02	2	2		0			5.21906	2.69	2	2		0			8.17655	1.21	1
Q9UHW5	GPN-loop GTPase 3 OS=Homo sapiens OX=9606 GN=GPN3 PE=1 SV=2 - [GPN3_HUMAN]	8.8	1	1	1	1		0				0			2.90629	8.8	1	1		0				0				0				0				0				0				0				0
P28072	Proteasome subunit beta type-6 OS=Homo sapiens OX=9606 GN=PSMB6 PE=1 SV=4 - [PSB6_HUMAN]	8.79	1	2	2	5		0				0				0				0				0			6.43366	8.79	2	3		0			4.63127	4.18	1	2		0				0				0
P20742	Pregnancy zone protein OS=Homo sapiens OX=9606 GN=PZP PE=1 SV=4 - [PZP_HUMAN]	8.77	2	2	11	615	24.3839	3.04	3	8	130.251	4.12	5	49	79.9165	3.04	3	29	7.87258	0.74	1	4	127.616	5.47	7	49	85.8074	4.59	6	35	220.036	5.74	6	68	100.534	3.24	4	41	158.708	4.12	5	60	17.7669	2.16	2	7	779.004	6.61	8
Q10471	Polypeptide N-acetylgalactosaminyltransferase 2 OS=Homo sapiens OX=9606 GN=GALNT2 PE=1 SV=1 - [GALT2_HUMAN]	8.76	1	3	3	4		0			0	2.28	1	1		0				0				0				0			3.51118	3.5	1	1	2.46788	2.98	1	1	3.20026	3.5	1	1		0				0
P61764	Syntaxin-binding protein 1 OS=Homo sapiens OX=9606 GN=STXBP1 PE=1 SV=1 - [STXB1_HUMAN]	8.75	1	4	4	7		0				0				0				0				0			5.29625	1.68	1	2		0			6.18142	3.03	1	2	7.27557	7.07	3	3		0				0
Q9UQ03	Coronin-2B OS=Homo sapiens OX=9606 GN=CORO2B PE=1 SV=4 - [COR2B_HUMAN]	8.75	1	1	1	2		0			3.02087	8.75	1	1		0				0				0				0				0				0				0				0				0
P29144	Tripeptidyl-peptidase 2 OS=Homo sapiens OX=9606 GN=TPP2 PE=1 SV=4 - [TPP2_HUMAN]	8.73	1	6	6	9		0				0				0				0				0				0				0			10.7706	5.2	3	3	18.3494	8.73	6	6		0				0
Q8IYS8	Biorientation of chromosomes in cell division protein 1-like 2 OS=Homo sapiens OX=9606 GN=BOD1L2 PE=1 SV=2 - [BD1L2_HUMAN]	8.72	1	1	1	1		0				0				0				0				0				0			2.86897	8.72	1	1		0				0				0				0
Q9GZN7	Protein rogdi homolog OS=Homo sapiens OX=9606 GN=ROGDI PE=1 SV=1 - [ROGDI_HUMAN]	8.71	1	1	1	2		0				0				0				0				0				0				0				0				0				0			2.6678	8.71	1
P18621	60S ribosomal protein L17 OS=Homo sapiens OX=9606 GN=RPL17 PE=1 SV=3 - [RL17_HUMAN]	8.7	1	1	1	1		0				0				0				0			2.6509	8.7	1	1		0				0				0				0				0				0
O76038	Secretagogin OS=Homo sapiens OX=9606 GN=SCGN PE=1 SV=2 - [SEGN_HUMAN]	8.7	1	1	1	1		0				0				0				0				0				0				0				0				0				0				0
P35573	Glycogen debranching enzyme OS=Homo sapiens OX=9606 GN=AGL PE=1 SV=3 - [GDE_HUMAN]	8.68	1	10	10	22		0			2.09115	0.78	1	1	6.21164	3.52	4	4	0	0.52	1	1		0			4.90847	1.63	2	2		0			20.9426	5.94	7	10	9.0936	3.39	4	4		0				0
P53999	Activated RNA polymerase II transcriptional coactivator p15 OS=Homo sapiens OX=9606 GN=SUB1 PE=1 SV=3 - [TCP4_HUMAN]	8.66	1	1	1	2		0			1.90092	8.66	1	1		0				0				0				0				0				0			2.17849	8.66	1	1		0				0
P98160	Basement membrane-specific heparan sulfate proteoglycan core protein OS=Homo sapiens OX=9606 GN=HSPG2 PE=1 SV=4 - [PGBM_HUMAN]	8.65	1	24	24	63	12.4786	1.62	4	4	42.6226	4.78	14	16		0				0			16.914	1.87	5	6	2.39486	0.36	1	1	44.2288	3.28	9	14		0			5.64425	0.55	2	2		0			53.5041	4.37	11
P34913	Bifunctional epoxide hydrolase 2 OS=Homo sapiens OX=9606 GN=EPHX2 PE=1 SV=2 - [HYES_HUMAN]	8.65	1	3	3	4		0				0				0				0				0				0				0			6.42387	8.65	3	4		0				0				0
P61978	Heterogeneous nuclear ribonucleoprotein K OS=Homo sapiens OX=9606 GN=HNRNPK PE=1 SV=1 - [HNRPK_HUMAN]	8.64	1	3	3	5		0				0				0			5.66421	6.26	2	2		0				0				0				0			4.50418	4.97	2	3		0				0
P23396	40S ribosomal protein S3 OS=Homo sapiens OX=9606 GN=RPS3 PE=1 SV=2 - [RS3_HUMAN]	8.64	1	2	2	2		0				0				0				0				0				0				0			0	3.7	1	1	1.9233	4.94	1	1		0				0
Q14119	Vascular endothelial zinc finger 1 OS=Homo sapiens OX=9606 GN=VEZF1 PE=1 SV=2 - [VEZF1_HUMAN]	8.64	1	2	2	2		0				0				0				0				0				0				0				0				0				0			2.22971	3.65	1
Q9UNY5	Zinc finger protein 232 OS=Homo sapiens OX=9606 GN=ZNF232 PE=1 SV=1 - [ZN232_HUMAN]	8.63	1	2	2	2		0				0				0				0				0				0				0				0				0			2.68549	4.56	1	1	2.16256	4.08	1
Q6PL24	Protein TMED8 OS=Homo sapiens OX=9606 GN=TMED8 PE=1 SV=1 - [TMED8_HUMAN]	8.62	1	1	1	1		0			0	8.62	1	1		0				0				0				0				0				0								0				0
Q9NQX7	Integral membrane protein 2C OS=Homo sapiens OX=9606 GN=ITM2C PE=1 SV=1 - [ITM2C_HUMAN]	8.61	1	1	1	1		0				0				0				0				0				0				0			2.92724	8.61	1	1		0				0				0
Q9H6L4	Armadillo repeat-containing protein 7 OS=Homo sapiens OX=9606 GN=ARMC7 PE=1 SV=1 - [ARMC7_HUMAN]	8.59	1	1	1	1		0				0				0				0				0				0			3.0733	8.59	1	1		0				0				0				0
Q9H3Z4	DnaJ homolog subfamily C member 5 OS=Homo sapiens OX=9606 GN=DNAJC5 PE=1 SV=1 - [DNJC5_HUMAN]	8.59	1	1	1	2		0								0				0				0			3.39518	8.59	1	2		0				0				0				0
A6NKQ9	Choriogonadotropin subunit beta variant 1 OS=Homo sapiens OX=9606 GN=CGB1 PE=2 SV=3 - [CGB1_HUMAN]	8.56	1	1	1	1		0				0				0				0				0				0				0				0				0				0				0
A6NMU1	Olfactory receptor 52A4 OS=Homo sapiens OX=9606 GN=OR52A4P PE=2 SV=1 - [O52A4_HUMAN]	8.55	1	1	1	1		0				0								0				0				0				0				0			0	8.55	1	1		0
P84103	Serine/arginine-rich splicing factor 3 OS=Homo sapiens OX=9606 GN=SRSF3 PE=1 SV=1 - [SRSF3_HUMAN]	8.54	2	1	1	3		0				0				0				0				0				0				0			2.68262	8.54	1	1	4.6453	8.54	1	2		0				0
P10645	Chromogranin-A OS=Homo sapiens OX=9606 GN=CHGA PE=1 SV=7 - [CMGA_HUMAN]	8.53	1	2	2	5		0				0				0				0				0				0			7.78383	4.38	1	2		0			7.65809	8.53	2	2		0			2.57348	4.38	1
Q8N0X4	Citramalyl-CoA lyase, mitochondrial OS=Homo sapiens OX=9606 GN=CLYBL PE=1 SV=2 - [CLYBL_HUMAN]	8.53	1	1	1	1		0				0				0				0				0				0			3.67065	8.53	1	1		0				0				0				0
P16520	Guanine nucleotide-binding protein G(I)/G(S)/G(T) subunit beta-3 OS=Homo sapiens OX=9606 GN=GNB3 PE=1 SV=1 - [GBB3_HUMAN]	8.53	1	1	2	9		0				0				0				0				0			18.3279	2.94	1	8		0				0			2.00054	5.59	1	1		0				0
Q3LXA3	Triokinase/FMN cyclase OS=Homo sapiens OX=9606 GN=TKFC PE=1 SV=2 - [TKFC_HUMAN]	8.52	1	2	2	2		0				0			2.62255	3.65	1	1		0				0				0				0				0				0				0				0
O15173	Membrane-associated progesterone receptor component 2 OS=Homo sapiens OX=9606 GN=PGRMC2 PE=1 SV=1 - [PGRC2_HUMAN]	8.52	1	1	1	1		0								0				0				0				0				0			3.69533	8.52	1	1		0				0				0
Q8WUJ0	Serine/threonine/tyrosine-interacting protein OS=Homo sapiens OX=9606 GN=STYX PE=1 SV=1 - [STYX_HUMAN]	8.52	1	1	1	1		0				0				0				0				0				0			3.11167	8.52	1	1		0				0				0				0
P18428	Lipopolysaccharide-binding protein OS=Homo sapiens OX=9606 GN=LBP PE=1 SV=3 - [LBP_HUMAN]	8.52	1	3	3	16		0			12.4685	4.57	2	6	1.63527	2.29	1	3		0				0				0				0			4.03363	4.57	2	2	2.67429	4.57	2	2	3.99239	6.24	2	3		0
A0A0U1RQS6	Transmembrane protein 275 OS=Homo sapiens OX=9606 GN=TMEM275 PE=3 SV=1 - [TM275_HUMAN]	8.47	1	1	1	1		0								0			2.17113	8.47	1	1						0				0				0				0				0				0
P32242	Homeobox protein OTX1 OS=Homo sapiens OX=9606 GN=OTX1 PE=1 SV=1 - [OTX1_HUMAN]	8.47	1	1	1	1		0				0				0				0				0				0				0				0				0			3.11018	8.47	1	1		0
Q01082	Spectrin beta chain, non-erythrocytic 1 OS=Homo sapiens OX=9606 GN=SPTBN1 PE=1 SV=2 - [SPTB2_HUMAN]	8.46	1	13	14	22		0				0				0				0				0				0				0			42.5033	7.83	13	16	17.1152	3.17	5	6		0				0
P13489	Ribonuclease inhibitor OS=Homo sapiens OX=9606 GN=RNH1 PE=1 SV=2 - [RINI_HUMAN]	8.46	1	3	3	4		0				0				0			2.87142	3.25	1	1		0				0				0				0			7.91644	8.46	3	3		0				0
Q9H2A3	Neurogenin-2 OS=Homo sapiens OX=9606 GN=NEUROG2 PE=1 SV=2 - [NGN2_HUMAN]	8.46	1	1	1	2		0			2.98262	8.46	1	1		0				0				0				0				0				0			3.47695	8.46	1	1		0
Q8TAM6	Ermin OS=Homo sapiens OX=9606 GN=ERMN PE=1 SV=1 - [ERMIN_HUMAN]	8.45	1	1	1	1		0				0				0				0				0				0				0				0				0				0				0
A2RU48	Single-pass membrane and coiled-coil domain-containing protein 3 OS=Homo sapiens OX=9606 GN=SMCO3 PE=1 SV=1 - [SMCO3_HUMAN]	8.44	1	1	1	2		0				0				0				0				0				0			3.52777	8.44	1	2		0				0				0				0
P36268	Inactive glutathione hydrolase 2 OS=Homo sapiens OX=9606 GN=GGT2 PE=1 SV=3 - [GGT2_HUMAN]	8.44	2	2	2	2		0				0				0				0				0				0			3.01938	7.21	1	1		0				0				0			1.77428	1.23	1
P53597	Succinate--CoA ligase [ADP/GDP-forming] subunit alpha, mitochondrial OS=Homo sapiens OX=9606 GN=SUCLG1 PE=1 SV=4 - [SUCA_HUMAN]	8.38	1	1	1	1		0				0			3.42386	8.38	1	1		0				0				0				0				0				0				0				0
K9M1U5	Interferon lambda-4 OS=Homo sapiens OX=9606 GN=IFNL4 PE=2 SV=1 - [IFNL4_HUMAN]	8.38	1	1	1	1		0				0				0				0			2.31742	8.38	1	1		0				0				0				0				0				0
O60844	Zymogen granule membrane protein 16 OS=Homo sapiens OX=9606 GN=ZG16 PE=1 SV=2 - [ZG16_HUMAN]	8.38	1	1	1	4		0				0				0				0								0				0			0	8.38	1	4		0				0
Q93088	Betaine--homocysteine S-methyltransferase 1 OS=Homo sapiens OX=9606 GN=BHMT PE=1 SV=2 - [BHMT1_HUMAN]	8.37	1	2	2	3		0				0				0				0				0				0				0			7.99226	8.37	2	3		0				0				0
Q14032	Bile acid-CoA:amino acid N-acyltransferase OS=Homo sapiens OX=9606 GN=BAAT PE=1 SV=1 - [BAAT_HUMAN]	8.37	1	1	1	1		0				0				0				0				0				0				0				0				0			3.21541	8.37	1	1		0
Q6ZVK8	8-oxo-dGDP phosphatase NUDT18 OS=Homo sapiens OX=9606 GN=NUDT18 PE=1 SV=3 - [NUD18_HUMAN]	8.36	1	1	1	1		0				0				0				0				0				0								0				0			4.42113	8.36	1	1		0
Q7Z6M1	Rab9 effector protein with kelch motifs OS=Homo sapiens OX=9606 GN=RABEPK PE=1 SV=1 - [RABEK_HUMAN]	8.33	1	1	1	1		0				0				0				0			3.27361	8.33	1	1		0				0				0				0				0				0
Q6P1X6	UPF0598 protein C8orf82 OS=Homo sapiens OX=9606 GN=C8orf82 PE=1 SV=2 - [CH082_HUMAN]	8.33	1	1	1	1		0				0				0				0				0				0				0				0			2.3221	8.33	1	1		0				0
Q8TF64	PDZ domain-containing protein GIPC3 OS=Homo sapiens OX=9606 GN=GIPC3 PE=1 SV=1 - [GIPC3_HUMAN]	8.33	1	1	1	2		0				0				0				0				0			3.24149	8.33	1	1		0				0				0				0			3.90312	8.33	1
P39060	Collagen alpha-1(XVIII) chain OS=Homo sapiens OX=9606 GN=COL18A1 PE=1 SV=5 - [COIA1_HUMAN]	8.32	1	8	8	25	6.8624	0.97	1	2	33.2074	7.92	7	10	3.08378	1.6	1	1		0				0			2.2859	0.97	1	1	8.01327	2.34	2	2		0			13.9827	3.99	4	5		0			10.6769	2.74	2
P11309	Serine/threonine-protein kinase pim-1 OS=Homo sapiens OX=9606 GN=PIM1 PE=1 SV=4 - [PIM1_HUMAN]	8.31	1	1	1	1		0				0				0				0				0				0								0				0				0				0
Q3SX64	Outer dense fiber protein 3-like protein 2 OS=Homo sapiens OX=9606 GN=ODF3L2 PE=1 SV=2 - [OD3L2_HUMAN]	8.3	1	1	1	1		0				0				0				0			3.08257	8.3	1	1		0				0				0				0				0				0
O43396	Thioredoxin-like protein 1 OS=Homo sapiens OX=9606 GN=TXNL1 PE=1 SV=3 - [TXNL1_HUMAN]	8.3	1	2	2	3		0				0				0				0				0				0				0			1.7126	2.42	1	2	2.53851	5.88	1	1		0
Q8NG97	Olfactory receptor 2Z1 OS=Homo sapiens OX=9606 GN=OR2Z1 PE=2 SV=1 - [OR2Z1_HUMAN]	8.28	1	1	1	1		0								0				0				0				0				0				0			3.09824	8.28	1	1		0
Q9NYB0	Telomeric repeat-binding factor 2-interacting protein 1 OS=Homo sapiens OX=9606 GN=TERF2IP PE=1 SV=1 - [TE2IP_HUMAN]	8.27	1	2	2	3	3.3176	4.01	1	2		0				0			2.88012	4.26	1	1		0				0				0				0				0				0				0
Q8TD22	Sideroflexin-5 OS=Homo sapiens OX=9606 GN=SFXN5 PE=1 SV=1 - [SFXN5_HUMAN]	8.24	1	1	1	1		0				0				0				0				0				0				0				0				0				0				0
P53370	Nucleoside diphosphate-linked moiety X motif 6 OS=Homo sapiens OX=9606 GN=NUDT6 PE=1 SV=2 - [NUDT6_HUMAN]	8.23	1	2	2	2		0				0				0				0				0				0				0			2.67854	4.11	1	1		0				0			2.48186	4.11	1
Q96GA7	Serine dehydratase-like OS=Homo sapiens OX=9606 GN=SDSL PE=1 SV=1 - [SDSL_HUMAN]	8.21	1	1	1	1		0				0				0				0			3.95747	8.21	1	1		0				0				0				0				0				0
Q6IQ22	Ras-related protein Rab-12 OS=Homo sapiens OX=9606 GN=RAB12 PE=1 SV=3 - [RAB12_HUMAN]	8.2	16	1	2	3		0				0				0				0				0			0	3.69	1	1		0			2.40972	4.51	1	1	2.17857	4.51	1	1		0				0
P12318	Low affinity immunoglobulin gamma Fc region receptor II-a OS=Homo sapiens OX=9606 GN=FCGR2A PE=1 SV=4 - [FCG2A_HUMAN]	8.2	1	1	1	1		0				0				0				0				0								0				0				0				0				0
Q8IXS6	Paralemmin-2 OS=Homo sapiens OX=9606 GN=PALM2 PE=1 SV=3 - [PALM2_HUMAN]	8.18	1	2	2	3		0				0				0				0				0				0				0			5.72654	8.18	2	3		0				0				0
Q9H7T3	Uncharacterized protein C10orf95 OS=Homo sapiens OX=9606 GN=C10orf95 PE=1 SV=1 - [CJ095_HUMAN]	8.17	1	1	1	2		0				0			2.54185	8.17	1	1		0				0				0				0			2.305	8.17	1	1		0				0				0
Q15293	Reticulocalbin-1 OS=Homo sapiens OX=9606 GN=RCN1 PE=1 SV=1 - [RCN1_HUMAN]	8.16	1	2	2	4		0				0				0				0				0			7.48595	8.16	2	3		0			2.13042	4.53	1	1		0				0				0
Q96MI6	Protein phosphatase 1M OS=Homo sapiens OX=9606 GN=PPM1M PE=2 SV=1 - [PPM1M_HUMAN]	8.15	1	1	1	1		0				0				0				0				0				0				0				0			2.75877	8.15	1	1		0				0
Q6UWW0	Lipocalin-15 OS=Homo sapiens OX=9606 GN=LCN15 PE=1 SV=1 - [LCN15_HUMAN]	8.15	1	1	1	2		0			3.03185	8.15	1	2		0				0				0				0				0				0				0				0				0
Q9ULC6	Protein-arginine deiminase type-1 OS=Homo sapiens OX=9606 GN=PADI1 PE=1 SV=2 - [PADI1_HUMAN]	8.14	1	2	2	2		0				0				0				0				0			3.15554	2.87	1	1		0				0				0				0				0
Q9BYZ2	L-lactate dehydrogenase A-like 6B OS=Homo sapiens OX=9606 GN=LDHAL6B PE=1 SV=3 - [LDH6B_HUMAN]	8.14	1	1	2	13	3.76847	4.46	1	1		0			8.71163	4.46	1	3		0				0				0				0			14.9659	4.46	1	5	9.77387	8.14	2	4		0				0
Q8N9P0	Putative uncharacterized protein FLJ36797 OS=Homo sapiens OX=9606 PE=5 SV=1 - [YF006_HUMAN]	8.12	1	1	1	1		0				0				0				0			3.0445	8.12	1	1		0				0				0				0				0				0
Q9UHG2	ProSAAS OS=Homo sapiens OX=9606 GN=PCSK1N PE=1 SV=1 - [PCS1N_HUMAN]	8.08	1	1	1	1		0			2.9591	8.08	1	1		0				0				0				0				0				0				0				0				0
O95744	Putative postmeiotic segregation increased 2-like protein 2 OS=Homo sapiens OX=9606 GN=PMS2P2 PE=5 SV=1 - [PM2P2_HUMAN]	8.08	1	1	1	1		0			0	8.08	1	1		0				0				0				0				0				0				0				0				0
Q96LA9	Mas-related G-protein coupled receptor member X4 OS=Homo sapiens OX=9606 GN=MRGPRX4 PE=2 SV=2 - [MRGX4_HUMAN]	8.07	1	1	1	1	4.86224	8.07	1	1		0				0				0				0				0				0				0				0				0				0
Q8N801	Protein STPG4 OS=Homo sapiens OX=9606 GN=STPG4 PE=1 SV=2 - [STPG4_HUMAN]	8.06	1	1	1	1		0				0				0				0				0				0				0				0				0				0				0
P00390	Glutathione reductase, mitochondrial OS=Homo sapiens OX=9606 GN=GSR PE=1 SV=2 - [GSHR_HUMAN]	8.05	1	2	2	3		0				0				0				0				0				0				0			2.97074	2.49	1	1	7.06684	8.05	2	2		0				0
Q96FA7	ZBED6 C-terminal-like protein OS=Homo sapiens OX=9606 GN=ZBED6CL PE=2 SV=1 - [ZB6CL_HUMAN]	8.05	1	1	1	1		0				0				0				0			3.56419	8.05	1	1		0				0				0				0				0				0
P53367	Arfaptin-1 OS=Homo sapiens OX=9606 GN=ARFIP1 PE=1 SV=2 - [ARFP1_HUMAN]	8.04	1	1	1	1	4.328	8.04	1	1		0				0				0				0				0				0				0				0				0				0
Q8N8J0	Putative inactive phosphatidylinositol 4-kinase alpha-like protein P1 OS=Homo sapiens OX=9606 GN=PI4KAP1 PE=5 SV=1 - [PI4P1_HUMAN]	8.02	1	1	1	1	3.46163	8.02	1	1		0				0				0				0				0				0				0				0				0				0
Q86SG7	Lysozyme g-like protein 2 OS=Homo sapiens OX=9606 GN=LYG2 PE=1 SV=2 - [LYG2_HUMAN]	8.02	1	1	1	3		0				0				0				0				0				0				0			2.98179	8.02	1	3		0				0				0
A8MTL3	RING finger protein 212B OS=Homo sapiens OX=9606 GN=RNF212B PE=2 SV=1 - [R212B_HUMAN]	8	1	1	1	1		0				0			2.97387	8	1	1		0				0				0				0				0				0				0				0
Q9NVC6	Mediator of RNA polymerase II transcription subunit 17 OS=Homo sapiens OX=9606 GN=MED17 PE=1 SV=2 - [MED17_HUMAN]	7.99	1	3	3	6		0				0			3.09864	2.76	1	1		0				0				0			2.4564	5.22	2	3		0				0				0			4.37449	2.3	1
P13385	Teratocarcinoma-derived growth factor 1 OS=Homo sapiens OX=9606 GN=TDGF1 PE=1 SV=1 - [TDGF1_HUMAN]	7.98	1	1	1	1		0				0				0				0				0							2.32473	7.98	1	1		0				0				0
Q6ZS92	Putative uncharacterized protein FLJ45721 OS=Homo sapiens OX=9606 PE=5 SV=2 - [YD022_HUMAN]	7.98	1	1	1	2		0				0			2.66675	7.98	1	1		0				0			2.03178	7.98	1	1		0				0				0				0				0
Q96CM3	Mitochondrial RNA pseudouridine synthase RPUSD4 OS=Homo sapiens OX=9606 GN=RPUSD4 PE=1 SV=1 - [RUSD4_HUMAN]	7.96	1	1	1	2		0				0			3.90372	7.96	1	2		0				0				0				0				0				0				0				0
Q6PK04	Coiled-coil domain-containing protein 137 OS=Homo sapiens OX=9606 GN=CCDC137 PE=1 SV=1 - [CC137_HUMAN]	7.96	1	2	2	2		0				0				0				0				0				0				0			3.45273	6.23	1	1		0			2.86303	7.96	1	1		0
P60660	Myosin light polypeptide 6 OS=Homo sapiens OX=9606 GN=MYL6 PE=1 SV=2 - [MYL6_HUMAN]	7.95	3	1	1	2		0				0				0				0				0				0			4.74473	7.95	1	2		0				0				0				0
P62318	Small nuclear ribonucleoprotein Sm D3 OS=Homo sapiens OX=9606 GN=SNRPD3 PE=1 SV=1 - [SMD3_HUMAN]	7.94	1	1	1	1		0				0				0				0				0				0				0			2.05306	7.94	1	1		0				0				0
P0DMU9	Cancer/testis antigen family 45 member A10 OS=Homo sapiens OX=9606 GN=CT45A10 PE=1 SV=1 - [CT45A_HUMAN]	7.94	5	1	1	1		0				0				0				0				0				0				0				0				0			0	7.94	1	1		0
P26447	Protein S100-A4 OS=Homo sapiens OX=9606 GN=S100A4 PE=1 SV=1 - [S10A4_HUMAN]	7.92	1	1	1	5	7.57357	7.92	1	5		0				0				0				0				0				0				0				0				0				0
Q504T8	Midnolin OS=Homo sapiens OX=9606 GN=MIDN PE=1 SV=2 - [MIDN_HUMAN]	7.91	1	2	2	3		0				0				0				0			1.64544	1.71	1	1	0	1.71	1	1		0				0				0				0				0
P47804	RPE-retinal G protein-coupled receptor OS=Homo sapiens OX=9606 GN=RGR PE=1 SV=1 - [RGR_HUMAN]	7.9	1	2	2	5		0			2.23077	4.47	1	1	2.3959	4.47	1	1		0				0			2.34963	3.44	1	1		0			6.07806	4.47	1	2		0				0				0
O95081	Arf-GAP domain and FG repeat-containing protein 2 OS=Homo sapiens OX=9606 GN=AGFG2 PE=1 SV=2 - [AGFG2_HUMAN]	7.9	1	2	2	2	0	2.29	1	1		0				0				0				0				0				0				0				0				0			3.52982	5.61	1
P37288	Vasopressin V1a receptor OS=Homo sapiens OX=9606 GN=AVPR1A PE=1 SV=1 - [V1AR_HUMAN]	7.89	1	1	1	1		0				0			3.0891	7.89	1	1		0				0				0				0				0				0				0				0
P28066	Proteasome subunit alpha type-5 OS=Homo sapiens OX=9606 GN=PSMA5 PE=1 SV=3 - [PSA5_HUMAN]	7.88	1	1	1	2		0				0				0				0				0				0				0			5.70665	7.88	1	2		0				0				0
O43638	Forkhead box protein S1 OS=Homo sapiens OX=9606 GN=FOXS1 PE=2 SV=2 - [FOXS1_HUMAN]	7.88	1	1	1	2		0				0				0				0			0	7.88	1	1		0				0				0				0				0				0
Q9H5V7	Zinc finger protein Pegasus OS=Homo sapiens OX=9606 GN=IKZF5 PE=1 SV=1 - [IKZF5_HUMAN]	7.88	1	1	1	1		0				0				0				0				0				0				0				0				0				0				0
Q96PG2	Membrane-spanning 4-domains subfamily A member 10 OS=Homo sapiens OX=9606 GN=MS4A10 PE=2 SV=3 - [M4A10_HUMAN]	7.87	1	1	1	1		0				0				0				0				0				0				0				0			2.70384	7.87	1	1		0				0
Q7Z602	Probable G-protein coupled receptor 141 OS=Homo sapiens OX=9606 GN=GPR141 PE=1 SV=1 - [GP141_HUMAN]	7.87	1	1	1	1		0				0				0				0				0			4.49531	7.87	1	1		0				0				0				0				0
O43482	Protein Mis18-beta OS=Homo sapiens OX=9606 GN=OIP5 PE=1 SV=2 - [MS18B_HUMAN]	7.86	1	1	1	2		0				0				0				0				0				0			6.22679	7.86	1	2		0				0				0				0
Q8N319	Uncharacterized protein C6orf223 OS=Homo sapiens OX=9606 GN=C6orf223 PE=2 SV=2 - [CF223_HUMAN]	7.85	1	1	1	1		0				0				0				0				0				0				0				0				0				0			2.8991	7.85	1
Q6UXV4	MICOS complex subunit MIC27 OS=Homo sapiens OX=9606 GN=APOOL PE=1 SV=1 - [MIC27_HUMAN]	7.84	1	1	1	1	2.96729	7.84	1	1		0				0				0				0				0				0				0				0				0				0
P14174	Macrophage migration inhibitory factor OS=Homo sapiens OX=9606 GN=MIF PE=1 SV=4 - [MIF_HUMAN]	7.83	1	1	1	7		0												0			1.8668	7.83	1	1	2.09143	7.83	1	1		0			2.22556	7.83	1	2	3.56421	7.83	1	2		0			1.7881	7.83	1
Q9H1E3	Nuclear ubiquitous casein and cyclin-dependent kinase substrate 1 OS=Homo sapiens OX=9606 GN=NUCKS1 PE=1 SV=1 - [NUCKS_HUMAN]	7.82	1	1	1	1		0				0				0				0				0				0				0				0			3.45913	7.82	1	1		0				0
Q15848	Adiponectin OS=Homo sapiens OX=9606 GN=ADIPOQ PE=1 SV=1 - [ADIPO_HUMAN]	7.79	1	1	1	1	3.31144	7.79	1	1						0				0								0				0				0				0				0
P35613	Basigin OS=Homo sapiens OX=9606 GN=BSG PE=1 SV=2 - [BASI_HUMAN]	7.79	1	2	2	3		0				0				0				0				0			0	4.16	1	1		0			2.06361	3.64	1	1	1.94593	3.64	1	1		0				0
Q6UX98	Probable palmitoyltransferase ZDHHC24 OS=Homo sapiens OX=9606 GN=ZDHHC24 PE=1 SV=1 - [ZDH24_HUMAN]	7.75	1	1	1	1						0				0				0				0				0				0				0				0				0				0
A6NHG9	Olfactory receptor 5H14 OS=Homo sapiens OX=9606 GN=OR5H14 PE=2 SV=1 - [O5H14_HUMAN]	7.74	3	1	1	1		0			2.31228	7.74	1	1		0				0				0				0				0				0				0				0				0
Q12765	Secernin-1 OS=Homo sapiens OX=9606 GN=SCRN1 PE=1 SV=2 - [SCRN1_HUMAN]	7.73	1	3	3	9		0				0			5.64409	7.73	3	3		0				0				0				0			2.8548	3.14	1	1	11.9481	7.73	3	5		0				0
P22695	Cytochrome b-c1 complex subunit 2, mitochondrial OS=Homo sapiens OX=9606 GN=UQCRC2 PE=1 SV=3 - [QCR2_HUMAN]	7.73	1	2	2	5		0				0				0				0				0			8.66308	7.73	2	3		0				0			5.16053	3.53	1	2		0				0
Q8NA57	Uncharacterized protein C12orf50 OS=Homo sapiens OX=9606 GN=C12orf50 PE=1 SV=1 - [CL050_HUMAN]	7.73	1	2	2	3		0				0				0				0				0				0				0			2.24835	4.11	1	1		0				0				0
O14718	Visual pigment-like receptor peropsin OS=Homo sapiens OX=9606 GN=RRH PE=1 SV=1 - [OPSX_HUMAN]	7.72	1	2	2	2		0				0				0				0				0				0				0			2.04725	3.26	1	1	2.61815	4.45	1	1		0				0
Q9BQE5	Apolipoprotein L2 OS=Homo sapiens OX=9606 GN=APOL2 PE=1 SV=1 - [APOL2_HUMAN]	7.72	1	1	1	1		0				0				0				0				0				0				0			2.40405	7.72	1	1		0				0				0
Q96EY9	Probable inactive tRNA-specific adenosine deaminase-like protein 3 OS=Homo sapiens OX=9606 GN=ADAT3 PE=1 SV=1 - [ADAT3_HUMAN]	7.69	1	1	1	1		0			2.76973	7.69	1	1		0				0				0				0				0				0				0				0				0
P14550	Aldo-keto reductase family 1 member A1 OS=Homo sapiens OX=9606 GN=AKR1A1 PE=1 SV=3 - [AK1A1_HUMAN]	7.69	2	2	2	2		0				0				0				0				0				0				0				0			2.29854	3.08	1	1	2.25573	4.62	1	1		0
A0A075B6I9	Immunoglobulin lambda variable 7-46 OS=Homo sapiens OX=9606 GN=IGLV7-46 PE=3 SV=4 - [LV746_HUMAN]	7.69	2	1	1	10	2.23677	7.69	1	1	2.08658	7.69	1	1					1.79779	7.69	1	1										0			3.44895	7.69	1	2									4.20013	7.69	1
Q9Y6E0	Serine/threonine-protein kinase 24 OS=Homo sapiens OX=9606 GN=STK24 PE=1 SV=1 - [STK24_HUMAN]	7.67	1	1	1	1		0				0				0				0				0				0				0				0				0				0				0
P55209	Nucleosome assembly protein 1-like 1 OS=Homo sapiens OX=9606 GN=NAP1L1 PE=1 SV=1 - [NP1L1_HUMAN]	7.67	1	2	3	5	2.06405	5.12	1	1		0				0				0				0				0			3.10477	4.35	1	1	6.97969	2.56	1	3		0				0				0
Q9UKT9	Zinc finger protein Aiolos OS=Homo sapiens OX=9606 GN=IKZF3 PE=1 SV=2 - [IKZF3_HUMAN]	7.66	2	2	2	2	4.05954	4.91	1	1		0				0				0				0				0			3.47968	2.75	1	1		0				0				0				0
P0C6C1	Ankyrin repeat domain-containing protein 34C OS=Homo sapiens OX=9606 GN=ANKRD34C PE=3 SV=2 - [AN34C_HUMAN]	7.66	1	3	3	3		0				0				0			1.73979	2.06	1	1	0	2.06	1	1		0				0				0				0				0			3.23312	3.55	1
P80365	Corticosteroid 11-beta-dehydrogenase isozyme 2 OS=Homo sapiens OX=9606 GN=HSD11B2 PE=1 SV=2 - [DHI2_HUMAN]	7.65	1	1	1	1		0				0				0				0				0							3.92638	7.65	1	1		0				0				0				0
Q9HC62	Sentrin-specific protease 2 OS=Homo sapiens OX=9606 GN=SENP2 PE=1 SV=3 - [SENP2_HUMAN]	7.64	1	3	3	4		0				0			2.08369	2.89	1	1		0				0				0				0				0				0				0			2.18292	1.7	1
P07948	Tyrosine-protein kinase Lyn OS=Homo sapiens OX=9606 GN=LYN PE=1 SV=3 - [LYN_HUMAN]	7.62	1	2	2	2		0				0				0				0				0				0				0			0	3.71	1	1	0	3.91	1	1		0				0
P33763	Protein S100-A5 OS=Homo sapiens OX=9606 GN=S100A5 PE=1 SV=2 - [S10A5_HUMAN]	7.61	1	1	1	1		0				0				0				0				0				0				0				0				0			0	7.61	1	1		0
P02730	Band 3 anion transport protein OS=Homo sapiens OX=9606 GN=SLC4A1 PE=1 SV=3 - [B3AT_HUMAN]	7.57	1	6	6	15	4.77514	2.31	2	3		0				0				0			24.7638	6.7	5	10		0			2.65697	1.43	1	1		0				0				0			2.77379	1.43	1
Q9BZV3	Interphotoreceptor matrix proteoglycan 2 OS=Homo sapiens OX=9606 GN=IMPG2 PE=1 SV=3 - [IMPG2_HUMAN]	7.57	1	5	5	11		0			2.51746	1.53	1	1		0			17.1069	6.04	4	6		0			4.59294	2.18	2	2		0				0			4.64583	2.1	2	2		0				0
Q6UXB8	Peptidase inhibitor 16 OS=Homo sapiens OX=9606 GN=PI16 PE=1 SV=1 - [PI16_HUMAN]	7.56	1	3	3	7		0				0				0				0				0				0			3.49492	4.1	1	1		0			2.20639	3.02	1	1		0				0
Q8IUC0	Keratin-associated protein 13-1 OS=Homo sapiens OX=9606 GN=KRTAP13-1 PE=2 SV=2 - [KR131_HUMAN]	7.56	1	1	1	1		0			0	7.56	1	1		0				0				0				0				0				0				0				0				0
P24844	Myosin regulatory light polypeptide 9 OS=Homo sapiens OX=9606 GN=MYL9 PE=1 SV=4 - [MYL9_HUMAN]	7.56	1	1	1	1		0				0				0				0				0				0				0				0				0				0				0
Q99873	Protein arginine N-methyltransferase 1 OS=Homo sapiens OX=9606 GN=PRMT1 PE=1 SV=3 - [ANM1_HUMAN]	7.55	1	2	2	2		0				0				0				0				0				0				0			5.30009	7.55	2	2		0				0				0
P07686	Beta-hexosaminidase subunit beta OS=Homo sapiens OX=9606 GN=HEXB PE=1 SV=3 - [HEXB_HUMAN]	7.55	1	3	3	11	3.69271	3.78	1	1	8.22388	7.55	3	3	3.03025	3.78	1	1		0				0				0			7.4191	5.58	2	3		0			5.62869	1.8	1	3		0				0
Q9H3K2	Growth hormone-inducible transmembrane protein OS=Homo sapiens OX=9606 GN=GHITM PE=1 SV=2 - [GHITM_HUMAN]	7.54	1	1	1	3		0				0				0				0				0				0				0				0			0	7.54	1	3		0				0
P55822	SH3 domain-binding glutamic acid-rich protein OS=Homo sapiens OX=9606 GN=SH3BGR PE=2 SV=3 - [SH3BG_HUMAN]	7.53	1	1	1	1		0				0				0				0				0				0				0				0				0			2.10709	7.53	1	1		0
Q86UT8	Centrosomal AT-AC splicing factor OS=Homo sapiens OX=9606 GN=CENATAC PE=1 SV=1 - [CATAC_HUMAN]	7.53	1	1	1	1		0				0				0				0			3.61587	7.53	1	1		0				0				0				0				0				0
Q9UKM9	RNA-binding protein Raly OS=Homo sapiens OX=9606 GN=RALY PE=1 SV=1 - [RALY_HUMAN]	7.52	1	2	2	6		0				0			1.888	2.94	1	1		0				0			1.56612	2.94	1	2		0				0				0			3.7861	2.94	1	2	2.15469	4.58	1
Q14533	Keratin, type II cuticular Hb1 OS=Homo sapiens OX=9606 GN=KRT81 PE=1 SV=3 - [KRT81_HUMAN]	7.52	4	3	3	4		0				0				0				0				0				0				0				0			3.42683	4.36	1	1		0				0
P16401	Histone H1.5 OS=Homo sapiens OX=9606 GN=H1-5 PE=1 SV=3 - [H15_HUMAN]	7.52	1	1	1	1		0				0				0				0				0				0				0				0				0				0			2.77885	7.52	1
P09525	Annexin A4 OS=Homo sapiens OX=9606 GN=ANXA4 PE=1 SV=4 - [ANXA4_HUMAN]	7.52	1	2	2	2		0				0				0				0				0			3.11061	5.02	1	1		0				0				0				0			1.82699	2.51	1
Q00839	Heterogeneous nuclear ribonucleoprotein U OS=Homo sapiens OX=9606 GN=HNRNPU PE=1 SV=6 - [HNRPU_HUMAN]	7.52	1	4	4	8		0				0			3.26612	1.82	1	1		0				0				0				0			6.6353	4.85	3	4	8.19451	4.48	2	3		0				0
Q16518	Retinoid isomerohydrolase OS=Homo sapiens OX=9606 GN=RPE65 PE=1 SV=3 - [RPE65_HUMAN]	7.5	1	3	3	11		0			1.6642	2.06	1	1		0			2.21547	5.63	2	2					1.88043	1.88	1	1		0			13.9377	5.63	2	6	0	2.06	1	1		0				0
Q96QS1	Tetraspanin-32 OS=Homo sapiens OX=9606 GN=TSPAN32 PE=2 SV=1 - [TSN32_HUMAN]	7.5	1	1	1	1		0				0			0	7.5	1	1		0				0				0				0				0				0				0				0
P50406	5-hydroxytryptamine receptor 6 OS=Homo sapiens OX=9606 GN=HTR6 PE=1 SV=1 - [5HT6R_HUMAN]	7.5	1	1	1	1		0				0			3.35575	7.5	1	1		0				0				0				0				0				0				0				0
A6NCF5	Kelch-like protein 33 OS=Homo sapiens OX=9606 GN=KLHL33 PE=4 SV=2 - [KLH33_HUMAN]	7.5	1	2	2	2		0				0				0				0				0				0			4.58208	4.69	1	1	0	2.81	1	1		0				0				0
Q8IZJ0	Interferon lambda-2 OS=Homo sapiens OX=9606 GN=IFNL2 PE=2 SV=1 - [IFNL2_HUMAN]	7.5	1	1	1	1		0				0				0				0				0				0				0				0			2.56532	7.5	1	1		0				0
Q15583	Homeobox protein TGIF1 OS=Homo sapiens OX=9606 GN=TGIF1 PE=1 SV=3 - [TGIF1_HUMAN]	7.48	1	1	1	1		0				0				0				0				0				0			3.76469	7.48	1	1		0				0				0				0
P13521	Secretogranin-2 OS=Homo sapiens OX=9606 GN=SCG2 PE=1 SV=2 - [SCG2_HUMAN]	7.46	1	3	3	3		0				0			0	1.46	1	1		0				0				0				0			2.38991	3.4	1	1	4.0991	4.05	1	1		0				0
P0CG40	Transcription factor Sp9 OS=Homo sapiens OX=9606 GN=SP9 PE=3 SV=1 - [SP9_HUMAN]	7.44	1	2	2	3	2.8535	3.1	1	1		0				0				0				0				0				0			3.03874	4.34	1	1	2.35272	3.1	1	1		0				0
P13861	cAMP-dependent protein kinase type II-alpha regulatory subunit OS=Homo sapiens OX=9606 GN=PRKAR2A PE=1 SV=2 - [KAP2_HUMAN]	7.43	1	2	2	3		0				0				0				0				0				0				0				0			8.65777	7.43	2	3		0				0
P48729	Casein kinase I isoform alpha OS=Homo sapiens OX=9606 GN=CSNK1A1 PE=1 SV=2 - [KC1A_HUMAN]	7.42	1	1	1	1		0				0				0				0				0			3.92744	7.42	1	1		0				0				0				0				0
Q8IYL9	Psychosine receptor OS=Homo sapiens OX=9606 GN=GPR65 PE=1 SV=1 - [PSYR_HUMAN]	7.42	1	1	1	1		0				0				0				0				0				0				0				0				0				0				0
Q9BVA6	Protein adenylyltransferase FICD OS=Homo sapiens OX=9606 GN=FICD PE=1 SV=2 - [FICD_HUMAN]	7.42	1	2	2	2		0				0				0				0				0				0				0			5.33182	7.42	2	2		0				0				0
Q04695	Keratin, type I cytoskeletal 17 OS=Homo sapiens OX=9606 GN=KRT17 PE=1 SV=2 - [K1C17_HUMAN]	7.41	10	1	4	20		0				0			2.83083	3.7	1	2		0			28.5173	5.32	3	15	1.86243	3.24	2	2		0				0				0				0			1.66717	1.62	1
Q9H115	Beta-soluble NSF attachment protein OS=Homo sapiens OX=9606 GN=NAPB PE=1 SV=2 - [SNAB_HUMAN]	7.38	1	1	1	1		0				0				0				0				0				0				0				0				0				0			2.33862	7.38	1
Q13200	26S proteasome non-ATPase regulatory subunit 2 OS=Homo sapiens OX=9606 GN=PSMD2 PE=1 SV=3 - [PSMD2_HUMAN]	7.38	1	4	4	9		0				0				0			3.8965	2.53	1	1		0				0				0			13.9326	3.63	3	5	7.1948	2.53	1	2		0				0
P12236	ADP/ATP translocase 3 OS=Homo sapiens OX=9606 GN=SLC25A6 PE=1 SV=4 - [ADT3_HUMAN]	7.38	1	1	2	2		0			2.02129	3.02	1	1		0				0				0			1.93281	4.36	1	1		0				0				0				0				0
P05141	ADP/ATP translocase 2 OS=Homo sapiens OX=9606 GN=SLC25A5 PE=1 SV=7 - [ADT2_HUMAN]	7.38	1	1	2	4		0			2.02129	3.02	1	1		0				0				0			8.63107	4.36	1	3		0				0				0				0				0
P63208	S-phase kinase-associated protein 1 OS=Homo sapiens OX=9606 GN=SKP1 PE=1 SV=2 - [SKP1_HUMAN]	7.36	1	1	1	2		0				0				0				0				0				0				0			2.11946	7.36	1	1	2.77811	7.36	1	1		0				0
Q8NGS1	Olfactory receptor 1J4 OS=Homo sapiens OX=9606 GN=OR1J4 PE=2 SV=1 - [OR1J4_HUMAN]	7.35	1	1	1	1		0				0				0								0			3.52734	7.35	1	1		0								0				0
P46782	40S ribosomal protein S5 OS=Homo sapiens OX=9606 GN=RPS5 PE=1 SV=4 - [RS5_HUMAN]	7.35	1	1	1	2		0				0				0				0				0				0				0			5.0041	7.35	1	2		0				0				0
Q9UBQ7	Glyoxylate reductase/hydroxypyruvate reductase OS=Homo sapiens OX=9606 GN=GRHPR PE=1 SV=1 - [GRHPR_HUMAN]	7.32	1	1	1	4		0				0			6.00675	7.32	1	2		0				0				0				0				0			5.94719	7.32	1	2		0				0
P36871	Phosphoglucomutase-1 OS=Homo sapiens OX=9606 GN=PGM1 PE=1 SV=3 - [PGM1_HUMAN]	7.3	1	2	3	5		0				0				0				0				0				0				0			3.71135	4.45	2	2	7.9873	5.69	2	3		0				0
O15145	Actin-related protein 2/3 complex subunit 3 OS=Homo sapiens OX=9606 GN=ARPC3 PE=1 SV=3 - [ARPC3_HUMAN]	7.3	1	1	1	1		0				0				0				0				0				0				0			1.99459	7.3	1	1		0				0				0
Q9H3Q1	Cdc42 effector protein 4 OS=Homo sapiens OX=9606 GN=CDC42EP4 PE=1 SV=1 - [BORG4_HUMAN]	7.3	1	1	1	1		0				0				0				0				0				0			3.7778	7.3	1	1		0				0				0				0
Q6NTE8	MRN complex-interacting protein OS=Homo sapiens OX=9606 GN=MRNIP PE=1 SV=2 - [MRNIP_HUMAN]	7.29	1	1	1	1	3.27885	7.29	1	1		0				0				0				0				0				0				0				0				0				0
Q6PRD7	Cementoblastoma-derived protein 1 OS=Homo sapiens OX=9606 GN=CEMP1 PE=1 SV=1 - [CEMP1_HUMAN]	7.29	1	1	1	4	2.29255	7.29	1	1	2.33512	7.29	1	1		0			1.99304	7.29	1	1		0				0			2.27842	7.29	1	1		0				0				0				0
Q96NR8	Retinol dehydrogenase 12 OS=Homo sapiens OX=9606 GN=RDH12 PE=1 SV=3 - [RDH12_HUMAN]	7.28	1	1	1	1		0				0				0				0			4.16108	7.28	1	1		0				0				0				0				0				0
Q9Y689	ADP-ribosylation factor-like protein 5A OS=Homo sapiens OX=9606 GN=ARL5A PE=1 SV=1 - [ARL5A_HUMAN]	7.26	1	1	1	2		0				0				0				0				0				0			5.14479	7.26	1	2		0				0				0				0
P08134	Rho-related GTP-binding protein RhoC OS=Homo sapiens OX=9606 GN=RHOC PE=1 SV=1 - [RHOC_HUMAN]	7.25	2	1	1	1		0								0				0				0				0				0			2.31621	7.25	1	1		0				0				0
A1A4V9	Coiled-coil domain-containing protein 189 OS=Homo sapiens OX=9606 GN=CCDC189 PE=2 SV=1 - [CC189_HUMAN]	7.25	1	1	1	1		0				0				0				0				0				0				0				0				0				0				0
Q5H913	ADP-ribosylation factor-like protein 13A OS=Homo sapiens OX=9606 GN=ARL13A PE=2 SV=2 - [AR13A_HUMAN]	7.24	1	1	1	1	2.79233	7.24	1	1		0				0				0				0				0				0				0				0				0				0
Q8TDQ1	CMRF35-like molecule 1 OS=Homo sapiens OX=9606 GN=CD300LF PE=1 SV=3 - [CLM1_HUMAN]	7.24	1	1	1	1		0				0				0				0				0			2.71099	7.24	1	1		0				0				0				0				0
P11177	Pyruvate dehydrogenase E1 component subunit beta, mitochondrial OS=Homo sapiens OX=9606 GN=PDHB PE=1 SV=3 - [ODPB_HUMAN]	7.24	1	3	3	4		0				0				0				0				0				0				0			2.39733	5.29	2	3	0	1.95	1	1		0				0
Q9P2U8	Vesicular glutamate transporter 2 OS=Homo sapiens OX=9606 GN=SLC17A6 PE=2 SV=1 - [VGLU2_HUMAN]	7.22	1	2	2	2		0				0				0			2.3306	3.09	1	1		0				0			4.01154	4.12	1	1		0				0				0				0
Q9Y2S2	Lambda-crystallin homolog OS=Homo sapiens OX=9606 GN=CRYL1 PE=1 SV=3 - [CRYL1_HUMAN]	7.21	1	2	2	4		0				0				0				0				0				0				0			2.73469	3.45	1	1	7.42594	7.21	2	3		0				0
P46094	Chemokine XC receptor 1 OS=Homo sapiens OX=9606 GN=XCR1 PE=1 SV=1 - [XCR1_HUMAN]	7.21	1	1	1	1	4.08258	7.21	1	1										0				0				0				0				0								0				0
Q9Y6K0	Choline/ethanolaminephosphotransferase 1 OS=Homo sapiens OX=9606 GN=CEPT1 PE=1 SV=1 - [CEPT1_HUMAN]	7.21	1	1	1	1		0				0			3.62573	7.21	1	1		0				0								0				0				0				0				0
Q9BX46	RNA-binding protein 24 OS=Homo sapiens OX=9606 GN=RBM24 PE=1 SV=1 - [RBM24_HUMAN]	7.2	1	1	1	1		0				0				0				0				0				0				0				0			2.12425	7.2	1	1		0				0
O00155	Probable G-protein coupled receptor 25 OS=Homo sapiens OX=9606 GN=GPR25 PE=1 SV=2 - [GPR25_HUMAN]	7.2	1	1	1	1		0			2.21497	7.2	1	1		0				0				0				0				0				0				0				0				0
Q8TDV2	Probable G-protein coupled receptor 148 OS=Homo sapiens OX=9606 GN=GPR148 PE=1 SV=2 - [GP148_HUMAN]	7.2	1	1	1	1		0				0				0				0				0				0				0				0			2.60128	7.2	1	1		0				0
O75031	Heat shock factor 2-binding protein OS=Homo sapiens OX=9606 GN=HSF2BP PE=1 SV=1 - [HSF2B_HUMAN]	7.19	1	1	1	1		0				0				0				0				0				0				0				0				0				0			3.56089	7.19	1
O75355	Ectonucleoside triphosphate diphosphohydrolase 3 OS=Homo sapiens OX=9606 GN=ENTPD3 PE=1 SV=2 - [ENTP3_HUMAN]	7.18	1	2	2	3		0				0				0				0				0			3.05298	5.1	1	1		0				0				0			2.30799	5.1	1	1	2.08365	2.08	1
Q9NNX6	CD209 antigen OS=Homo sapiens OX=9606 GN=CD209 PE=1 SV=1 - [CD209_HUMAN]	7.18	1	2	2	2		0				0				0				0				0				0			3.31712	4.21	1	1		0			2.12189	2.97	1	1		0				0
A0AVI4	E3 ubiquitin-protein ligase TM129 OS=Homo sapiens OX=9606 GN=TMEM129 PE=1 SV=1 - [TM129_HUMAN]	7.18	1	1	1	1		0				0				0				0				0				0				0				0				0				0				0
Q9BSK2	Solute carrier family 25 member 33 OS=Homo sapiens OX=9606 GN=SLC25A33 PE=1 SV=1 - [S2533_HUMAN]	7.17	1	1	1	1	3.55355	7.17	1	1		0				0				0				0				0				0				0				0				0				0
P59827	BPI fold-containing family B member 4 OS=Homo sapiens OX=9606 GN=BPIFB4 PE=2 SV=2 - [BPIB4_HUMAN]	7.17	1	2	2	3		0			3.67705	4.4	1	2		0				0				0				0				0			2.90792	2.77	1	1		0				0				0
Q01518	Adenylyl cyclase-associated protein 1 OS=Homo sapiens OX=9606 GN=CAP1 PE=1 SV=5 - [CAP1_HUMAN]	7.16	1	2	2	8		0				0			6.2417	7.16	2	2		0				0				0				0			15.1265	7.16	2	4	5.11201	7.16	2	2		0				0
Q9Y6E2	Basic leucine zipper and W2 domain-containing protein 2 OS=Homo sapiens OX=9606 GN=BZW2 PE=1 SV=1 - [BZW2_HUMAN]	7.16	1	2	2	2		0				0				0				0				0				0				0			2.93645	5.01	1	1	1.81743	2.15	1	1		0				0
Q00577	Transcriptional activator protein Pur-alpha OS=Homo sapiens OX=9606 GN=PURA PE=1 SV=2 - [PURA_HUMAN]	7.14	1	1	1	2		0				0				0				0												0				0			5.36549	7.14	1	2		0				0
Q8N6U2	Putative uncharacterized protein encoded by LINC00612 OS=Homo sapiens OX=9606 GN=LINC00612 PE=5 SV=1 - [CL033_HUMAN]	7.14	1	1	1	1		0				0				0			2.34557	7.14	1	1		0				0				0				0				0				0				0
P27544	Ceramide synthase 1 OS=Homo sapiens OX=9606 GN=CERS1 PE=1 SV=1 - [CERS1_HUMAN]	7.14	1	1	1	1		0				0				0				0				0				0				0				0				0				0				0
Q9NSD9	Phenylalanine--tRNA ligase beta subunit OS=Homo sapiens OX=9606 GN=FARSB PE=1 SV=3 - [SYFB_HUMAN]	7.13	1	4	4	6		0				0				0				0				0				0				0			10.2974	7.13	4	6		0				0				0
Q9BQI5	SH3-containing GRB2-like protein 3-interacting protein 1 OS=Homo sapiens OX=9606 GN=SGIP1 PE=1 SV=2 - [SGIP1_HUMAN]	7.13	1	2	2	3		0			3.65379	4.11	1	2		0				0				0				0			3.82208	3.02	1	1		0				0				0				0
Q15113	Procollagen C-endopeptidase enhancer 1 OS=Homo sapiens OX=9606 GN=PCOLCE PE=1 SV=2 - [PCOC1_HUMAN]	7.13	1	2	2	4	2.78193	3.34	1	1		0				0				0				0			3.47373	3.79	1	1		0				0				0			6.14653	3.34	1	2		0
Q06455	Protein CBFA2T1 OS=Homo sapiens OX=9606 GN=RUNX1T1 PE=1 SV=2 - [MTG8_HUMAN]	7.12	1	1	1	1		0				0				0				0				0				0			4.06199	7.12	1	1		0				0				0				0
Q8N8N7	Prostaglandin reductase 2 OS=Homo sapiens OX=9606 GN=PTGR2 PE=1 SV=1 - [PTGR2_HUMAN]	7.12	1	1	1	1		0			3.25837	7.12	1	1		0				0				0				0				0				0				0				0				0
B7ZAP0	Rab GTPase-activating protein 1-like, isoform 10 OS=Homo sapiens OX=9606 GN=RABGAP1L PE=1 SV=1 - [RBG10_HUMAN]	7.11	1	1	1	1	3.07049	7.11	1	1		0				0				0				0				0				0				0				0				0				0
Q86WA9	Sodium-independent sulfate anion transporter OS=Homo sapiens OX=9606 GN=SLC26A11 PE=1 SV=2 - [S2611_HUMAN]	7.1	1	1	1	1		0				0				0				0				0				0				0				0				0				0				0
Q6DCA0	AMMECR1-like protein OS=Homo sapiens OX=9606 GN=AMMECR1L PE=1 SV=1 - [AMERL_HUMAN]	7.1	1	1	1	1		0				0				0				0				0				0			2.93307	7.1	1	1		0				0				0				0
Q14699	Raftlin OS=Homo sapiens OX=9606 GN=RFTN1 PE=1 SV=4 - [RFTN1_HUMAN]	7.09	1	1	1	1	4.66001	7.09	1	1		0				0				0				0				0				0				0				0				0				0
Q9BWV2	Spermatogenesis-associated protein 9 OS=Homo sapiens OX=9606 GN=SPATA9 PE=2 SV=2 - [SPAT9_HUMAN]	7.09	1	1	1	1		0				0				0				0				0				0				0			2.45651	7.09	1	1		0				0				0
Q16881	Thioredoxin reductase 1, cytoplasmic OS=Homo sapiens OX=9606 GN=TXNRD1 PE=1 SV=3 - [TRXR1_HUMAN]	7.09	1	2	2	2		0				0				0			2.4071	2.62	1	1		0				0				0				0				0				0				0
Q14974	Importin subunit beta-1 OS=Homo sapiens OX=9606 GN=KPNB1 PE=1 SV=2 - [IMB1_HUMAN]	7.08	1	4	4	10		0				0				0				0				0				0				0			17.7415	5.37	3	7	6.97158	5.25	3	3		0				0
P31431	Syndecan-4 OS=Homo sapiens OX=9606 GN=SDC4 PE=1 SV=2 - [SDC4_HUMAN]	7.07	1	1	1	1		0				0				0				0				0			3.03826	7.07	1	1		0				0				0				0				0
A6ND91	Putative L-aspartate dehydrogenase OS=Homo sapiens OX=9606 GN=ASPDH PE=1 SV=2 - [ASPD_HUMAN]	7.07	1	1	1	10	33.9785	7.07	1	8		0				0				0			9.19253	7.07	1	2		0				0				0				0				0				0
C9J6K1	Putative uncharacterized protein C19orf81 OS=Homo sapiens OX=9606 GN=C19orf81 PE=4 SV=1 - [CS081_HUMAN]	7.07	1	1	1	1		0			2.05313	7.07	1	1		0				0				0				0				0				0				0				0				0
Q9NUK0	Muscleblind-like protein 3 OS=Homo sapiens OX=9606 GN=MBNL3 PE=1 SV=2 - [MBNL3_HUMAN]	7.06	1	1	1	1		0				0				0			3.17432	7.06	1	1		0				0				0				0				0				0				0
O60675	Transcription factor MafK OS=Homo sapiens OX=9606 GN=MAFK PE=1 SV=1 - [MAFK_HUMAN]	7.05	1	1	1	2		0				0			2.05982	7.05	1	2		0				0				0				0				0				0				0				0
P42765	3-ketoacyl-CoA thiolase, mitochondrial OS=Homo sapiens OX=9606 GN=ACAA2 PE=1 SV=2 - [THIM_HUMAN]	7.05	1	1	1	1		0				0				0				0				0				0			2.87504	7.05	1	1		0				0				0				0
P15814	Immunoglobulin lambda-like polypeptide 1 OS=Homo sapiens OX=9606 GN=IGLL1 PE=1 SV=1 - [IGLL1_HUMAN]	7.04	1	1	1	1		0				0				0				0				0				0				0				0				0				0				0
O14986	Phosphatidylinositol 4-phosphate 5-kinase type-1 beta OS=Homo sapiens OX=9606 GN=PIP5K1B PE=1 SV=2 - [PI51B_HUMAN]	7.04	1	1	1	1		0				0				0				0			3.01989	7.04	1	1		0				0				0				0				0				0
P04090	Prorelaxin H2 OS=Homo sapiens OX=9606 GN=RLN2 PE=1 SV=1 - [REL2_HUMAN]	7.03	1	1	1	1		0				0				0				0				0				0			1.97136	7.03	1	1		0				0				0				0
Q9Y248	DNA replication complex GINS protein PSF2 OS=Homo sapiens OX=9606 GN=GINS2 PE=1 SV=1 - [PSF2_HUMAN]	7.03	1	1	1	1		0				0			1.94793	7.03	1	1		0				0				0								0				0				0
A8MT33	Synaptonemal complex central element protein 1-like OS=Homo sapiens OX=9606 GN=SYCE1L PE=2 SV=3 - [SYC1L_HUMAN]	7.02	1	1	1	1	4.09971	7.02	1	1		0				0				0				0								0				0				0				0				0
Q6NXN4	Putative C-mannosyltransferase DPY19L2P1 OS=Homo sapiens OX=9606 GN=DPY19L2P1 PE=2 SV=1 - [D19P1_HUMAN]	7.02	1	1	1	2		0				0				0				0				0				0				0			3.27953	7.02	1	2		0				0				0
P0CF97	Protein FAM200B OS=Homo sapiens OX=9606 GN=FAM200B PE=3 SV=1 - [F200B_HUMAN]	7	1	2	2	2		0			2.93701	4.41	1	1		0				0				0				0				0				0				0				0				0
Q9Y4C0	Neurexin-3 OS=Homo sapiens OX=9606 GN=NRXN3 PE=1 SV=4 - [NRX3A_HUMAN]	7	2	7	9	25	5.33554	0.67	1	2	8.2717	0.67	1	3	5.67123	0.67	1	2		0				0				0			21.6328	3.1	4	8		0			11.6706	3.04	4	6		0			10.11	2.31	3
A1L170	Uncharacterized protein C1orf226 OS=Homo sapiens OX=9606 GN=C1orf226 PE=1 SV=1 - [CA226_HUMAN]	6.99	1	1	1	1	2.55234	6.99	1	1		0				0				0				0				0				0				0				0				0				0
Q9UKD1	Glucocorticoid modulatory element-binding protein 2 OS=Homo sapiens OX=9606 GN=GMEB2 PE=1 SV=1 - [GMEB2_HUMAN]	6.98	1	1	1	1		0				0				0				0				0				0				0			0	6.98	1	1		0				0				0
Q7Z5J1	Hydroxysteroid 11-beta-dehydrogenase 1-like protein OS=Homo sapiens OX=9606 GN=HSD11B1L PE=2 SV=1 - [DHI1L_HUMAN]	6.98	1	1	1	2		0				0				0				0				0				0				0				0				0				0				0
P43657	Lysophosphatidic acid receptor 6 OS=Homo sapiens OX=9606 GN=LPAR6 PE=1 SV=3 - [LPAR6_HUMAN]	6.98	1	1	1	1		0			3.00965	6.98	1	1		0				0				0				0				0				0				0				0				0
Q9Y330	Zinc finger and BTB domain-containing protein 12 OS=Homo sapiens OX=9606 GN=ZBTB12 PE=1 SV=1 - [ZBT12_HUMAN]	6.97	1	1	1	1		0				0			2.96159	6.97	1	1		0				0				0				0				0				0				0				0
Q9UGM3	Deleted in malignant brain tumors 1 protein OS=Homo sapiens OX=9606 GN=DMBT1 PE=1 SV=2 - [DMBT1_HUMAN]	6.96	1	1	1	1		0				0				0				0				0				0				0				0				0				0			2.46944	6.96	1
Q8TDH9	Biogenesis of lysosome-related organelles complex 1 subunit 5 OS=Homo sapiens OX=9606 GN=BLOC1S5 PE=1 SV=1 - [BL1S5_HUMAN]	6.95	1	1	1	2		0							1.85576	6.95	1	1		0								0				0			1.97604	6.95	1	1		0				0				0
Q8NH94	Olfactory receptor 1L1 OS=Homo sapiens OX=9606 GN=OR1L1 PE=3 SV=3 - [OR1L1_HUMAN]	6.94	1	1	1	2		0				0				0				0				0				0				0				0				0			3.75802	6.94	1	2		0
Q5TGI4	Sterile alpha motif domain-containing protein 5 OS=Homo sapiens OX=9606 GN=SAMD5 PE=1 SV=1 - [SAMD5_HUMAN]	6.94	1	1	1	1		0				0				0				0				0				0				0				0			0	6.94	1	1		0				0
P60008	Putative spermatid-specific linker histone H1-like protein OS=Homo sapiens OX=9606 GN=H1-9P PE=5 SV=1 - [HILS1_HUMAN]	6.93	1	1	1	1		0				0				0				0				0				0				0				0				0				0			2.65481	6.93	1
Q2VYF4	LETM1 domain-containing protein LETM2, mitochondrial OS=Homo sapiens OX=9606 GN=LETM2 PE=2 SV=2 - [LETM2_HUMAN]	6.92	1	1	1	1		0				0				0				0				0				0				0				0				0				0				0
Q8TAP4	LIM domain only protein 3 OS=Homo sapiens OX=9606 GN=LMO3 PE=1 SV=1 - [LMO3_HUMAN]	6.9	2	1	1	1		0				0				0				0								0			1.63721	6.9	1	1		0				0				0				0
O75818	Ribonuclease P protein subunit p40 OS=Homo sapiens OX=9606 GN=RPP40 PE=1 SV=3 - [RPP40_HUMAN]	6.89	1	1	1	1		0				0				0				0				0				0			2.35104	6.89	1	1		0				0				0				0
Q8N945	PRELI domain-containing protein 2 OS=Homo sapiens OX=9606 GN=PRELID2 PE=2 SV=1 - [PRLD2_HUMAN]	6.88	1	1	1	1		0				0				0				0				0				0				0				0				0				0				0
Q9NZ20	Group 3 secretory phospholipase A2 OS=Homo sapiens OX=9606 GN=PLA2G3 PE=1 SV=2 - [PA2G3_HUMAN]	6.88	1	1	1	1		0				0				0				0				0				0				0				0				0				0				0
Q9C0J1	N-acetyllactosaminide beta-1,3-N-acetylglucosaminyltransferase 4 OS=Homo sapiens OX=9606 GN=B3GNT4 PE=1 SV=1 - [B3GN4_HUMAN]	6.88	1	1	1	1		0				0				0				0				0				0				0				0				0				0				0
Q9Y2T7	Y-box-binding protein 2 OS=Homo sapiens OX=9606 GN=YBX2 PE=1 SV=2 - [YBOX2_HUMAN]	6.87	1	1	1	2	3.4122	6.87	1	1		0				0				0				0				0			2.8733	6.87	1	1		0				0				0				0
Q9Y6Q5	AP-1 complex subunit mu-2 OS=Homo sapiens OX=9606 GN=AP1M2 PE=1 SV=4 - [AP1M2_HUMAN]	6.86	1	2	2	2		0				0				0				0			4.49284	6.86	2	2		0				0				0				0				0				0
P62249	40S ribosomal protein S16 OS=Homo sapiens OX=9606 GN=RPS16 PE=1 SV=2 - [RS16_HUMAN]	6.85	1	1	1	1		0				0				0				0				0				0				0			2.15793	6.85	1	1		0				0				0
Q99935	Opiorphin prepropeptide OS=Homo sapiens OX=9606 GN=OPRPN PE=1 SV=2 - [PROL1_HUMAN]	6.85	1	1	1	1		0				0			2.50467	6.85	1	1		0				0				0				0				0				0				0				0
P58180	Olfactory receptor 4D2 OS=Homo sapiens OX=9606 GN=OR4D2 PE=2 SV=1 - [OR4D2_HUMAN]	6.84	1	1	1	1		0				0				0				0			3.72263	6.84	1	1		0				0				0				0				0				0
P13010	X-ray repair cross-complementing protein 5 OS=Homo sapiens OX=9606 GN=XRCC5 PE=1 SV=3 - [XRCC5_HUMAN]	6.83	1	4	4	15		0				0				0			3.68088	2.73	2	4		0				0				0			5.85048	2.73	2	5	1.80028	4.23	3	5	3.83055	2.6	1	1		0
Q96B01	RAD51-associated protein 1 OS=Homo sapiens OX=9606 GN=RAD51AP1 PE=1 SV=1 - [R51A1_HUMAN]	6.82	1	1	1	4	3.99637	6.82	1	1		0				0				0				0				0			4.38465	6.82	1	3		0				0				0				0
Q96NY7	Chloride intracellular channel protein 6 OS=Homo sapiens OX=9606 GN=CLIC6 PE=2 SV=3 - [CLIC6_HUMAN]	6.82	1	2	2	5		0				0				0			4.02087	3.98	1	1		0				0				0			7.74568	3.98	1	2	4.43306	6.82	2	2		0				0
Q3SXM0	DDB1- and CUL4-associated factor 4-like protein 1 OS=Homo sapiens OX=9606 GN=DCAF4L1 PE=2 SV=1 - [DC4L1_HUMAN]	6.82	1	1	1	2		0				0				0				0				0			3.1684	6.82	1	2		0				0				0				0				0
Q9UBX1	Cathepsin F OS=Homo sapiens OX=9606 GN=CTSF PE=1 SV=1 - [CATF_HUMAN]	6.82	1	2	2	4		0			2.51067	2.89	1	1		0				0				0				0				0				0			7.9294	6.82	2	3		0				0
O75879	Glutamyl-tRNA(Gln) amidotransferase subunit B, mitochondrial OS=Homo sapiens OX=9606 GN=GATB PE=1 SV=1 - [GATB_HUMAN]	6.82	1	2	2	3		0				0				0				0			4.1252	4.67	1	1	4.06165	2.15	1	2		0				0				0				0				0
O43707	Alpha-actinin-4 OS=Homo sapiens OX=9606 GN=ACTN4 PE=1 SV=2 - [ACTN4_HUMAN]	6.81	2	4	5	11		0				0				0			3.52033	2.31	2	3		0				0				0			12.3632	5.6	4	6	5.08348	1.1	1	2		0				0
Q8IZ16	Uncharacterized protein C7orf61 OS=Homo sapiens OX=9606 GN=C7orf61 PE=2 SV=1 - [CG061_HUMAN]	6.8	1	1	1	1	0	6.8	1	1		0				0				0				0				0				0				0				0				0				0
A6NHA9	Olfactory receptor 4C46 OS=Homo sapiens OX=9606 GN=OR4C46 PE=3 SV=1 - [O4C46_HUMAN]	6.8	1	1	1	1		0			2.72475	6.8	1	1		0								0				0				0				0				0				0				0
A2RUH7	Myosin-binding protein H-like OS=Homo sapiens OX=9606 GN=MYBPHL PE=1 SV=2 - [MBPHL_HUMAN]	6.78	1	1	1	2		0				0				0				0				0			3.65292	6.78	1	2		0				0				0				0				0
P58546	Myotrophin OS=Homo sapiens OX=9606 GN=MTPN PE=1 SV=2 - [MTPN_HUMAN]	6.78	1	1	1	1		0				0				0				0				0				0				0				0				0				0				0
Q9NX20	39S ribosomal protein L16, mitochondrial OS=Homo sapiens OX=9606 GN=MRPL16 PE=1 SV=1 - [RM16_HUMAN]	6.77	1	1	1	1	3.13029	6.77	1	1		0				0				0				0				0				0				0				0				0				0
P05413	Fatty acid-binding protein, heart OS=Homo sapiens OX=9606 GN=FABP3 PE=1 SV=4 - [FABPH_HUMAN]	6.77	1	1	1	1		0				0				0			0	6.77	1	1		0				0				0				0				0				0				0
Q96AB6	Protein N-terminal asparagine amidohydrolase OS=Homo sapiens OX=9606 GN=NTAN1 PE=1 SV=3 - [NTAN1_HUMAN]	6.77	1	1	1	1		0			2.16317	6.77	1	1		0				0				0				0				0				0				0				0				0
Q96SK2	Transmembrane protein 209 OS=Homo sapiens OX=9606 GN=TMEM209 PE=1 SV=2 - [TM209_HUMAN]	6.77	1	2	2	2		0				0			0	3.03	1	1		0				0				0				0				0				0				0			2.86298	3.74	1
Q9NVA2	Septin-11 OS=Homo sapiens OX=9606 GN=SEPTIN11 PE=1 SV=3 - [SEP11_HUMAN]	6.76	3	1	2	2		0			3.56684	4.66	1	1		0				0				0				0				0			0	2.1	1	1		0				0				0
P52743	Putative zinc finger protein 137 OS=Homo sapiens OX=9606 GN=ZNF137P PE=5 SV=1 - [ZN137_HUMAN]	6.76	1	1	1	1		0				0			2.05763	6.76	1	1		0				0				0				0								0				0				0
Q9GZN2	Homeobox protein TGIF2 OS=Homo sapiens OX=9606 GN=TGIF2 PE=1 SV=1 - [TGIF2_HUMAN]	6.75	1	1	1	3		0				0				0				0			2.19228	6.75	1	1	4.54319	6.75	1	2		0				0				0				0				0
A6NMZ5	Olfactory receptor 4C45 OS=Homo sapiens OX=9606 GN=OR4C45 PE=3 SV=1 - [O4C45_HUMAN]	6.75	1	1	1	1		0				0				0								0				0				0				0				0				0				0
P53602	Diphosphomevalonate decarboxylase OS=Homo sapiens OX=9606 GN=MVD PE=1 SV=1 - [MVD1_HUMAN]	6.75	1	1	1	1		0				0				0				0				0				0				0				0				0			3.50847	6.75	1	1		0
O43837	Isocitrate dehydrogenase [NAD] subunit beta, mitochondrial OS=Homo sapiens OX=9606 GN=IDH3B PE=1 SV=2 - [IDH3B_HUMAN]	6.75	1	1	1	1		0				0				0				0				0				0				0				0				0				0			0	6.75	1
Q9BXK1	Krueppel-like factor 16 OS=Homo sapiens OX=9606 GN=KLF16 PE=1 SV=1 - [KLF16_HUMAN]	6.75	1	1	1	1		0				0				0			2.59754	6.75	1	1		0				0								0				0				0				0
P48637	Glutathione synthetase OS=Homo sapiens OX=9606 GN=GSS PE=1 SV=1 - [GSHB_HUMAN]	6.75	1	3	3	4		0				0				0				0				0				0				0			6.38871	4.64	2	3	2.31107	2.11	1	1		0				0
Q15365	Poly(rC)-binding protein 1 OS=Homo sapiens OX=9606 GN=PCBP1 PE=1 SV=2 - [PCBP1_HUMAN]	6.74	1	1	2	7		0			4.79702	6.74	2	2		0				0				0			4.91648	3.09	1	2		0			2.76593	3.09	1	1	4.81093	6.74	2	2		0				0
P35548	Homeobox protein MSX-2 OS=Homo sapiens OX=9606 GN=MSX2 PE=1 SV=3 - [MSX2_HUMAN]	6.74	1	1	1	1	3.26677	6.74	1	1		0				0				0				0				0				0				0				0				0				0
Q14693	Phosphatidate phosphatase LPIN1 OS=Homo sapiens OX=9606 GN=LPIN1 PE=1 SV=2 - [LPIN1_HUMAN]	6.74	1	3	3	4	5.27468	3.82	2	3	3.27193	2.92	1	1		0				0				0				0				0				0				0				0				0
O00175	C-C motif chemokine 24 OS=Homo sapiens OX=9606 GN=CCL24 PE=1 SV=2 - [CCL24_HUMAN]	6.72	1	1	1	1		0				0				0				0				0			1.80737	6.72	1	1		0				0				0				0				0
Q5H9L4	Transcription initiation factor TFIID subunit 7-like OS=Homo sapiens OX=9606 GN=TAF7L PE=1 SV=1 - [TAF7L_HUMAN]	6.71	1	1	1	1		0				0				0				0				0				0				0				0				0				0			3.58465	6.71	1
Q9GZZ0	Homeobox protein Hox-D1 OS=Homo sapiens OX=9606 GN=HOXD1 PE=2 SV=1 - [HXD1_HUMAN]	6.71	1	1	1	2		0			3.10022	6.71	1	2		0				0				0				0				0				0				0				0				0
P39023	60S ribosomal protein L3 OS=Homo sapiens OX=9606 GN=RPL3 PE=1 SV=2 - [RL3_HUMAN]	6.7	1	1	1	1		0				0				0				0				0				0				0				0				0			3.30522	6.7	1	1		0
Q15532	Protein SSXT OS=Homo sapiens OX=9606 GN=SS18 PE=1 SV=3 - [SSXT_HUMAN]	6.7	1	1	1	1		0				0				0				0								0				0				0
Q9H790	Exonuclease V OS=Homo sapiens OX=9606 GN=EXO5 PE=1 SV=1 - [EXO5_HUMAN]	6.7	1	1	1	1	3.55576	6.7	1	1		0				0				0				0				0				0				0				0				0				0
Q9BUP0	EF-hand domain-containing protein D1 OS=Homo sapiens OX=9606 GN=EFHD1 PE=1 SV=1 - [EFHD1_HUMAN]	6.69	1	1	1	1		0				0				0				0				0				0				0				0			2.30462	6.69	1	1		0				0
Q8WTV1	THAP domain-containing protein 3 OS=Homo sapiens OX=9606 GN=THAP3 PE=1 SV=1 - [THAP3_HUMAN]	6.69	1	1	1	1		0				0				0				0				0				0				0				0				0				0			3.56894	6.69	1
P41273	Tumor necrosis factor ligand superfamily member 9 OS=Homo sapiens OX=9606 GN=TNFSF9 PE=1 SV=1 - [TNFL9_HUMAN]	6.69	1	1	1	1		0				0				0				0			2.70369	6.69	1	1		0				0				0				0				0				0
Q8IXU6	Solute carrier family 35 member F2 OS=Homo sapiens OX=9606 GN=SLC35F2 PE=1 SV=1 - [S35F2_HUMAN]	6.68	1	1	1	1		0				0				0			3.05948	6.68	1	1		0				0				0				0				0				0				0
Q9UKT6	Putative F-box/LRR-repeat protein 21 OS=Homo sapiens OX=9606 GN=FBXL21P PE=5 SV=1 - [FXL21_HUMAN]	6.68	1	2	2	2		0				0				0				0				0				0				0			1.7813	2.53	1	1	2.36231	4.15	1	1		0				0
Q9BS34	Zinc finger protein 670 OS=Homo sapiens OX=9606 GN=ZNF670 PE=1 SV=1 - [ZN670_HUMAN]	6.68	1	1	1	1		0				0				0				0				0				0				0				0				0				0				0
P24534	Elongation factor 1-beta OS=Homo sapiens OX=9606 GN=EEF1B2 PE=1 SV=3 - [EF1B_HUMAN]	6.67	1	1	1	3		0				0				0				0				0				0				0			7.51876	6.67	1	2	3.47956	6.67	1	1		0				0
Q01469	Fatty acid-binding protein 5 OS=Homo sapiens OX=9606 GN=FABP5 PE=1 SV=3 - [FABP5_HUMAN]	6.67	1	1	1	1		0				0				0				0				0				0				0							1.61411	6.67	1	1		0				0
Q99733	Nucleosome assembly protein 1-like 4 OS=Homo sapiens OX=9606 GN=NAP1L4 PE=1 SV=1 - [NP1L4_HUMAN]	6.67	1	1	2	4		0				0				0				0				0				0				0			10.604	6.67	2	4		0				0				0
Q8NG66	Serine/threonine-protein kinase Nek11 OS=Homo sapiens OX=9606 GN=NEK11 PE=1 SV=2 - [NEK11_HUMAN]	6.67	1	3	3	3		0			2.00337	1.86	1	1		0				0				0				0			2.27747	1.71	1	1		0				0				0				0
P01138	Beta-nerve growth factor OS=Homo sapiens OX=9606 GN=NGF PE=1 SV=3 - [NGF_HUMAN]	6.64	1	1	1	1		0				0				0				0				0				0				0				0			3.10735	6.64	1	1		0				0
P30048	Thioredoxin-dependent peroxide reductase, mitochondrial OS=Homo sapiens OX=9606 GN=PRDX3 PE=1 SV=3 - [PRDX3_HUMAN]	6.64	1	1	1	1		0			2.78833	6.64	1	1		0				0				0				0				0				0				0				0				0
Q00597	Fanconi anemia group C protein OS=Homo sapiens OX=9606 GN=FANCC PE=1 SV=1 - [FANCC_HUMAN]	6.63	1	2	2	3		0				0				0				0				0				0				0			4.33952	3.94	1	2		0				0				0
Q8NGZ5	Olfactory receptor 2G2 OS=Homo sapiens OX=9606 GN=OR2G2 PE=3 SV=1 - [OR2G2_HUMAN]	6.62	1	1	1	1		0				0				0				0				0				0				0				0				0				0				0
Q9H6T3	RNA polymerase II-associated protein 3 OS=Homo sapiens OX=9606 GN=RPAP3 PE=1 SV=2 - [RPAP3_HUMAN]	6.62	1	1	1	1		0				0				0				0				0				0				0				0				0				0				0
Q330K2	NADH dehydrogenase (ubiquinone) complex I, assembly factor 6 OS=Homo sapiens OX=9606 GN=NDUFAF6 PE=1 SV=2 - [NDUF6_HUMAN]	6.61	1	1	1	1		0				0				0				0				0				0				0				0				0				0				0
P31944	Caspase-14 OS=Homo sapiens OX=9606 GN=CASP14 PE=1 SV=2 - [CASPE_HUMAN]	6.61	1	1	1	1		0				0				0			2.66227	6.61	1	1		0				0				0				0				0				0				0
P27105	Stomatin OS=Homo sapiens OX=9606 GN=STOM PE=1 SV=3 - [STOM_HUMAN]	6.6	1	1	1	1		0				0				0				0			3.36826	6.6	1	1		0				0				0				0				0				0
Q8NHA6	Putative olfactory receptor 2W6 OS=Homo sapiens OX=9606 GN=OR2W6P PE=5 SV=1 - [OR2W6_HUMAN]	6.6	1	1	1	1		0			2.62276	6.6	1	1		0				0				0				0				0				0				0				0				0
Q92820	Gamma-glutamyl hydrolase OS=Homo sapiens OX=9606 GN=GGH PE=1 SV=2 - [GGH_HUMAN]	6.6	1	2	2	2		0				0				0				0				0				0				0				0			2.51205	6.6	2	2		0				0
P22692	Insulin-like growth factor-binding protein 4 OS=Homo sapiens OX=9606 GN=IGFBP4 PE=1 SV=2 - [IBP4_HUMAN]	6.59	1	1	1	5		0			2.47129	6.59	1	1		0				0				0				0				0				0			0	6.59	1	1		0				0
A6NNC1	Putative POM121-like protein 1-like OS=Homo sapiens OX=9606 PE=5 SV=3 - [P12LL_HUMAN]	6.58	1	3	3	4		0				0				0				0			3.45155	2.56	1	1		0			3.00599	2.01	1	1	2.92591	2.01	1	1		0				0				0
Q6UB28	Methionine aminopeptidase 1D, mitochondrial OS=Homo sapiens OX=9606 GN=METAP1D PE=1 SV=1 - [MAP12_HUMAN]	6.57	1	2	2	2		0				0				0				0				0				0				0				0				0			3.16087	5.97	1	1	3.5372	6.57	1
Q17R31	Putative deoxyribonuclease TATDN3 OS=Homo sapiens OX=9606 GN=TATDN3 PE=1 SV=1 - [TATD3_HUMAN]	6.57	1	1	1	1		0				0				0				0			3.13483	6.57	1	1		0				0				0				0				0				0
Q9GZS3	WD repeat-containing protein 61 OS=Homo sapiens OX=9606 GN=WDR61 PE=1 SV=1 - [WDR61_HUMAN]	6.56	1	1	1	1		0				0				0				0				0				0				0				0				0				0				0
Q6UXB0	Protein FAM131A OS=Homo sapiens OX=9606 GN=FAM131A PE=2 SV=2 - [F131A_HUMAN]	6.56	1	1	1	2		0				0			2.70564	6.56	1	1		0				0				0				0				0				0				0				0
O95936	Eomesodermin homolog OS=Homo sapiens OX=9606 GN=EOMES PE=1 SV=3 - [EOMES_HUMAN]	6.56	1	2	2	2	2.05325	2.77	1	1		0				0			2.84952	3.79	1	1		0				0				0				0				0				0				0
Q8IUZ0	Leucine-rich repeat-containing protein 49 OS=Homo sapiens OX=9606 GN=LRRC49 PE=2 SV=2 - [LRC49_HUMAN]	6.56	1	3	3	11	5.38888	1.17	1	3		0				0				0			4.18378	1.17	1	2		0			1.64824	1.17	1	2		0				0				0			5.01873	4.08	2
A6NDG6	Glycerol-3-phosphate phosphatase OS=Homo sapiens OX=9606 GN=PGP PE=1 SV=1 - [PGP_HUMAN]	6.54	1	1	1	1		0				0				0				0				0				0			3.99703	6.54	1	1		0				0				0				0
Q6UWP2	Dehydrogenase/reductase SDR family member 11 OS=Homo sapiens OX=9606 GN=DHRS11 PE=1 SV=1 - [DHR11_HUMAN]	6.54	1	1	1	1		0				0				0				0			2.74144	6.54	1	1		0				0				0				0				0				0
Q9BXP8	Pappalysin-2 OS=Homo sapiens OX=9606 GN=PAPPA2 PE=1 SV=4 - [PAPP2_HUMAN]	6.53	1	7	7	15		0			15.3921	3.8	4	6	2.50361	1.01	1	1		0				0				0				0				0			10.5189	3.96	4	4	2.68888	1.68	2	2	1.77385	1.01	1
Q8IYA7	Homeobox protein Mohawk OS=Homo sapiens OX=9606 GN=MKX PE=2 SV=2 - [MKX_HUMAN]	6.53	1	1	1	1		0				0			2.15126	6.53	1	1		0				0				0				0				0				0				0				0
P22626	Heterogeneous nuclear ribonucleoproteins A2/B1 OS=Homo sapiens OX=9606 GN=HNRNPA2B1 PE=1 SV=2 - [ROA2_HUMAN]	6.52	1	2	2	9		0			2.84594	3.68	1	1	7.03947	2.83	1	3		0				0				0				0			4.80767	2.83	1	2	6.45262	2.83	1	3		0				0
A6NIZ1	Ras-related protein Rap-1b-like protein OS=Homo sapiens OX=9606 PE=2 SV=1 - [RP1BL_HUMAN]	6.52	3	1	1	1		0				0				0				0				0				0				0			2.73588	6.52	1	1		0				0				0
Q9NYT0	Pleckstrin-2 OS=Homo sapiens OX=9606 GN=PLEK2 PE=1 SV=1 - [PLEK2_HUMAN]	6.52	1	1	1	1		0				0				0				0				0				0				0				0				0				0				0
C9J2P7	Ubiquitin carboxyl-terminal hydrolase 17-like protein 15 OS=Homo sapiens OX=9606 GN=USP17L15 PE=3 SV=2 - [U17LF_HUMAN]	6.51	1	1	1	1		0			0	6.51	1	1		0				0				0				0				0				0				0				0				0
Q92890	Ubiquitin recognition factor in ER-associated degradation protein 1 OS=Homo sapiens OX=9606 GN=UFD1 PE=1 SV=3 - [UFD1_HUMAN]	6.51	1	1	1	1	3.20392	6.51	1	1		0				0				0				0				0				0				0				0				0				0
Q01650	Large neutral amino acids transporter small subunit 1 OS=Homo sapiens OX=9606 GN=SLC7A5 PE=1 SV=2 - [LAT1_HUMAN]	6.51	1	2	2	4		0			4.62547	3.55	1	2		0				0				0				0				0			1.64187	2.96	1	1	2.55294	3.55	1	1		0				0
Q99519	Sialidase-1 OS=Homo sapiens OX=9606 GN=NEU1 PE=1 SV=1 - [NEUR1_HUMAN]	6.51	1	2	2	3		0				0				0				0				0				0			2.93655	3.86	1	1		0			2.56446	6.51	2	2		0				0
Q8N130	Sodium-dependent phosphate transport protein 2C OS=Homo sapiens OX=9606 GN=SLC34A3 PE=1 SV=2 - [NPT2C_HUMAN]	6.51	1	1	1	1		0				0				0				0				0				0			4.20315	6.51	1	1		0				0				0				0
Q92692	Nectin-2 OS=Homo sapiens OX=9606 GN=NECTIN2 PE=1 SV=1 - [NECT2_HUMAN]	6.51	1	2	2	2		0				0				0				0				0				0				0				0			2.69161	2.04	1	1		0				0
P51686	C-C chemokine receptor type 9 OS=Homo sapiens OX=9606 GN=CCR9 PE=1 SV=2 - [CCR9_HUMAN]	6.5	1	2	2	2		0				0				0			3.09101	4.07	1	1		0				0				0				0				0				0			1.92869	2.44	1
Q9NZD8	Maspardin OS=Homo sapiens OX=9606 GN=SPG21 PE=1 SV=1 - [SPG21_HUMAN]	6.49	1	1	1	1		0				0				0				0				0				0				0				0				0				0			3.22966	6.49	1
Q9Y227	Ectonucleoside triphosphate diphosphohydrolase 4 OS=Homo sapiens OX=9606 GN=ENTPD4 PE=1 SV=1 - [ENTP4_HUMAN]	6.49	1	2	2	2		0				0				0				0				0				0			6.0235	6.49	2	2		0				0				0				0
Q658T7	Putative protein FAM90A2P OS=Homo sapiens OX=9606 GN=FAM90A2P PE=5 SV=2 - [F90A2_HUMAN]	6.48	1	1	1	1	4.80566	6.48	1	1		0				0				0				0				0				0				0				0				0				0
P20853	Cytochrome P450 2A7 OS=Homo sapiens OX=9606 GN=CYP2A7 PE=2 SV=2 - [CP2A7_HUMAN]	6.48	1	1	1	4		0				0				0			0	6.48	1	4		0				0				0				0				0				0				0
Q96NY8	Nectin-4 OS=Homo sapiens OX=9606 GN=NECTIN4 PE=1 SV=1 - [NECT4_HUMAN]	6.47	1	2	2	2		0				0				0				0				0				0				0				0				0				0				0
Q2MKA7	R-spondin-1 OS=Homo sapiens OX=9606 GN=RSPO1 PE=1 SV=1 - [RSPO1_HUMAN]	6.46	1	1	1	1		0				0				0				0			3.06911	6.46	1	1		0				0				0				0				0				0
Q8NH92	Olfactory receptor 1S1 OS=Homo sapiens OX=9606 GN=OR1S1 PE=3 SV=2 - [OR1S1_HUMAN]	6.46	1	1	1	2		0				0				0				0				0				0				0				0				0				0				0
Q07955	Serine/arginine-rich splicing factor 1 OS=Homo sapiens OX=9606 GN=SRSF1 PE=1 SV=2 - [SRSF1_HUMAN]	6.45	1	1	1	1		0				0				0				0				0				0				0				0			2.8106	6.45	1	1		0				0
A0A1B0GVG6	Testis-expressed protein 54 OS=Homo sapiens OX=9606 GN=TEX54 PE=2 SV=1 - [TEX54_HUMAN]	6.45	1	1	1	1		0				0				0				0				0				0				0				0				0				0			1.83027	6.45	1
Q9BUL5	PHD finger protein 23 OS=Homo sapiens OX=9606 GN=PHF23 PE=1 SV=1 - [PHF23_HUMAN]	6.45	1	1	1	1		0				0				0				0				0				0			3.26404	6.45	1	1		0				0				0				0
Q8N9R8	Protein SCAI OS=Homo sapiens OX=9606 GN=SCAI PE=1 SV=2 - [SCAI_HUMAN]	6.44	1	2	2	2		0				0				0				0				0				0				0				0			2.11518	2.64	1	1	3.64488	3.8	1	1		0
O75914	Serine/threonine-protein kinase PAK 3 OS=Homo sapiens OX=9606 GN=PAK3 PE=1 SV=2 - [PAK3_HUMAN]	6.44	2	1	2	3		0				0				0				0				0				0				0			2.28657	1.61	1	1	6.02604	6.44	2	2		0				0
P0CAP1	Myocardial zonula adherens protein OS=Homo sapiens OX=9606 GN=MYZAP PE=1 SV=1 - [MYZAP_HUMAN]	6.44	1	2	2	3		0				0				0				0				0				0			0	2.15	1	1	2.01579	2.15	1	1		0				0				0
O60662	Kelch-like protein 41 OS=Homo sapiens OX=9606 GN=KLHL41 PE=1 SV=2 - [KLH41_HUMAN]	6.44	1	1	2	3		0				0			2.96966	4.13	1	2		0				0				0			3.02015	2.31	1	1		0				0				0				0
O96013	Serine/threonine-protein kinase PAK 4 OS=Homo sapiens OX=9606 GN=PAK4 PE=1 SV=1 - [PAK4_HUMAN]	6.43	1	2	2	2		0				0				0				0				0				0				0				0				0				0			3.13244	2.88	1
Q13336	Urea transporter 1 OS=Homo sapiens OX=9606 GN=SLC14A1 PE=1 SV=2 - [UT1_HUMAN]	6.43	1	1	1	1		0				0				0				0				0								0				0			3.5827	6.43	1	1		0				0
Q9NQW8	Cyclic nucleotide-gated cation channel beta-3 OS=Homo sapiens OX=9606 GN=CNGB3 PE=1 SV=2 - [CNGB3_HUMAN]	6.43	1	2	2	2		0				0				0				0				0				0				0			4.65643	3.96	1	1		0				0				0
Q8IU60	m7GpppN-mRNA hydrolase OS=Homo sapiens OX=9606 GN=DCP2 PE=1 SV=3 - [DCP2_HUMAN]	6.43	1	1	1	1		0				0				0				0				0				0			4.16391	6.43	1	1		0				0				0				0
Q9GZT3	SRA stem-loop-interacting RNA-binding protein, mitochondrial OS=Homo sapiens OX=9606 GN=SLIRP PE=1 SV=1 - [SLIRP_HUMAN]	6.42	1	1	1	1		0				0				0				0				0				0				0				0				0				0				0
Q9UBQ5	Eukaryotic translation initiation factor 3 subunit K OS=Homo sapiens OX=9606 GN=EIF3K PE=1 SV=1 - [EIF3K_HUMAN]	6.42	1	1	1	1									2.12252	6.42	1	1		0				0				0				0				0				0				0				0
Q12905	Interleukin enhancer-binding factor 2 OS=Homo sapiens OX=9606 GN=ILF2 PE=1 SV=2 - [ILF2_HUMAN]	6.41	1	2	2	3		0				0				0				0				0				0				0			2.3518	3.59	1	1	3.98627	6.41	2	2		0				0
P01833	Polymeric immunoglobulin receptor OS=Homo sapiens OX=9606 GN=PIGR PE=1 SV=4 - [PIGR_HUMAN]	6.41	1	3	3	3		0				0				0				0				0				0				0			2.86442	1.83	1	1		0				0			4.49074	4.58	2
O00767	Stearoyl-CoA desaturase OS=Homo sapiens OX=9606 GN=SCD PE=1 SV=2 - [SCD_HUMAN]	6.41	1	1	1	1	4.08925	6.41	1	1		0				0				0				0				0				0				0				0				0				0
Q8IVS2	Malonyl-CoA-acyl carrier protein transacylase, mitochondrial OS=Homo sapiens OX=9606 GN=MCAT PE=1 SV=2 - [FABD_HUMAN]	6.41	1	1	1	1	0	6.41	1	1		0				0				0				0				0				0				0				0				0				0
O95249	Golgi SNAP receptor complex member 1 OS=Homo sapiens OX=9606 GN=GOSR1 PE=1 SV=1 - [GOSR1_HUMAN]	6.4	1	2	2	2		0				0			2.09468	3.6	1	1		0				0				0				0				0			0	2.8	1	1		0				0
P50458	LIM/homeobox protein Lhx2 OS=Homo sapiens OX=9606 GN=LHX2 PE=1 SV=2 - [LHX2_HUMAN]	6.4	1	1	1	1		0				0				0				0				0				0				0				0				0				0				0
Q6ZN11	Zinc finger protein 793 OS=Homo sapiens OX=9606 GN=ZNF793 PE=2 SV=2 - [ZN793_HUMAN]	6.4	1	1	1	1		0			3.54917	6.4	1	1		0				0				0				0				0				0				0				0				0
Q6EMK4	Vasorin OS=Homo sapiens OX=9606 GN=VASN PE=1 SV=1 - [VASN_HUMAN]	6.39	1	3	3	4		0				0			3.22175	2.08	1	1		0				0				0				0				0			2.84705	1.93	1	1		0			6.55636	2.38	1
Q8TBH0	Arrestin domain-containing protein 2 OS=Homo sapiens OX=9606 GN=ARRDC2 PE=1 SV=2 - [ARRD2_HUMAN]	6.39	1	1	1	1		0				0				0				0				0				0			3.36557	6.39	1	1		0				0				0				0
Q96AQ2	Transmembrane protein 125 OS=Homo sapiens OX=9606 GN=TMEM125 PE=2 SV=1 - [TM125_HUMAN]	6.39	1	1	1	1		0				0								0				0			2.5578	6.39	1	1		0				0				0				0				0
P17980	26S proteasome regulatory subunit 6A OS=Homo sapiens OX=9606 GN=PSMC3 PE=1 SV=3 - [PRS6A_HUMAN]	6.38	1	2	2	2		0				0				0				0				0				0				0			1.73951	2.28	1	1		0				0			3.4098	4.1	1
P19634	Sodium/hydrogen exchanger 1 OS=Homo sapiens OX=9606 GN=SLC9A1 PE=1 SV=2 - [SL9A1_HUMAN]	6.38	1	2	2	2		0				0				0				0				0				0				0				0				0				0				0
P49903	Selenide, water dikinase 1 OS=Homo sapiens OX=9606 GN=SEPHS1 PE=1 SV=2 - [SPS1_HUMAN]	6.38	1	1	1	2		0			0	6.38	1	2		0				0				0				0				0				0				0				0				0
P15863	Paired box protein Pax-1 OS=Homo sapiens OX=9606 GN=PAX1 PE=1 SV=4 - [PAX1_HUMAN]	6.37	2	2	2	2		0				0			2.52637	3.37	1	1		0				0				0				0				0			2.00734	3	1	1		0				0
Q13126	S-methyl-5'-thioadenosine phosphorylase OS=Homo sapiens OX=9606 GN=MTAP PE=1 SV=2 - [MTAP_HUMAN]	6.36	1	1	1	1		0				0			3.05805	6.36	1	1		0				0				0				0				0				0				0				0
P16035	Metalloproteinase inhibitor 2 OS=Homo sapiens OX=9606 GN=TIMP2 PE=1 SV=2 - [TIMP2_HUMAN]	6.36	1	1	1	3		0			2.58043	6.36	1	1		0				0				0				0			2.99663	6.36	1	1		0			2.63174	6.36	1	1		0				0
Q96M11	Hydrolethalus syndrome protein 1 OS=Homo sapiens OX=9606 GN=HYLS1 PE=1 SV=1 - [HYLS1_HUMAN]	6.35	1	1	1	1		0				0				0			2.46159	6.35	1	1		0				0				0				0				0				0				0
Q3MIN7	Ral guanine nucleotide dissociation stimulator-like 3 OS=Homo sapiens OX=9606 GN=RGL3 PE=1 SV=2 - [RGL3_HUMAN]	6.34	1	2	2	2		0				0				0				0			2.5197	2.39	1	1	4.08377	3.94	1	1		0				0				0				0				0
P19338	Nucleolin OS=Homo sapiens OX=9606 GN=NCL PE=1 SV=3 - [NUCL_HUMAN]	6.34	1	3	3	4		0				0			2.16674	1.41	1	1		0				0				0				0				0			8.2349	4.93	2	3		0				0
Q53EL9	Seizure protein 6 homolog OS=Homo sapiens OX=9606 GN=SEZ6 PE=1 SV=2 - [SEZ6_HUMAN]	6.34	1	4	4	15		0			5.88405	1.81	1	2	6.97968	1.81	1	2		0				0				0			7.39629	1.81	1	2	2.24189	2.01	1	1	14.4465	1.81	1	4		0			10.9655	4.33	3
O43866	CD5 antigen-like OS=Homo sapiens OX=9606 GN=CD5L PE=1 SV=1 - [CD5L_HUMAN]	6.34	1	1	1	3		0				0				0				0			3.63631	6.34	1	1		0				0			6.87866	6.34	1	2		0				0				0
O75386	Tubby-related protein 3 OS=Homo sapiens OX=9606 GN=TULP3 PE=1 SV=2 - [TULP3_HUMAN]	6.33	1	2	2	2		0			1.78305	3.39	1	1		0				0			1.89679	2.94	1	1		0				0				0				0				0				0
P38606	V-type proton ATPase catalytic subunit A OS=Homo sapiens OX=9606 GN=ATP6V1A PE=1 SV=2 - [VATA_HUMAN]	6.32	1	2	2	2		0				0				0				0				0				0				0			2.76346	2.92	1	1	2.84263	3.4	1	1		0				0
P08217	Chymotrypsin-like elastase family member 2A OS=Homo sapiens OX=9606 GN=CELA2A PE=1 SV=1 - [CEL2A_HUMAN]	6.32	1	1	1	1		0				0				0				0				0				0				0				0				0				0				0
Q06033	Inter-alpha-trypsin inhibitor heavy chain H3 OS=Homo sapiens OX=9606 GN=ITIH3 PE=1 SV=2 - [ITIH3_HUMAN]	6.29	1	3	3	13		0				0			14.8804	4.72	2	5	6.36792	1.69	1	2		0				0				0				0				0			8.99996	1.69	1	3		0
Q9BRV8	Suppressor of IKBKE 1 OS=Homo sapiens OX=9606 GN=SIKE1 PE=1 SV=1 - [SIKE1_HUMAN]	6.28	1	1	1	1		0				0				0			1.65063	6.28	1	1		0				0				0				0				0				0				0
P17858	ATP-dependent 6-phosphofructokinase, liver type OS=Homo sapiens OX=9606 GN=PFKL PE=1 SV=6 - [PFKAL_HUMAN]	6.28	1	2	3	10		0				0				0				0				0				0				0			16.8798	6.28	3	7	7.03284	3.85	2	3		0				0
Q6NUK4	Receptor expression-enhancing protein 3 OS=Homo sapiens OX=9606 GN=REEP3 PE=1 SV=1 - [REEP3_HUMAN]	6.27	1	1	1	2	3.69825	6.27	1	1		0				0				0				0				0				0				0			2.88292	6.27	1	1		0				0
Q6P587	Acylpyruvase FAHD1, mitochondrial OS=Homo sapiens OX=9606 GN=FAHD1 PE=1 SV=2 - [FAHD1_HUMAN]	6.25	1	1	1	1		0				0				0				0				0				0				0				0			0	6.25	1	1		0				0
Q9H2G9	Golgin-45 OS=Homo sapiens OX=9606 GN=BLZF1 PE=1 SV=2 - [GO45_HUMAN]	6.25	1	1	1	1		0				0				0				0				0				0				0				0				0				0			3.52738	6.25	1
Q13432	Protein unc-119 homolog A OS=Homo sapiens OX=9606 GN=UNC119 PE=1 SV=1 - [U119A_HUMAN]	6.25	1	1	1	1		0				0				0				0				0				0				0				0			2.61903	6.25	1	1		0				0
Q96FX7	tRNA (adenine(58)-N(1))-methyltransferase catalytic subunit TRMT61A OS=Homo sapiens OX=9606 GN=TRMT61A PE=1 SV=1 - [TRM61_HUMAN]	6.23	1	1	1	1		0				0				0				0				0				0				0				0				0				0			2.68168	6.23	1
O95336	6-phosphogluconolactonase OS=Homo sapiens OX=9606 GN=PGLS PE=1 SV=2 - [6PGL_HUMAN]	6.2	1	1	1	2		0				0				0				0				0				0				0			2.03634	6.2	1	1	2.25396	6.2	1	1		0				0
P36543	V-type proton ATPase subunit E 1 OS=Homo sapiens OX=9606 GN=ATP6V1E1 PE=1 SV=1 - [VATE1_HUMAN]	6.19	1	1	1	3		0				0				0				0				0				0				0			3.76747	6.19	1	1	6.2324	6.19	1	2		0				0
P49279	Natural resistance-associated macrophage protein 1 OS=Homo sapiens OX=9606 GN=SLC11A1 PE=2 SV=1 - [NRAM1_HUMAN]	6.18	1	1	1	1		0				0				0				0			3.93951	6.18	1	1		0				0				0				0				0				0
Q8WVF5	BTB/POZ domain-containing protein KCTD4 OS=Homo sapiens OX=9606 GN=KCTD4 PE=1 SV=2 - [KCTD4_HUMAN]	6.18	1	2	2	4		0				0				0				0				0				0			3.0385	2.32	1	2		0				0			2.11434	3.86	1	1	1.46657	2.32	1
Q9BV36	Melanophilin OS=Homo sapiens OX=9606 GN=MLPH PE=1 SV=1 - [MELPH_HUMAN]	6.17	1	2	2	2	2.64188	3.67	1	1		0				0				0				0				0				0			2.33614	2.5	1	1		0				0				0
Q8N4U5	T-complex protein 11-like protein 2 OS=Homo sapiens OX=9606 GN=TCP11L2 PE=1 SV=1 - [T11L2_HUMAN]	6.17	2	2	2	4		0				0				0				0				0				0				0			4.80976	6.17	2	2	0	1.16	1	2		0				0
O95470	Sphingosine-1-phosphate lyase 1 OS=Homo sapiens OX=9606 GN=SGPL1 PE=1 SV=3 - [SGPL1_HUMAN]	6.16	1	2	2	6		0			2.47568	2.82	1	1	7.12123	6.16	2	3		0				0				0			2.88651	3.35	1	1		0				0			2.3264	2.82	1	1		0
Q8WUT9	Solute carrier family 25 member 43 OS=Homo sapiens OX=9606 GN=SLC25A43 PE=2 SV=2 - [S2543_HUMAN]	6.16	1	1	1	1		0				0				0			4.02401	6.16	1	1		0				0				0				0				0				0				0
Q9HAE3	EF-hand calcium-binding domain-containing protein 1 OS=Homo sapiens OX=9606 GN=EFCAB1 PE=2 SV=1 - [EFCB1_HUMAN]	6.16	1	1	1	1		0				0				0				0			2.52204	6.16	1	1		0				0				0				0				0				0
Q8NEC7	Glutathione S-transferase C-terminal domain-containing protein OS=Homo sapiens OX=9606 GN=GSTCD PE=1 SV=2 - [GSTCD_HUMAN]	6.16	1	1	1	1		0				0				0				0			3.85284	6.16	1	1		0				0				0				0				0				0
Q9UNS2	COP9 signalosome complex subunit 3 OS=Homo sapiens OX=9606 GN=COPS3 PE=1 SV=3 - [CSN3_HUMAN]	6.15	1	1	1	1		0				0				0				0				0				0				0				0				0				0			4.03671	6.15	1
Q9UI32	Glutaminase liver isoform, mitochondrial OS=Homo sapiens OX=9606 GN=GLS2 PE=1 SV=2 - [GLSL_HUMAN]	6.15	1	1	2	2		0				0				0				0				0				0				0			1.92702	1.83	1	1		0				0			3.47594	4.32	1
Q9NUL3	Double-stranded RNA-binding protein Staufen homolog 2 OS=Homo sapiens OX=9606 GN=STAU2 PE=1 SV=2 - [STAU2_HUMAN]	6.14	1	2	2	2		0			2.47267	3.16	1	1		0				0				0				0				0				0				0				0				0
Q9NRG7	Epimerase family protein SDR39U1 OS=Homo sapiens OX=9606 GN=SDR39U1 PE=1 SV=3 - [D39U1_HUMAN]	6.14	1	1	1	1		0				0				0				0				0				0				0				0				0				0				0
P23515	Oligodendrocyte-myelin glycoprotein OS=Homo sapiens OX=9606 GN=OMG PE=1 SV=2 - [OMGP_HUMAN]	6.14	1	2	2	8	2.4191	2.5	1	1		0				0				0			2.28799	2.5	1	1	4.57872	2.5	1	2		0				0			2.25224	3.64	1	1		0			4.47673	2.5	1
Q9H0W7	THAP domain-containing protein 2 OS=Homo sapiens OX=9606 GN=THAP2 PE=1 SV=1 - [THAP2_HUMAN]	6.14	1	1	1	1		0				0				0			3.31772	6.14	1	1		0				0				0				0				0				0				0
P51674	Neuronal membrane glycoprotein M6-a OS=Homo sapiens OX=9606 GN=GPM6A PE=1 SV=2 - [GPM6A_HUMAN]	6.12	1	2	2	8		0			0	2.52	1	1	1.77434	2.52	1	1		0				0			2.34873	3.6	1	1	1.65424	2.52	1	1	1.57834	2.52	1	2	1.66316	2.52	1	2		0				0
P40199	Carcinoembryonic antigen-related cell adhesion molecule 6 OS=Homo sapiens OX=9606 GN=CEACAM6 PE=1 SV=3 - [CEAM6_HUMAN]	6.1	1	1	1	1		0				0				0				0				0				0				0				0				0			2.14339	6.1	1	1		0
Q9P2B4	CTTNBP2 N-terminal-like protein OS=Homo sapiens OX=9606 GN=CTTNBP2NL PE=1 SV=2 - [CT2NL_HUMAN]	6.1	1	2	2	2		0				0				0			3.18889	2.5	1	1		0				0			3.61194	3.6	1	1		0				0				0				0
Q9H1R2	Dual specificity protein phosphatase 15 OS=Homo sapiens OX=9606 GN=DUSP15 PE=1 SV=4 - [DUS15_HUMAN]	6.1	1	1	1	1		0				0				0				0				0				0				0				0				0				0			2.33174	6.1	1
P13647	Keratin, type II cytoskeletal 5 OS=Homo sapiens OX=9606 GN=KRT5 PE=1 SV=3 - [K2C5_HUMAN]	6.1	3	1	3	20		0				0				0				0			29.1016	6.1	3	11	7.1853	2.03	1	3		0				0			2.16905	2.03	1	1		0			11.5376	3.73	2
O75608	Acyl-protein thioesterase 1 OS=Homo sapiens OX=9606 GN=LYPLA1 PE=1 SV=1 - [LYPA1_HUMAN]	6.09	1	1	1	1		0				0				0				0				0				0				0				0			2.45019	6.09	1	1		0				0
Q8NAV1	Pre-mRNA-splicing factor 38A OS=Homo sapiens OX=9606 GN=PRPF38A PE=1 SV=1 - [PR38A_HUMAN]	6.09	1	1	1	1		0				0				0				0				0				0			2.77709	6.09	1	1		0				0				0				0
P51991	Heterogeneous nuclear ribonucleoprotein A3 OS=Homo sapiens OX=9606 GN=HNRNPA3 PE=1 SV=2 - [ROA3_HUMAN]	6.08	1	1	1	3		0				0			6.98235	6.08	1	2		0				0				0				0				0				0			2.9834	6.08	1	1		0
A6NNW6	Enolase 4 OS=Homo sapiens OX=9606 GN=ENO4 PE=2 SV=4 - [ENO4_HUMAN]	6.08	1	2	2	2		0				0				0				0				0				0				0				0				0				0			3.18824	3.84	1
Q13351	Krueppel-like factor 1 OS=Homo sapiens OX=9606 GN=KLF1 PE=1 SV=1 - [KLF1_HUMAN]	6.08	1	1	1	1						0								0				0								0				0				0				0				0
P47897	Glutamine--tRNA ligase OS=Homo sapiens OX=9606 GN=QARS1 PE=1 SV=1 - [SYQ_HUMAN]	6.06	1	2	3	3		0				0				0				0				0				0				0			3.12633	2.06	1	1		0				0			2.33999	1.68	1
Q96C10	Probable ATP-dependent RNA helicase DHX58 OS=Homo sapiens OX=9606 GN=DHX58 PE=1 SV=1 - [DHX58_HUMAN]	6.05	1	2	2	4		0				0				0				0				0			3.95197	3.24	1	2	5.18227	2.8	1	2		0				0				0				0
P24046	Gamma-aminobutyric acid receptor subunit rho-1 OS=Homo sapiens OX=9606 GN=GABRR1 PE=2 SV=2 - [GBRR1_HUMAN]	6.05	1	1	1	1		0				0				0				0				0				0				0				0				0				0				0
O95183	Vesicle-associated membrane protein 5 OS=Homo sapiens OX=9606 GN=VAMP5 PE=1 SV=1 - [VAMP5_HUMAN]	6.03	2	1	1	1		0			0	6.03	1	1		0								0				0				0				0				0				0				0
Q6ZU15	Septin-14 OS=Homo sapiens OX=9606 GN=SEPTIN14 PE=1 SV=2 - [SEP14_HUMAN]	6.02	3	1	2	2		0			2.97406	3.94	1	1		0				0				0				0				0			0	2.08	1	1		0				0				0
Q15818	Neuronal pentraxin-1 OS=Homo sapiens OX=9606 GN=NPTX1 PE=1 SV=2 - [NPTX1_HUMAN]	6.02	1	2	2	3		0			2.51609	4.17	1	1		0				0				0				0			2.0875	1.85	1	1		0			0	1.85	1	1		0				0
Q8N2H3	Pyridine nucleotide-disulfide oxidoreductase domain-containing protein 2 OS=Homo sapiens OX=9606 GN=PYROXD2 PE=1 SV=2 - [PYRD2_HUMAN]	6.02	1	2	2	2		0				0				0				0				0				0			1.74914	1.72	1	1		0			2.07014	4.3	1	1		0				0
O75882	Attractin OS=Homo sapiens OX=9606 GN=ATRN PE=1 SV=2 - [ATRN_HUMAN]	6.02	1	7	7	29	6.32914	1.12	1	2	4.58285	1.82	2	2	16.9527	2.87	3	6	2.59683	1.12	1	1		0			5.14409	1.82	2	2	18.171	2.03	2	6	1.51675	0.42	1	1	11.3116	3.99	4	4	2.4263	1.12	1	1	13.1674	2.03	2
Q5JXM2	Methyltransferase-like protein 24 OS=Homo sapiens OX=9606 GN=METTL24 PE=2 SV=1 - [MET24_HUMAN]	6.01	1	1	1	1		0			2.07264	6.01	1	1		0				0				0				0				0				0				0				0
Q6J4K2	Mitochondrial sodium/calcium exchanger protein OS=Homo sapiens OX=9606 GN=SLC8B1 PE=1 SV=2 - [NCLX_HUMAN]	5.99	1	1	1	1		0				0				0				0				0				0				0				0				0				0				0
P04278	Sex hormone-binding globulin OS=Homo sapiens OX=9606 GN=SHBG PE=1 SV=2 - [SHBG_HUMAN]	5.97	1	1	1	1		0				0			3.2692	5.97	1	1		0				0				0				0				0				0				0				0
Q9H3R1	Bifunctional heparan sulfate N-deacetylase/N-sulfotransferase 4 OS=Homo sapiens OX=9606 GN=NDST4 PE=2 SV=1 - [NDST4_HUMAN]	5.96	1	2	2	2		0				0				0				0				0				0			3.80517	2.75	1	1		0				0				0			4.87306	3.21	1
P30838	Aldehyde dehydrogenase, dimeric NADP-preferring OS=Homo sapiens OX=9606 GN=ALDH3A1 PE=1 SV=3 - [AL3A1_HUMAN]	5.96	1	2	2	4		0				0			4.99443	5.96	2	2		0				0				0			2.51262	3.97	1	1		0			3.09619	3.97	1	1		0				0
Q9Y6X5	Bis(5'-adenosyl)-triphosphatase ENPP4 OS=Homo sapiens OX=9606 GN=ENPP4 PE=1 SV=3 - [ENPP4_HUMAN]	5.96	1	1	1	1		0			2.36258	5.96	1	1		0				0				0				0				0				0				0				0				0
P30153	Serine/threonine-protein phosphatase 2A 65 kDa regulatory subunit A alpha isoform OS=Homo sapiens OX=9606 GN=PPP2R1A PE=1 SV=4 - [2AAA_HUMAN]	5.94	2	2	2	7		0				0				0				0				0				0				0			14.1242	5.94	2	5	6.16704	2.89	1	2		0				0
P15927	Replication protein A 32 kDa subunit OS=Homo sapiens OX=9606 GN=RPA2 PE=1 SV=1 - [RFA2_HUMAN]	5.93	1	1	1	1		0				0			0	5.93	1	1		0				0				0				0				0				0				0				0
Q5H9I0	Transcription factor Dp family member 3 OS=Homo sapiens OX=9606 GN=TFDP3 PE=1 SV=1 - [TFDP3_HUMAN]	5.93	1	1	1	1		0				0				0				0				0				0				0				0				0				0				0
P41091	Eukaryotic translation initiation factor 2 subunit 3 OS=Homo sapiens OX=9606 GN=EIF2S3 PE=1 SV=3 - [IF2G_HUMAN]	5.93	2	1	1	1		0				0				0				0				0				0			3.38512	5.93	1	1		0				0				0				0
Q8N6C8	Leukocyte immunoglobulin-like receptor subfamily A member 3 OS=Homo sapiens OX=9606 GN=LILRA3 PE=1 SV=3 - [LIRA3_HUMAN]	5.92	1	1	2	2		0				0				0				0				0			0	2.05	1	1	2.96254	3.87	1	1		0				0				0				0
Q8NBV4	Inactive phospholipid phosphatase 7 OS=Homo sapiens OX=9606 GN=PLPP7 PE=2 SV=1 - [PLPP7_HUMAN]	5.9	1	1	1	1		0				0			1.70563	5.9	1	1		0				0				0				0				0				0				0				0
Q5VWP3	Muscular LMNA-interacting protein OS=Homo sapiens OX=9606 GN=MLIP PE=1 SV=3 - [MLIP_HUMAN]	5.9	1	1	1	1		0				0				0				0				0				0				0				0				0				0				0
Q8N635	Meiosis-specific with OB domain-containing protein OS=Homo sapiens OX=9606 GN=MEIOB PE=2 SV=3 - [MEIOB_HUMAN]	5.88	1	1	1	1		0				0				0				0				0				0				0				0				0			3.29069	5.88	1	1		0
P22234	Multifunctional protein ADE2 OS=Homo sapiens OX=9606 GN=PAICS PE=1 SV=3 - [PUR6_HUMAN]	5.88	1	2	2	2		0				0				0				0				0			2.33229	2.59	1	1		0			3.30594	3.29	1	1		0				0				0
P17516	Aldo-keto reductase family 1 member C4 OS=Homo sapiens OX=9606 GN=AKR1C4 PE=1 SV=3 - [AK1C4_HUMAN]	5.88	1	1	1	1		0				0				0				0				0				0				0			2.55863	5.88	1	1		0				0				0
Q7L5Y1	Mitochondrial enolase superfamily member 1 OS=Homo sapiens OX=9606 GN=ENOSF1 PE=1 SV=1 - [ENOF1_HUMAN]	5.87	1	1	1	1		0				0				0				0				0				0				0				0				0				0				0
Q9Y603	Transcription factor ETV7 OS=Homo sapiens OX=9606 GN=ETV7 PE=1 SV=1 - [ETV7_HUMAN]	5.87	1	1	1	1		0			2.61385	5.87	1	1		0				0				0				0				0				0				0				0				0
Q13287	N-myc-interactor OS=Homo sapiens OX=9606 GN=NMI PE=1 SV=2 - [NMI_HUMAN]	5.86	1	1	1	1		0				0				0				0				0				0				0			2.87673	5.86	1	1		0				0				0
Q13613	Myotubularin-related protein 1 OS=Homo sapiens OX=9606 GN=MTMR1 PE=1 SV=4 - [MTMR1_HUMAN]	5.86	1	1	2	3		0				0				0				0			2.80216	2.56	1	1	3.33912	3.31	1	2		0				0				0				0				0
Q6NVV3	Magnesium transporter NIPA3 OS=Homo sapiens OX=9606 GN=NIPAL1 PE=2 SV=1 - [NIPA3_HUMAN]	5.85	1	1	1	1		0				0			2.51117	5.85	1	1		0				0				0				0				0				0				0				0
Q9UGJ1	Gamma-tubulin complex component 4 OS=Homo sapiens OX=9606 GN=TUBGCP4 PE=1 SV=1 - [GCP4_HUMAN]	5.85	1	2	2	2		0				0				0				0				0			3.60442	4.05	1	1	2.81879	1.8	1	1		0				0				0				0
Q8IVT5	Kinase suppressor of Ras 1 OS=Homo sapiens OX=9606 GN=KSR1 PE=1 SV=3 - [KSR1_HUMAN]	5.85	1	3	3	4		0			3.09994	2.28	1	1		0				0				0			2.70047	2.28	1	1		0				0				0			3.32194	2.17	1	1	2.48239	1.41	1
Q9C0E8	Endoplasmic reticulum junction formation protein lunapark OS=Homo sapiens OX=9606 GN=LNPK PE=1 SV=2 - [LNP_HUMAN]	5.84	1	1	1	1		0				0			3.55364	5.84	1	1		0				0				0				0				0				0				0				0
O14862	Interferon-inducible protein AIM2 OS=Homo sapiens OX=9606 GN=AIM2 PE=1 SV=1 - [AIM2_HUMAN]	5.83	1	1	1	1		0				0				0				0				0				0				0				0				0			2.99526	5.83	1	1		0
Q12951	Forkhead box protein I1 OS=Homo sapiens OX=9606 GN=FOXI1 PE=1 SV=3 - [FOXI1_HUMAN]	5.82	1	1	1	1		0				0				0			2.51651	5.82	1	1		0								0				0				0				0				0
Q9Y5X2	Sorting nexin-8 OS=Homo sapiens OX=9606 GN=SNX8 PE=1 SV=1 - [SNX8_HUMAN]	5.81	1	1	1	1		0				0				0				0			3.63042	5.81	1	1		0				0				0				0				0				0
Q8IY45	Protein AMN1 homolog OS=Homo sapiens OX=9606 GN=AMN1 PE=2 SV=4 - [AMN1_HUMAN]	5.81	1	1	1	1		0				0				0				0				0				0				0				0				0			2.31067	5.81	1	1		0
Q8WWL7	G2/mitotic-specific cyclin-B3 OS=Homo sapiens OX=9606 GN=CCNB3 PE=1 SV=2 - [CCNB3_HUMAN]	5.81	1	5	5	6		0			2.18446	0.86	1	1		0				0				0				0				0			0	0.79	1	1		0				0			2.45413	1.08	1
P78396	Cyclin-A1 OS=Homo sapiens OX=9606 GN=CCNA1 PE=1 SV=1 - [CCNA1_HUMAN]	5.81	1	1	1	1		0				0				0				0				0				0				0				0				0				0				0
Q5VXU3	Cysteine-rich hydrophobic domain-containing protein 1 OS=Homo sapiens OX=9606 GN=CHIC1 PE=2 SV=2 - [CHIC1_HUMAN]	5.8	1	1	1	1		0				0				0				0				0				0			2.11122	5.8	1	1		0				0				0				0
Q6UXP7	Protein FAM151B OS=Homo sapiens OX=9606 GN=FAM151B PE=1 SV=2 - [F151B_HUMAN]	5.8	1	1	1	1		0				0				0				0				0				0				0				0								0			2.7883	5.8	1
Q5T4D3	Protein O-mannosyl-transferase TMTC4 OS=Homo sapiens OX=9606 GN=TMTC4 PE=1 SV=2 - [TMTC4_HUMAN]	5.8	1	2	2	5		0			3.14699	2.29	1	2	2.44176	3.51	1	1		0				0				0				0				0				0				0				0
Q9NQC3	Reticulon-4 OS=Homo sapiens OX=9606 GN=RTN4 PE=1 SV=2 - [RTN4_HUMAN]	5.79	1	4	4	9		0				0				0				0				0				0				0			14.6165	3.44	3	5	12.288	4.7	3	4		0				0
Q8N7G0	POU domain, class 5, transcription factor 2 OS=Homo sapiens OX=9606 GN=POU5F2 PE=1 SV=1 - [PO5F2_HUMAN]	5.79	1	1	1	1		0				0				0				0				0				0				0				0				0				0				0
A0A0B4J1U7	Immunoglobulin heavy variable 6-1 OS=Homo sapiens OX=9606 GN=IGHV6-1 PE=3 SV=1 - [HV601_HUMAN]	5.79	1	1	1	50		0			11.1298	5.79	1	9	5.65615	5.79	1	3	1.93366	5.79	1	1	0	5.79	1	2					30.401	5.79	1	15	13.0102	5.79	1	8	0	5.79	1	1	5.64596	5.79	1	3	3.9031	5.79	1
Q9BRB3	Phosphatidylinositol N-acetylglucosaminyltransferase subunit Q OS=Homo sapiens OX=9606 GN=PIGQ PE=1 SV=3 - [PIGQ_HUMAN]	5.79	1	2	2	3	2.70473	2.76	1	2		0				0				0				0				0				0				0				0				0			2.60473	3.03	1
O94856	Neurofascin OS=Homo sapiens OX=9606 GN=NFASC PE=1 SV=4 - [NFASC_HUMAN]	5.79	1	5	5	5		0				0				0				0				0				0				0				0			7.69306	3.41	3	3		0			4.71852	2.38	2
Q6IEE8	Schlafen family member 12-like OS=Homo sapiens OX=9606 GN=SLFN12L PE=2 SV=4 - [SN12L_HUMAN]	5.78	1	2	2	3		0				0				0				0				0				0			1.50421	1.02	1	1		0				0				0			1.44469	1.02	1
Q14914	Prostaglandin reductase 1 OS=Homo sapiens OX=9606 GN=PTGR1 PE=1 SV=2 - [PTGR1_HUMAN]	5.78	1	1	1	1		0				0				0				0				0				0				0				0			2.91512	5.78	1	1		0				0
P98194	Calcium-transporting ATPase type 2C member 1 OS=Homo sapiens OX=9606 GN=ATP2C1 PE=1 SV=3 - [AT2C1_HUMAN]	5.77	1	3	3	3		0			2.66159	1.74	1	1		0				0				0			3.22496	1.96	1	1		0				0				0				0			0	2.07	1
P51888	Prolargin OS=Homo sapiens OX=9606 GN=PRELP PE=1 SV=1 - [PRELP_HUMAN]	5.76	1	2	2	2		0				0				0				0				0				0				0				0			5.31904	5.76	2	2		0				0
O95704	Amyloid-beta A4 precursor protein-binding family B member 3 OS=Homo sapiens OX=9606 GN=APBB3 PE=1 SV=2 - [APBB3_HUMAN]	5.76	1	1	1	1		0				0				0				0				0				0				0				0				0				0				0
Q8NGL3	Olfactory receptor 5D14 OS=Homo sapiens OX=9606 GN=OR5D14 PE=3 SV=1 - [OR5DE_HUMAN]	5.73	1	1	1	1		0				0				0				0				0				0				0				0			1.76336	5.73	1	1		0				0
P26038	Moesin OS=Homo sapiens OX=9606 GN=MSN PE=1 SV=3 - [MOES_HUMAN]	5.72	3	3	3	15	1.70449	1.21	1	2	0	1.56	1	1	1.64485	1.56	1	2	0	1.56	1	1		0			1.79627	1.56	1	1		0			6.05065	5.72	3	6	1.85124	1.56	1	2		0				0
P43630	Killer cell immunoglobulin-like receptor 3DL2 OS=Homo sapiens OX=9606 GN=KIR3DL2 PE=1 SV=1 - [KI3L2_HUMAN]	5.71	1	1	1	1		0				0				0				0			3.34285	5.71	1	1		0				0				0				0				0				0
A2IDD5	Coiled-coil domain-containing protein 78 OS=Homo sapiens OX=9606 GN=CCDC78 PE=1 SV=1 - [CCD78_HUMAN]	5.71	1	1	1	1		0				0			0	5.71	1	1		0				0				0				0				0				0				0				0
A9YTQ3	Aryl hydrocarbon receptor repressor OS=Homo sapiens OX=9606 GN=AHRR PE=1 SV=3 - [AHRR_HUMAN]	5.71	1	2	2	4		0				0				0				0				0				0				0				0			2.44294	2.57	1	1	3.40937	3.14	1	1	3.07243	2.57	1
Q6NYC1	Bifunctional arginine demethylase and lysyl-hydroxylase JMJD6 OS=Homo sapiens OX=9606 GN=JMJD6 PE=1 SV=1 - [JMJD6_HUMAN]	5.71	1	1	1	1		0				0				0				0				0				0				0			2.3747	5.71	1	1		0				0				0
Q3KQU3	MAP7 domain-containing protein 1 OS=Homo sapiens OX=9606 GN=MAP7D1 PE=1 SV=1 - [MA7D1_HUMAN]	5.71	1	2	2	3		0				0				0				0			3.22599	4.28	1	2		0			2.30521	1.43	1	1		0				0				0				0
Q3B7J2	Glucose-fructose oxidoreductase domain-containing protein 2 OS=Homo sapiens OX=9606 GN=GFOD2 PE=2 SV=1 - [GFOD2_HUMAN]	5.71	1	1	1	1		0				0				0				0				0				0				0				0				0				0			2.47059	5.71	1
Q9ULI2	Beta-citrylglutamate synthase B OS=Homo sapiens OX=9606 GN=RIMKLB PE=2 SV=2 - [RIMKB_HUMAN]	5.7	1	1	1	3	9.49862	5.7	1	3		0				0				0				0				0				0				0				0				0				0
Q6GPI1	Chymotrypsinogen B2 OS=Homo sapiens OX=9606 GN=CTRB2 PE=2 SV=2 - [CTRB2_HUMAN]	5.7	1	1	1	1		0				0				0				0			2.42397	5.7	1	1		0				0				0				0				0				0
Q9ULB4	Cadherin-9 OS=Homo sapiens OX=9606 GN=CDH9 PE=2 SV=2 - [CADH9_HUMAN]	5.7	1	2	2	2		0				0				0			2.33641	2.41	1	1		0				0				0				0				0			2.39803	3.3	1	1		0
Q15631	Translin OS=Homo sapiens OX=9606 GN=TSN PE=1 SV=1 - [TSN_HUMAN]	5.7	1	1	1	2		0							2.30923	5.7	1	1		0				0				0				0			2.79259	5.7	1	1		0				0				0
Q99623	Prohibitin-2 OS=Homo sapiens OX=9606 GN=PHB2 PE=1 SV=2 - [PHB2_HUMAN]	5.69	1	1	1	1		0				0				0				0				0			2.92053	5.69	1	1		0				0				0				0				0
P11166	Solute carrier family 2, facilitated glucose transporter member 1 OS=Homo sapiens OX=9606 GN=SLC2A1 PE=1 SV=2 - [GTR1_HUMAN]	5.69	1	4	4	28		0			7.73313	1.83	2	4	1.85558	1.63	1	1	3.9902	1.63	1	2		0			10.3783	3.66	2	7		0			17.164	5.49	3	10	6.01397	1.63	1	3		0			1.74743	2.03	1
A6XGL0	YjeF N-terminal domain-containing protein 3 OS=Homo sapiens OX=9606 GN=YJEFN3 PE=1 SV=1 - [YJEN3_HUMAN]	5.69	1	1	1	8	5.64889	5.69	1	2		0				0			8.6701	5.69	1	3						0			5.47553	5.69	1	2	2.41549	5.69	1	1		0				0				0
Q9NZJ6	Ubiquinone biosynthesis O-methyltransferase, mitochondrial OS=Homo sapiens OX=9606 GN=COQ3 PE=1 SV=3 - [COQ3_HUMAN]	5.69	1	1	1	1						0				0				0				0				0				0				0				0			2.74063	5.69	1	1		0
P62191	26S proteasome regulatory subunit 4 OS=Homo sapiens OX=9606 GN=PSMC1 PE=1 SV=1 - [PRS4_HUMAN]	5.68	1	2	2	2		0				0				0			2.2875	2.95	1	1		0				0				0			1.99514	2.73	1	1		0				0				0
P21815	Bone sialoprotein 2 OS=Homo sapiens OX=9606 GN=IBSP PE=1 SV=4 - [SIAL_HUMAN]	5.68	1	1	1	1		0				0				0			2.012	5.68	1	1		0				0				0				0				0				0				0
Q86V88	Magnesium-dependent phosphatase 1 OS=Homo sapiens OX=9606 GN=MDP1 PE=1 SV=1 - [MGDP1_HUMAN]	5.68	1	1	1	16	12.4651	5.68	1	5		0			3.90433	5.68	1	2	3.95276	5.68	1	2		0				0			7.51931	5.68	1	3	2.10982	5.68	1	1	2.06034	5.68	1	1	4.23997	5.68	1	2		0
Q6ZV89	SH2 domain-containing protein 5 OS=Homo sapiens OX=9606 GN=SH2D5 PE=1 SV=2 - [SH2D5_HUMAN]	5.67	1	1	1	1		0				0				0				0				0				0				0				0				0				0				0
Q6IN84	rRNA methyltransferase 1, mitochondrial OS=Homo sapiens OX=9606 GN=MRM1 PE=1 SV=1 - [MRM1_HUMAN]	5.67	1	1	1	1		0				0				0				0				0				0				0				0				0				0			2.93111	5.67	1
Q68CZ2	Tensin-3 OS=Homo sapiens OX=9606 GN=TNS3 PE=1 SV=2 - [TENS3_HUMAN]	5.67	1	2	3	4		0				0				0				0			3.01889	0.97	1	1		0				0				0				0				0			4.1528	2.91	1
Q96N95	Zinc finger protein 396 OS=Homo sapiens OX=9606 GN=ZNF396 PE=1 SV=2 - [ZN396_HUMAN]	5.67	1	1	1	1		0				0				0				0				0				0				0				0			1.96788	5.67	1	1		0				0
Q14055	Collagen alpha-2(IX) chain OS=Homo sapiens OX=9606 GN=COL9A2 PE=1 SV=2 - [CO9A2_HUMAN]	5.66	1	3	3	31	20.1432	3.92	2	7	0	1.89	1	1		0				0			61.7087	3.92	2	20		0				0			2.20968	1.74	1	1	2.09536	1.89	1	1		0			2.47393	1.89	1
Q8NBJ7	Inactive C-alpha-formylglycine-generating enzyme 2 OS=Homo sapiens OX=9606 GN=SUMF2 PE=1 SV=2 - [SUMF2_HUMAN]	5.65	1	1	1	1		0			2.9708	5.65	1	1		0				0				0				0				0				0				0				0				0
P49748	Very long-chain specific acyl-CoA dehydrogenase, mitochondrial OS=Homo sapiens OX=9606 GN=ACADVL PE=1 SV=1 - [ACADV_HUMAN]	5.65	1	2	2	2		0				0				0				0				0				0				0				0				0			0	1.83	1	1	4.2759	3.82	1
Q96RU8	Tribbles homolog 1 OS=Homo sapiens OX=9606 GN=TRIB1 PE=1 SV=2 - [TRIB1_HUMAN]	5.65	1	1	1	1		0				0				0				0				0				0				0				0				0			2.11013	5.65	1	1		0
P62424	60S ribosomal protein L7a OS=Homo sapiens OX=9606 GN=RPL7A PE=1 SV=2 - [RL7A_HUMAN]	5.64	1	1	1	1		0				0				0				0				0				0				0			2.44021	5.64	1	1		0				0				0
Q9UMR2	ATP-dependent RNA helicase DDX19B OS=Homo sapiens OX=9606 GN=DDX19B PE=1 SV=1 - [DD19B_HUMAN]	5.64	1	1	1	1		0				0				0				0				0				0				0				0				0				0				0
A8MYA2	Uncharacterized protein CXorf49 OS=Homo sapiens OX=9606 GN=CXorf49 PE=2 SV=3 - [CX049_HUMAN]	5.64	1	1	1	1		0				0				0				0				0				0				0				0				0				0			3.77904	5.64	1
Q9NU39	Forkhead box protein D4-like 1 OS=Homo sapiens OX=9606 GN=FOXD4L1 PE=1 SV=1 - [FX4L1_HUMAN]	5.64	1	1	1	2		0				0			3.67087	5.64	1	2		0				0				0				0				0				0				0				0
Q6P4F1	Alpha-(1,3)-fucosyltransferase 10 OS=Homo sapiens OX=9606 GN=FUT10 PE=2 SV=2 - [FUT10_HUMAN]	5.64	1	1	1	1		0				0				0				0				0			3.66491	5.64	1	1		0				0				0				0				0
O95967	EGF-containing fibulin-like extracellular matrix protein 2 OS=Homo sapiens OX=9606 GN=EFEMP2 PE=1 SV=3 - [FBLN4_HUMAN]	5.64	1	2	2	2		0			4.05171	5.64	2	2		0				0				0				0				0				0				0				0				0
Q9Y574	Ankyrin repeat and SOCS box protein 4 OS=Homo sapiens OX=9606 GN=ASB4 PE=1 SV=1 - [ASB4_HUMAN]	5.63	1	1	1	1		0				0				0				0				0				0				0				0				0				0			3.62283	5.63	1
Q5JVG8	Zinc finger protein 506 OS=Homo sapiens OX=9606 GN=ZNF506 PE=2 SV=2 - [ZN506_HUMAN]	5.63	1	1	1	1		0			3.39578	5.63	1	1		0				0				0				0				0				0				0				0				0
P51570	Galactokinase OS=Homo sapiens OX=9606 GN=GALK1 PE=1 SV=1 - [GALK1_HUMAN]	5.61	1	1	1	1		0				0				0				0				0				0				0				0				0				0			3.7684	5.61	1
Q96QZ0	Pannexin-3 OS=Homo sapiens OX=9606 GN=PANX3 PE=2 SV=1 - [PANX3_HUMAN]	5.61	1	1	1	1		0				0				0				0				0				0				0				0			3.95652	5.61	1	1		0				0
Q8WVE0	EEF1A lysine methyltransferase 1 OS=Homo sapiens OX=9606 GN=EEF1AKMT1 PE=1 SV=1 - [EFMT1_HUMAN]	5.61	1	1	1	1		0				0				0				0				0				0			2.88966	5.61	1	1		0				0				0				0
Q14697	Neutral alpha-glucosidase AB OS=Homo sapiens OX=9606 GN=GANAB PE=1 SV=3 - [GANAB_HUMAN]	5.61	1	3	3	12		0			0	2.44	1	1	2.91392	2.44	1	1		0				0				0				0			14.6265	5.61	3	5	17.4334	5.61	3	5		0				0
Q86SE8	Nucleoplasmin-2 OS=Homo sapiens OX=9606 GN=NPM2 PE=1 SV=1 - [NPM2_HUMAN]	5.61	1	1	1	1		0				0				0				0				0				0				0				0			2.78449	5.61	1	1		0				0
Q5VYS4	Mesenteric estrogen-dependent adipogenesis protein OS=Homo sapiens OX=9606 GN=MEDAG PE=1 SV=1 - [MEDAG_HUMAN]	5.61	1	1	1	1		0				0				0				0				0				0				0			3.09149	5.61	1	1		0				0				0
Q8NCN2	Zinc finger and BTB domain-containing protein 34 OS=Homo sapiens OX=9606 GN=ZBTB34 PE=1 SV=4 - [ZBT34_HUMAN]	5.6	1	1	1	1	4.98548	5.6	1	1		0				0				0				0				0				0				0				0				0				0
Q9BRP1	Programmed cell death protein 2-like OS=Homo sapiens OX=9606 GN=PDCD2L PE=1 SV=1 - [PDD2L_HUMAN]	5.59	1	1	1	1		0								0				0				0				0								0				0				0				0
Q9UKG4	Solute carrier family 13 member 4 OS=Homo sapiens OX=9606 GN=SLC13A4 PE=1 SV=2 - [S13A4_HUMAN]	5.59	1	1	1	1		0			3.26022	5.59	1	1		0				0				0				0				0				0				0				0				0
O75503	Ceroid-lipofuscinosis neuronal protein 5 OS=Homo sapiens OX=9606 GN=CLN5 PE=1 SV=2 - [CLN5_HUMAN]	5.59	1	2	2	4		0				0			2.09788	3.07	1	1		0				0				0			4.65775	3.07	1	2		0			2.00874	2.51	1	1		0				0
O75947	ATP synthase subunit d, mitochondrial OS=Homo sapiens OX=9606 GN=ATP5PD PE=1 SV=3 - [ATP5H_HUMAN]	5.59	1	1	1	1		0				0				0				0				0				0				0			0	5.59	1	1		0				0
Q13884	Beta-1-syntrophin OS=Homo sapiens OX=9606 GN=SNTB1 PE=1 SV=3 - [SNTB1_HUMAN]	5.58	2	3	3	5	2.9003	2.97	1	1		0			1.69919	2.6	2	2		0				0				0				0			1.61888	1.3	1	1	2.02561	1.3	1	1		0				0
Q15054	DNA polymerase delta subunit 3 OS=Homo sapiens OX=9606 GN=POLD3 PE=1 SV=2 - [DPOD3_HUMAN]	5.58	1	1	1	1		0				0				0				0				0				0				0				0				0				0				0
P53672	Beta-crystallin A2 OS=Homo sapiens OX=9606 GN=CRYBA2 PE=1 SV=3 - [CRBA2_HUMAN]	5.58	1	1	1	1						0				0								0				0				0			2.41471	5.58	1	1						0				0
Q8NA75	DDB1- and CUL4-associated factor 4-like protein 2 OS=Homo sapiens OX=9606 GN=DCAF4L2 PE=1 SV=1 - [DC4L2_HUMAN]	5.57	1	1	1	2		0				0				0				0				0				0			3.32812	5.57	1	1		0			3.10671	5.57	1	1		0				0
Q13888	General transcription factor IIH subunit 2 OS=Homo sapiens OX=9606 GN=GTF2H2 PE=1 SV=1 - [TF2H2_HUMAN]	5.57	2	1	1	3		0			2.66702	5.57	1	2		0				0				0				0				0				0			2.72698	5.57	1	1		0				0
Q9BR11	Zinc finger SWIM domain-containing protein 1 OS=Homo sapiens OX=9606 GN=ZSWIM1 PE=2 SV=2 - [ZSWM1_HUMAN]	5.57	1	1	1	3		0				0			3.48002	5.57	1	1		0				0				0			4.5051	5.57	1	1		0				0				0			4.34314	5.57	1
Q2NL67	Protein mono-ADP-ribosyltransferase PARP6 OS=Homo sapiens OX=9606 GN=PARP6 PE=1 SV=1 - [PARP6_HUMAN]	5.56	1	1	1	1		0				0				0				0				0				0				0				0				0			3.67441	5.56	1	1		0
Q86WK7	Amphoterin-induced protein 3 OS=Homo sapiens OX=9606 GN=AMIGO3 PE=2 SV=1 - [AMGO3_HUMAN]	5.56	1	1	1	1		0			3.49158	5.56	1	1		0				0				0				0				0				0				0				0				0
Q9H0P7	Putative uncharacterized protein encoded by AGPAT4-IT1 OS=Homo sapiens OX=9606 GN=AGPAT4-IT1 PE=5 SV=1 - [AGIT1_HUMAN]	5.56	1	1	1	1	2.46362	5.56	1	1		0				0				0				0				0				0				0				0				0
Q8WWP7	GTPase IMAP family member 1 OS=Homo sapiens OX=9606 GN=GIMAP1 PE=1 SV=1 - [GIMA1_HUMAN]	5.56	1	1	1	1		0				0				0				0				0			2.52525	5.56	1	1		0				0				0				0				0
Q9H300	Presenilins-associated rhomboid-like protein, mitochondrial OS=Homo sapiens OX=9606 GN=PARL PE=1 SV=2 - [PARL_HUMAN]	5.54	1	1	1	1	3.31187	5.54	1	1		0				0				0				0				0				0				0				0				0				0
P53396	ATP-citrate synthase OS=Homo sapiens OX=9606 GN=ACLY PE=1 SV=3 - [ACLY_HUMAN]	5.54	1	5	5	12		0				0				0				0				0				0				0			22.5211	5.54	5	10	3.27363	0.73	1	2		0				0
Q9NZP8	Complement C1r subcomponent-like protein OS=Homo sapiens OX=9606 GN=C1RL PE=1 SV=2 - [C1RL_HUMAN]	5.54	1	1	2	8		0			8.20584	2.46	1	3	2.45999	2.46	1	1		0				0				0				0				0			4.7693	2.46	1	2		0				0
Q96FW1	Ubiquitin thioesterase OTUB1 OS=Homo sapiens OX=9606 GN=OTUB1 PE=1 SV=2 - [OTUB1_HUMAN]	5.54	1	1	1	1		0				0				0				0				0				0				0				0			3.54866	5.54	1	1		0				0
Q9GZQ4	Neuromedin-U receptor 2 OS=Homo sapiens OX=9606 GN=NMUR2 PE=1 SV=2 - [NMUR2_HUMAN]	5.54	1	1	1	1		0				0				0				0			3.45296	5.54	1	1		0				0				0				0								0
A8MUU9	Putative uncharacterized protein ENSP00000383309 OS=Homo sapiens OX=9606 PE=5 SV=3 - [YV023_HUMAN]	5.54	1	1	1	1		0				0				0				0				0				0				0				0			2.73611	5.54	1	1		0				0
Q9P2U7	Vesicular glutamate transporter 1 OS=Homo sapiens OX=9606 GN=SLC17A7 PE=2 SV=1 - [VGLU1_HUMAN]	5.54	1	1	1	1		0				0				0				0				0				0				0				0				0				0				0
Q6SZW1	NAD(+) hydrolase SARM1 OS=Homo sapiens OX=9606 GN=SARM1 PE=1 SV=1 - [SARM1_HUMAN]	5.52	1	2	3	3		0				0			1.90206	3.04	1	1		0			1.90764	1.52	1	1		0				0				0				0				0			0	0.97	1
Q00534	Cyclin-dependent kinase 6 OS=Homo sapiens OX=9606 GN=CDK6 PE=1 SV=1 - [CDK6_HUMAN]	5.52	1	1	1	1		0				0				0				0				0				0				0				0				0				0			3.5897	5.52	1
Q8IV13	Cyclin-J-like protein OS=Homo sapiens OX=9606 GN=CCNJL PE=1 SV=3 - [CCNJL_HUMAN]	5.52	1	1	1	1		0				0				0				0				0				0				0				0				0			4.30298	5.52	1	1		0
Q9UGQ3	Solute carrier family 2, facilitated glucose transporter member 6 OS=Homo sapiens OX=9606 GN=SLC2A6 PE=1 SV=2 - [GTR6_HUMAN]	5.52	1	1	1	1		0				0				0				0				0			3.39715	5.52	1	1		0				0				0				0				0
Q9Y672	Dolichyl pyrophosphate Man9GlcNAc2 alpha-1,3-glucosyltransferase OS=Homo sapiens OX=9606 GN=ALG6 PE=1 SV=2 - [ALG6_HUMAN]	5.52	1	1	1	1		0				0				0				0			4.31322	5.52	1	1		0				0				0				0				0				0
Q86UX2	Inter-alpha-trypsin inhibitor heavy chain H5 OS=Homo sapiens OX=9606 GN=ITIH5 PE=2 SV=2 - [ITIH5_HUMAN]	5.52	1	4	4	7		0				0				0				0				0				0				0				0			8.71055	5.52	4	6		0				0
O15528	25-hydroxyvitamin D-1 alpha hydroxylase, mitochondrial OS=Homo sapiens OX=9606 GN=CYP27B1 PE=1 SV=1 - [CP27B_HUMAN]	5.51	1	2	2	2		0				0				0				0				0				0			2.5708	2.76	1	1		0				0				0			2.01092	2.76	1
Q5JQF8	Polyadenylate-binding protein 1-like 2 OS=Homo sapiens OX=9606 GN=PABPC1L2A PE=2 SV=1 - [PAP1M_HUMAN]	5.5	4	1	1	1		0				0				0				0				0				0				0			1.66944	5.5	1	1		0				0				0
Q9NUS5	AP-5 complex subunit sigma-1 OS=Homo sapiens OX=9606 GN=AP5S1 PE=1 SV=1 - [AP5S1_HUMAN]	5.5	1	1	1	1		0			0	5.5	1	1		0				0				0				0				0				0				0				0				0
P0CG39	POTE ankyrin domain family member J OS=Homo sapiens OX=9606 GN=POTEJ PE=3 SV=1 - [POTEJ_HUMAN]	5.49	1	1	4	46	15.1944	3.47	2	5	0	1.06	1	1	30.7852	2.31	2	11	9.79801	1.25	1	3	12.9911	0.96	1	5	2.15015	0.96	1	1	3.74608	1.25	1	1	25.9757	2.31	2	9	26.2726	2.31	2	10		0				0
P0CG08	Golgi pH regulator B OS=Homo sapiens OX=9606 GN=GPR89B PE=1 SV=1 - [GPHRB_HUMAN]	5.49	1	1	1	1		0				0				0				0				0				0				0			3.76556	5.49	1	1		0				0				0
O00204	Sulfotransferase 2B1 OS=Homo sapiens OX=9606 GN=SULT2B1 PE=1 SV=2 - [ST2B1_HUMAN]	5.48	1	1	1	1		0				0				0				0				0			2.29328	5.48	1	1		0				0				0				0				0
Q6UX71	Plexin domain-containing protein 2 OS=Homo sapiens OX=9606 GN=PLXDC2 PE=1 SV=1 - [PXDC2_HUMAN]	5.48	1	2	2	4		0				0				0				0				0				0				0				0			9.57234	5.48	2	4		0				0
Q86YB7	Enoyl-CoA hydratase domain-containing protein 2, mitochondrial OS=Homo sapiens OX=9606 GN=ECHDC2 PE=1 SV=2 - [ECHD2_HUMAN]	5.48	1	1	1	1		0				0				0				0				0				0			2.74642	5.48	1	1		0				0				0				0
Q969U6	F-box/WD repeat-containing protein 5 OS=Homo sapiens OX=9606 GN=FBXW5 PE=1 SV=1 - [FBXW5_HUMAN]	5.48	1	2	2	2		0			0	1.77	1	1		0				0				0			3.53319	3.71	1	1		0				0				0				0				0
P13798	Acylamino-acid-releasing enzyme OS=Homo sapiens OX=9606 GN=APEH PE=1 SV=4 - [ACPH_HUMAN]	5.46	1	3	3	4		0				0			2.21851	1.78	1	1		0				0				0				0			5.79656	3.69	2	2	2.09912	1.64	1	1		0				0
P46783	40S ribosomal protein S10 OS=Homo sapiens OX=9606 GN=RPS10 PE=1 SV=1 - [RS10_HUMAN]	5.45	1	1	1	1		0				0				0				0				0				0				0			2.10588	5.45	1	1		0				0				0
Q4KMP7	TBC1 domain family member 10B OS=Homo sapiens OX=9606 GN=TBC1D10B PE=1 SV=3 - [TB10B_HUMAN]	5.45	1	2	2	2		0				0			2.32356	1.24	1	1		0				0				0				0				0				0				0			3.82863	4.21	1
A6NEL3	Putative protein FAM86C2P OS=Homo sapiens OX=9606 GN=FAM86C2P PE=5 SV=1 - [F86C2_HUMAN]	5.45	5	1	1	1		0								0				0								0				0				0				0			2.07077	5.45	1	1		0
P10747	T-cell-specific surface glycoprotein CD28 OS=Homo sapiens OX=9606 GN=CD28 PE=1 SV=1 - [CD28_HUMAN]	5.45	1	1	1	1		0				0			2.06203	5.45	1	1		0				0				0				0				0				0				0				0
Q5VTD9	Zinc finger protein Gfi-1b OS=Homo sapiens OX=9606 GN=GFI1B PE=1 SV=1 - [GFI1B_HUMAN]	5.45	1	1	1	3		0				0				0				0				0				0				0				0			1.79943	5.45	1	3		0				0
Q147U1	Zinc finger protein 846 OS=Homo sapiens OX=9606 GN=ZNF846 PE=1 SV=2 - [ZN846_HUMAN]	5.44	1	1	1	1		0				0				0			5.19965	5.44	1	1		0				0				0				0				0				0				0
O43242	26S proteasome non-ATPase regulatory subunit 3 OS=Homo sapiens OX=9606 GN=PSMD3 PE=1 SV=2 - [PSMD3_HUMAN]	5.43	1	2	2	2		0				0				0				0				0				0				0			5.08879	5.43	2	2		0				0				0
P13667	Protein disulfide-isomerase A4 OS=Homo sapiens OX=9606 GN=PDIA4 PE=1 SV=2 - [PDIA4_HUMAN]	5.43	1	2	2	2		0				0			2.32309	2.48	1	1		0				0				0				0				0				0			1.89353	2.95	1	1		0
Q96LJ7	Dehydrogenase/reductase SDR family member 1 OS=Homo sapiens OX=9606 GN=DHRS1 PE=1 SV=1 - [DHRS1_HUMAN]	5.43	1	1	1	1		0				0				0				0			2.76513	5.43	1	1		0				0				0				0				0				0
Q96MA6	Adenylate kinase 8 OS=Homo sapiens OX=9606 GN=AK8 PE=1 SV=1 - [KAD8_HUMAN]	5.43	1	1	1	1		0				0				0				0				0			3.04828	5.43	1	1		0				0				0				0				0
O00429	Dynamin-1-like protein OS=Homo sapiens OX=9606 GN=DNM1L PE=1 SV=2 - [DNM1L_HUMAN]	5.43	1	2	2	3		0				0				0				0				0				0			3.51216	3.53	1	1	2.45482	1.9	1	2		0				0				0
Q6UWP8	Suprabasin OS=Homo sapiens OX=9606 GN=SBSN PE=1 SV=2 - [SBSN_HUMAN]	5.42	1	2	2	2		0				0				0				0				0				0			1.95991	2.37	1	1	2.82119	3.05	1	1		0				0				0
P0C7V7	Putative signal peptidase complex catalytic subunit SEC11B OS=Homo sapiens OX=9606 GN=SEC11B PE=5 SV=1 - [SC11B_HUMAN]	5.42	1	1	1	1		0				0				0				0				0				0				0			0	5.42	1	1		0				0				0
P29016	T-cell surface glycoprotein CD1b OS=Homo sapiens OX=9606 GN=CD1B PE=1 SV=1 - [CD1B_HUMAN]	5.41	1	1	1	1		0				0				0				0								0				0				0				0				0				0
O94805	Actin-like protein 6B OS=Homo sapiens OX=9606 GN=ACTL6B PE=1 SV=1 - [ACL6B_HUMAN]	5.4	1	2	2	2		0				0				0			2.66199	4.46	1	1		0				0				0				0				0			0	5.4	1	1		0
Q8N387	Mucin-15 OS=Homo sapiens OX=9606 GN=MUC15 PE=1 SV=2 - [MUC15_HUMAN]	5.39	1	1	1	3		0				0				0				0				0				0			5.98176	5.39	1	2		0				0			2.9668	5.39	1	1		0
Q86VV4	Ran-binding protein 3-like OS=Homo sapiens OX=9606 GN=RANBP3L PE=1 SV=2 - [RNB3L_HUMAN]	5.38	1	1	1	1		0				0				0				0				0			3.27157	5.38	1	1		0				0				0				0				0
Q6DWJ6	Probable G-protein coupled receptor 139 OS=Homo sapiens OX=9606 GN=GPR139 PE=2 SV=1 - [GP139_HUMAN]	5.38	1	1	1	1		0				0				0				0				0				0				0			2.64412	5.38	1	1		0				0				0
Q9BUP3	Oxidoreductase HTATIP2 OS=Homo sapiens OX=9606 GN=HTATIP2 PE=1 SV=2 - [HTAI2_HUMAN]	5.37	1	1	1	1		0			2.19445	5.37	1	1		0				0				0				0				0				0				0				0				0
Q9UBF1	Melanoma-associated antigen C2 OS=Homo sapiens OX=9606 GN=MAGEC2 PE=1 SV=1 - [MAGC2_HUMAN]	5.36	1	1	1	1						0				0				0				0				0				0				0			2.3915	5.36	1	1		0
Q9HAS3	Solute carrier family 28 member 3 OS=Homo sapiens OX=9606 GN=SLC28A3 PE=1 SV=1 - [S28A3_HUMAN]	5.35	1	2	2	2		0				0			2.75209	2.89	1	1		0				0				0				0				0			3.36911	2.46	1	1		0				0
O94810	Regulator of G-protein signaling 11 OS=Homo sapiens OX=9606 GN=RGS11 PE=1 SV=2 - [RGS11_HUMAN]	5.35	1	1	1	1	3.5055	5.35	1	1		0				0				0				0				0				0				0				0				0				0
Q6ZSR9	Uncharacterized protein FLJ45252 OS=Homo sapiens OX=9606 PE=2 SV=2 - [YJ005_HUMAN]	5.35	1	1	1	1		0				0				0				0				0			2.79592	5.35	1	1		0				0				0				0				0
Q9BTE6	Alanyl-tRNA editing protein Aarsd1 OS=Homo sapiens OX=9606 GN=AARSD1 PE=1 SV=2 - [AASD1_HUMAN]	5.34	1	1	1	1		0			2.7158	5.34	1	1		0				0				0				0				0				0				0				0				0
Q86XJ1	GAS2-like protein 3 OS=Homo sapiens OX=9606 GN=GAS2L3 PE=1 SV=1 - [GA2L3_HUMAN]	5.33	1	2	2	4		0				0				0				0				0				0			2.57948	1.87	1	1	0	1.87	1	1		0			0	1.87	1	1		0
O75528	Transcriptional adapter 3 OS=Homo sapiens OX=9606 GN=TADA3 PE=1 SV=1 - [TADA3_HUMAN]	5.32	1	1	1	1		0				0				0				0				0				0				0				0				0				0				0
Q96HH9	GRAM domain-containing protein 2B OS=Homo sapiens OX=9606 GN=GRAMD2B PE=1 SV=1 - [GRM2B_HUMAN]	5.32	1	1	1	1		0				0				0				0				0				0				0				0				0				0				0
Q06609	DNA repair protein RAD51 homolog 1 OS=Homo sapiens OX=9606 GN=RAD51 PE=1 SV=1 - [RAD51_HUMAN]	5.31	1	1	1	2	2.51366	5.31	1	1		0				0			3.33202	5.31	1	1		0				0				0				0				0				0				0
Q8NFT2	Metalloreductase STEAP2 OS=Homo sapiens OX=9606 GN=STEAP2 PE=1 SV=3 - [STEA2_HUMAN]	5.31	1	1	1	1		0				0				0				0				0				0				0			3.71824	5.31	1	1		0				0				0
Q32P51	Heterogeneous nuclear ribonucleoprotein A1-like 2 OS=Homo sapiens OX=9606 GN=HNRNPA1L2 PE=2 SV=2 - [RA1L2_HUMAN]	5.31	2	1	1	1		0				0				0				0				0				0				0				0				0				0				0
Q96C36	Pyrroline-5-carboxylate reductase 2 OS=Homo sapiens OX=9606 GN=PYCR2 PE=1 SV=1 - [P5CR2_HUMAN]	5.31	1	1	1	1		0				0				0				0				0				0				0				0			2.53564	5.31	1	1		0				0
Q7Z6K5	Arpin OS=Homo sapiens OX=9606 GN=ARPIN PE=1 SV=1 - [ARPIN_HUMAN]	5.31	1	1	1	1		0				0				0				0				0			1.8422	5.31	1	1		0				0				0				0				0
Q8NCL4	Polypeptide N-acetylgalactosaminyltransferase 6 OS=Homo sapiens OX=9606 GN=GALNT6 PE=1 SV=2 - [GALT6_HUMAN]	5.31	1	1	1	2		0				0				0				0			3.65833	5.31	1	2		0				0				0				0				0				0
Q96JD6	1,5-anhydro-D-fructose reductase OS=Homo sapiens OX=9606 GN=AKR1E2 PE=1 SV=2 - [AKCL2_HUMAN]	5.31	1	1	1	1		0				0				0				0				0				0				0			2.12338	5.31	1	1		0				0				0
Q9Y5Q9	General transcription factor 3C polypeptide 3 OS=Homo sapiens OX=9606 GN=GTF3C3 PE=1 SV=1 - [TF3C3_HUMAN]	5.3	1	2	2	2	4.20823	3.05	1	1		0			0	2.26	1	1		0				0				0				0				0				0				0				0
Q8WUM4	Programmed cell death 6-interacting protein OS=Homo sapiens OX=9606 GN=PDCD6IP PE=1 SV=1 - [PDC6I_HUMAN]	5.3	1	2	2	3		0				0				0				0			4.10618	3.46	1	2		0				0			2.10826	1.84	1	1		0				0				0
Q08ET2	Sialic acid-binding Ig-like lectin 14 OS=Homo sapiens OX=9606 GN=SIGLEC14 PE=1 SV=1 - [SIG14_HUMAN]	5.3	1	1	1	1		0				0				0				0				0				0				0				0			3.03589	5.3	1	1		0				0
Q9UGM6	Tryptophan--tRNA ligase, mitochondrial OS=Homo sapiens OX=9606 GN=WARS2 PE=1 SV=1 - [SYWM_HUMAN]	5.28	1	1	1	1		0				0				0				0				0				0				0			3.22273	5.28	1	1		0				0				0
P48444	Coatomer subunit delta OS=Homo sapiens OX=9606 GN=ARCN1 PE=1 SV=1 - [COPD_HUMAN]	5.28	1	2	2	3		0				0			0	2.15	1	2		0			2.83713	3.13	1	1		0				0				0				0				0				0
P09544	Protein Wnt-2 OS=Homo sapiens OX=9606 GN=WNT2 PE=2 SV=1 - [WNT2_HUMAN]	5.28	1	1	1	1	0	5.28	1	1		0				0				0				0				0				0				0				0				0				0
P49588	Alanine--tRNA ligase, cytoplasmic OS=Homo sapiens OX=9606 GN=AARS1 PE=1 SV=2 - [SYAC_HUMAN]	5.27	1	3	3	3		0				0			2.41604	1.96	1	1		0				0				0				0			2.89156	1.96	1	1	2.45376	1.34	1	1		0				0
Q86WK6	Amphoterin-induced protein 1 OS=Homo sapiens OX=9606 GN=AMIGO1 PE=1 SV=1 - [AMGO1_HUMAN]	5.27	1	1	1	1		0			4.06999	5.27	1	1		0				0				0				0				0				0				0				0				0
Q6P6B7	Ankyrin repeat domain-containing protein 16 OS=Homo sapiens OX=9606 GN=ANKRD16 PE=1 SV=1 - [ANR16_HUMAN]	5.26	1	1	1	1		0				0				0				0				0				0				0				0			3.10388	5.26	1	1		0				0
P39748	Flap endonuclease 1 OS=Homo sapiens OX=9606 GN=FEN1 PE=1 SV=1 - [FEN1_HUMAN]	5.26	1	1	1	1		0			3.1337	5.26	1	1		0				0				0				0				0				0				0				0				0
Q9NSC5	Homer protein homolog 3 OS=Homo sapiens OX=9606 GN=HOMER3 PE=1 SV=2 - [HOME3_HUMAN]	5.26	1	1	1	1		0				0				0				0				0				0				0				0				0			2.77464	5.26	1	1		0
Q7Z412	Peroxisome assembly protein 26 OS=Homo sapiens OX=9606 GN=PEX26 PE=1 SV=2 - [PEX26_HUMAN]	5.25	1	1	1	1	2.94766	5.25	1	1		0				0				0				0				0				0				0				0				0				0
O43175	D-3-phosphoglycerate dehydrogenase OS=Homo sapiens OX=9606 GN=PHGDH PE=1 SV=4 - [SERA_HUMAN]	5.25	1	2	2	2		0				0				0				0			3.93191	3.75	1	1		0				0				0			1.88983	1.5	1	1		0				0
Q147X3	N-alpha-acetyltransferase 30 OS=Homo sapiens OX=9606 GN=NAA30 PE=1 SV=1 - [NAA30_HUMAN]	5.25	1	1	1	3		0				0				0				0				0				0				0			2.65868	5.25	1	3		0				0				0
P20839	Inosine-5'-monophosphate dehydrogenase 1 OS=Homo sapiens OX=9606 GN=IMPDH1 PE=1 SV=2 - [IMDH1_HUMAN]	5.25	1	2	2	3		0				0				0				0				0				0				0				0			7.5554	5.25	2	3		0				0
P15586	N-acetylglucosamine-6-sulfatase OS=Homo sapiens OX=9606 GN=GNS PE=1 SV=3 - [GNS_HUMAN]	5.25	1	3	3	13	8.65621	2.17	1	3	2.68009	2.17	1	1		0				0				0				0			8.85262	3.8	2	6		0			3.02691	3.62	2	2		0			1.70687	1.63	1
Q13609	Deoxyribonuclease gamma OS=Homo sapiens OX=9606 GN=DNASE1L3 PE=1 SV=1 - [DNSL3_HUMAN]	5.25	1	1	1	2		0				0			2.58535	5.25	1	1		0				0				0				0				0				0			2.13875	5.25	1	1		0
Q6ZUJ4	Uncharacterized protein C3orf62 OS=Homo sapiens OX=9606 GN=C3orf62 PE=1 SV=1 - [CC062_HUMAN]	5.24	1	1	1	1		0				0				0				0				0			2.60212	5.24	1	1		0				0				0				0				0
Q86UB9	Transmembrane protein 135 OS=Homo sapiens OX=9606 GN=TMEM135 PE=2 SV=2 - [TM135_HUMAN]	5.24	1	1	1	1		0				0				0				0				0				0				0				0			3.60671	5.24	1	1		0				0
Q9NS73	MAP3K12-binding inhibitory protein 1 OS=Homo sapiens OX=9606 GN=MBIP PE=1 SV=2 - [MBIP1_HUMAN]	5.23	1	1	1	1		0				0			2.57252	5.23	1	1		0				0				0				0				0				0				0				0
A8MUH7	Putative PDZ domain-containing protein PDZK1P1 OS=Homo sapiens OX=9606 GN=PDZK1P1 PE=5 SV=2 - [PDZ1P_HUMAN]	5.22	1	1	2	2		0				0				0				0				0				0			2.55018	3.98	1	1	2.5384	3.73	1	1		0				0				0
Q9NX61	Transmembrane protein 161A OS=Homo sapiens OX=9606 GN=TMEM161A PE=1 SV=1 - [T161A_HUMAN]	5.22	1	1	1	1		0				0				0				0				0				0				0				0				0				0			4.52811	5.22	1
Q8NC06	Acyl-CoA-binding domain-containing protein 4 OS=Homo sapiens OX=9606 GN=ACBD4 PE=1 SV=2 - [ACBD4_HUMAN]	5.22	1	1	1	1		0				0				0				0				0				0				0				0				0				0			3.02101	5.22	1
P26367	Paired box protein Pax-6 OS=Homo sapiens OX=9606 GN=PAX6 PE=1 SV=2 - [PAX6_HUMAN]	5.21	1	1	1	1	4.46518	5.21	1	1		0				0				0				0				0				0				0				0				0				0
Q02878	60S ribosomal protein L6 OS=Homo sapiens OX=9606 GN=RPL6 PE=1 SV=3 - [RL6_HUMAN]	5.21	1	1	1	1		0				0				0				0				0				0				0			2.51052	5.21	1	1		0				0				0
Q8TAL6	Fin bud initiation factor homolog OS=Homo sapiens OX=9606 GN=FIBIN PE=1 SV=1 - [FIBIN_HUMAN]	5.21	1	1	1	1		0				0				0				0				0				0			2.22346	5.21	1	1		0				0				0				0
Q92903	Phosphatidate cytidylyltransferase 1 OS=Homo sapiens OX=9606 GN=CDS1 PE=1 SV=2 - [CDS1_HUMAN]	5.21	1	1	1	1		0				0				0				0				0				0				0				0			3.0458	5.21	1	1		0				0
Q9NZ08	Endoplasmic reticulum aminopeptidase 1 OS=Homo sapiens OX=9606 GN=ERAP1 PE=1 SV=3 - [ERAP1_HUMAN]	5.21	1	2	2	2		0				0				0				0				0				0			4.80289	3.83	1	1		0			2.50772	1.38	1	1		0				0
P98172	Ephrin-B1 OS=Homo sapiens OX=9606 GN=EFNB1 PE=1 SV=1 - [EFNB1_HUMAN]	5.2	1	1	1	1		0				0				0				0				0				0				0				0			2.90262	5.2	1	1		0				0
A5PLL7	Plasmanylethanolamine desaturase OS=Homo sapiens OX=9606 GN=PEDS1 PE=1 SV=3 - [PDES1_HUMAN]	5.19	1	1	1	1		0				0				0				0				0				0				0				0				0				0			2.20386	5.19	1
Q8NHC6	Putative olfactory receptor 14L1 OS=Homo sapiens OX=9606 GN=OR14L1P PE=5 SV=1 - [O14L1_HUMAN]	5.19	1	1	1	2		0				0				0								0				0								0								0				0
Q8NHC5	Olfactory receptor 14A16 OS=Homo sapiens OX=9606 GN=OR14A16 PE=3 SV=1 - [O14AG_HUMAN]	5.18	1	1	1	1		0				0				0				0				0			2.72462	5.18	1	1		0				0				0				0				0
P05108	Cholesterol side-chain cleavage enzyme, mitochondrial OS=Homo sapiens OX=9606 GN=CYP11A1 PE=1 SV=2 - [CP11A_HUMAN]	5.18	1	1	1	1		0				0				0				0			3.97537	5.18	1	1		0				0				0				0				0				0
Q13011	Delta(3,5)-Delta(2,4)-dienoyl-CoA isomerase, mitochondrial OS=Homo sapiens OX=9606 GN=ECH1 PE=1 SV=2 - [ECH1_HUMAN]	5.18	1	1	1	1		0				0				0				0				0				0				0				0				0				0				0
Q8NGP0	Olfactory receptor 4C13 OS=Homo sapiens OX=9606 GN=OR4C13 PE=2 SV=2 - [OR4CD_HUMAN]	5.18	1	1	1	1						0				0			1.73081	5.18	1	1		0				0				0				0				0				0				0
Q13596	Sorting nexin-1 OS=Homo sapiens OX=9606 GN=SNX1 PE=1 SV=3 - [SNX1_HUMAN]	5.17	1	1	1	1		0			4.02332	5.17	1	1		0				0				0				0				0				0				0				0				0
P05060	Secretogranin-1 OS=Homo sapiens OX=9606 GN=CHGB PE=1 SV=2 - [SCG1_HUMAN]	5.17	1	2	2	5		0				0				0				0				0				0			8.65128	2.81	1	2		0			9.98635	5.17	2	3		0				0
Q9H3U7	SPARC-related modular calcium-binding protein 2 OS=Homo sapiens OX=9606 GN=SMOC2 PE=1 SV=2 - [SMOC2_HUMAN]	5.16	1	1	1	1	3.04316	5.16	1	1		0				0				0				0				0				0				0				0				0				0
P49842	Serine/threonine-protein kinase 19 OS=Homo sapiens OX=9606 GN=STK19 PE=1 SV=2 - [STK19_HUMAN]	5.16	1	1	1	1	4.45121	5.16	1	1		0				0				0				0				0				0				0				0				0				0
Q96KN1	Protein LRATD2 OS=Homo sapiens OX=9606 GN=LRATD2 PE=1 SV=1 - [LRAT2_HUMAN]	5.16	1	1	1	1		0				0								0				0				0				0				0				0			2.25518	5.16	1	1		0
P31948	Stress-induced-phosphoprotein 1 OS=Homo sapiens OX=9606 GN=STIP1 PE=1 SV=1 - [STIP1_HUMAN]	5.16	1	2	2	3		0			1.71667	1.66	1	1	1.94024	1.66	1	1		0				0				0				0			3.32946	3.5	1	1		0				0				0
P36578	60S ribosomal protein L4 OS=Homo sapiens OX=9606 GN=RPL4 PE=1 SV=5 - [RL4_HUMAN]	5.15	1	2	2	2		0				0				0				0				0				0				0			4.04178	5.15	2	2		0				0				0
E9PAV3	Nascent polypeptide-associated complex subunit alpha, muscle-specific form OS=Homo sapiens OX=9606 GN=NACA PE=1 SV=1 - [NACAM_HUMAN]	5.15	1	3	3	4	3.04911	0.87	1	1		0				0				0				0				0			5.0614	3.56	2	2		0				0				0				0
A0A1W2PRP0	Forkhead box protein L3 OS=Homo sapiens OX=9606 GN=FOXL3 PE=3 SV=1 - [FOXL3_HUMAN]	5.15	1	1	1	1		0				0				0				0				0				0				0				0			1.75399	5.15	1	1		0				0
Q0D2K0	Magnesium transporter NIPA4 OS=Homo sapiens OX=9606 GN=NIPAL4 PE=1 SV=3 - [NIPA4_HUMAN]	5.15	1	1	1	1		0				0				0				0				0				0			3.55307	5.15	1	1		0				0				0				0
P54619	5'-AMP-activated protein kinase subunit gamma-1 OS=Homo sapiens OX=9606 GN=PRKAG1 PE=1 SV=1 - [AAKG1_HUMAN]	5.14	1	1	1	2		0				0				0				0				0				0				0				0				0				0			2.66412	5.14	1
Q7Z2Q7	Leucine-rich repeat-containing protein 70 OS=Homo sapiens OX=9606 GN=LRRC70 PE=2 SV=1 - [LRR70_HUMAN]	5.14	1	2	2	2		0				0			2.38438	2.41	1	1		0				0				0				0			3.05223	2.73	1	1		0				0				0
Q8N0S2	Synaptonemal complex central element protein 1 OS=Homo sapiens OX=9606 GN=SYCE1 PE=1 SV=2 - [SYCE1_HUMAN]	5.13	1	1	1	3		0				0			3.0926	5.13	1	1		0				0				0				0				0			2.09525	5.13	1	1	2.24008	5.13	1	1		0
Q9H2H9	Sodium-coupled neutral amino acid transporter 1 OS=Homo sapiens OX=9606 GN=SLC38A1 PE=1 SV=1 - [S38A1_HUMAN]	5.13	1	1	1	2		0				0				0				0				0				0				0				0				0				0			3.00642	5.13	1
Q15813	Tubulin-specific chaperone E OS=Homo sapiens OX=9606 GN=TBCE PE=1 SV=1 - [TBCE_HUMAN]	5.12	1	2	2	2		0				0				0				0				0				0				0				0				0			4.98147	5.12	2	2		0
Q9BV10	Dol-P-Man:Man(7)GlcNAc(2)-PP-Dol alpha-1,6-mannosyltransferase OS=Homo sapiens OX=9606 GN=ALG12 PE=1 SV=1 - [ALG12_HUMAN]	5.12	1	1	1	1		0				0				0			0	5.12	1	1		0				0				0				0				0				0				0
Q8TD31	Coiled-coil alpha-helical rod protein 1 OS=Homo sapiens OX=9606 GN=CCHCR1 PE=1 SV=2 - [CCHCR_HUMAN]	5.12	1	2	2	17	7.0375	3.32	1	2		0			2.8845	3.32	1	1	3.39423	3.32	1	1	11.1426	3.32	1	3		0			11.819	5.12	2	4	6.6333	3.32	1	2		0				0			2.8519	3.32	1
Q9Y6N5	Sulfide:quinone oxidoreductase, mitochondrial OS=Homo sapiens OX=9606 GN=SQOR PE=1 SV=1 - [SQOR_HUMAN]	5.11	1	1	1	1		0				0				0				0				0				0			2.87463	5.11	1	1		0				0				0				0
Q6N043	Zinc finger protein 280D OS=Homo sapiens OX=9606 GN=ZNF280D PE=1 SV=3 - [Z280D_HUMAN]	5.11	1	2	2	3		0				0				0				0				0				0				0			2.91334	2.15	1	2	0	2.96	1	1		0				0
Q8N474	Secreted frizzled-related protein 1 OS=Homo sapiens OX=9606 GN=SFRP1 PE=1 SV=1 - [SFRP1_HUMAN]	5.1	1	1	1	1		0				0				0				0				0				0				0				0			3.23925	5.1	1	1		0				0
Q96K21	Abscission/NoCut checkpoint regulator OS=Homo sapiens OX=9606 GN=ZFYVE19 PE=1 SV=3 - [ANCHR_HUMAN]	5.1	1	1	1	1	2.70934	5.1	1	1		0				0				0				0				0				0				0				0				0				0
Q8NCC3	Phospholipase A2 group XV OS=Homo sapiens OX=9606 GN=PLA2G15 PE=1 SV=2 - [PAG15_HUMAN]	5.1	1	2	2	2		0			1.63077	1.94	1	1		0			1.83478	3.16	1	1		0				0				0				0				0				0				0
P06748	Nucleophosmin OS=Homo sapiens OX=9606 GN=NPM1 PE=1 SV=2 - [NPM_HUMAN]	5.1	1	1	1	1		0				0			2.38704	5.1	1	1		0				0				0				0				0				0				0				0
O95248	Myotubularin-related protein 5 OS=Homo sapiens OX=9606 GN=SBF1 PE=1 SV=4 - [MTMR5_HUMAN]	5.09	1	4	4	6	3.19689	1.18	1	1		0			2.91571	1.18	1	1		0				0				0				0				0				0			5.43375	2.62	2	3		0
P24903	Cytochrome P450 2F1 OS=Homo sapiens OX=9606 GN=CYP2F1 PE=1 SV=2 - [CP2F1_HUMAN]	5.09	1	1	1	1		0				0				0				0				0				0				0				0				0			3.32287	5.09	1	1		0
Q8N307	Mucin-20 OS=Homo sapiens OX=9606 GN=MUC20 PE=1 SV=3 - [MUC20_HUMAN]	5.08	1	2	2	3		0				0				0			2.63768	2.4	1	1		0				0			5.97358	5.08	2	2		0				0				0				0
Q7L2H7	Eukaryotic translation initiation factor 3 subunit M OS=Homo sapiens OX=9606 GN=EIF3M PE=1 SV=1 - [EIF3M_HUMAN]	5.08	1	1	1	1		0				0				0				0				0				0				0			3.06243	5.08	1	1		0				0				0
Q8WXJ9	Ankyrin repeat and SOCS box protein 17 OS=Homo sapiens OX=9606 GN=ASB17 PE=2 SV=2 - [ASB17_HUMAN]	5.08	1	1	1	1		0				0				0				0				0				0				0				0			2.52542	5.08	1	1		0				0
Q96PS1	FANCD2 opposite strand protein OS=Homo sapiens OX=9606 GN=FANCD2OS PE=2 SV=1 - [FACOS_HUMAN]	5.08	1	1	1	1		0				0				0				0				0				0				0				0				0			0	5.08	1	1		0
Q9Y320	Thioredoxin-related transmembrane protein 2 OS=Homo sapiens OX=9606 GN=TMX2 PE=1 SV=1 - [TMX2_HUMAN]	5.07	1	1	1	1		0				0				0				0			2.57574	5.07	1	1		0				0				0				0				0				0
Q9UK22	F-box only protein 2 OS=Homo sapiens OX=9606 GN=FBXO2 PE=1 SV=2 - [FBX2_HUMAN]	5.07	1	1	1	1		0							2.20543	5.07	1	1		0				0				0								0												0
O14531	Dihydropyrimidinase-related protein 4 OS=Homo sapiens OX=9606 GN=DPYSL4 PE=1 SV=2 - [DPYL4_HUMAN]	5.07	1	2	2	5		0				0			2.37701	2.62	1	1		0				0				0				0			8.88351	5.07	2	3	2.21419	2.62	1	1		0				0
O15194	CTD small phosphatase-like protein OS=Homo sapiens OX=9606 GN=CTDSPL PE=1 SV=2 - [CTDSL_HUMAN]	5.07	1	1	1	1		0				0				0				0				0				0				0				0				0				0			2.77824	5.07	1
Q9HAV7	GrpE protein homolog 1, mitochondrial OS=Homo sapiens OX=9606 GN=GRPEL1 PE=1 SV=2 - [GRPE1_HUMAN]	5.07	1	1	1	1		0				0				0				0				0				0				0			2.12439	5.07	1	1		0				0				0
Q9Y448	Small kinetochore-associated protein OS=Homo sapiens OX=9606 GN=KNSTRN PE=1 SV=2 - [SKAP_HUMAN]	5.06	1	1	1	1		0				0				0				0			2.78445	5.06	1	1		0				0				0				0				0				0
Q8WW12	PEST proteolytic signal-containing nuclear protein OS=Homo sapiens OX=9606 GN=PCNP PE=1 SV=2 - [PCNP_HUMAN]	5.06	1	1	1	1		0				0				0			0	5.06	1	1		0				0				0				0				0				0				0
Q86W11	Zinc finger and SCAN domain-containing protein 30 OS=Homo sapiens OX=9606 GN=ZSCAN30 PE=1 SV=1 - [ZSC30_HUMAN]	5.06	1	1	1	1		0				0				0				0				0				0				0				0				0			2.46315	5.06	1	1		0
Q13829	BTB/POZ domain-containing adapter for CUL3-mediated RhoA degradation protein 2 OS=Homo sapiens OX=9606 GN=TNFAIP1 PE=1 SV=1 - [BACD2_HUMAN]	5.06	1	1	1	1		0			2.65713	5.06	1	1		0				0				0				0				0				0				0				0				0
Q10567	AP-1 complex subunit beta-1 OS=Homo sapiens OX=9606 GN=AP1B1 PE=1 SV=2 - [AP1B1_HUMAN]	5.06	1	2	3	3		0				0				0				0				0				0				0			8.30668	5.06	3	3		0				0				0
P41235	Hepatocyte nuclear factor 4-alpha OS=Homo sapiens OX=9606 GN=HNF4A PE=1 SV=3 - [HNF4A_HUMAN]	5.06	1	2	2	2	1.62788	2.11	1	1		0			1.70703	2.95	1	1		0				0				0				0				0				0				0				0
P0DPE3	Transmembrane and death domain protein 1 OS=Homo sapiens OX=9606 GN=TMDD1 PE=3 SV=1 - [TMDD1_HUMAN]	5.05	1	1	1	1		0				0				0				0				0				0				0				0			2.66125	5.05	1	1		0				0
Q9NY97	N-acetyllactosaminide beta-1,3-N-acetylglucosaminyltransferase 2 OS=Homo sapiens OX=9606 GN=B3GNT2 PE=1 SV=2 - [B3GN2_HUMAN]	5.04	1	1	1	1		0				0				0				0				0				0				0				0				0				0			4.15129	5.04	1
P04062	Lysosomal acid glucosylceramidase OS=Homo sapiens OX=9606 GN=GBA PE=1 SV=3 - [GLCM_HUMAN]	5.04	1	1	1	1		0				0				0				0				0			2.6068	5.04	1	1		0				0				0				0				0
P35575	Glucose-6-phosphatase catalytic subunit 1 OS=Homo sapiens OX=9606 GN=G6PC1 PE=1 SV=2 - [G6PC1_HUMAN]	5.04	1	1	1	1		0				0				0				0				0				0				0				0				0				0				0
P51398	28S ribosomal protein S29, mitochondrial OS=Homo sapiens OX=9606 GN=DAP3 PE=1 SV=1 - [RT29_HUMAN]	5.03	1	1	1	1		0				0			2.6868	5.03	1	1		0				0				0				0				0				0				0				0
Q96A58	Ras-related and estrogen-regulated growth inhibitor OS=Homo sapiens OX=9606 GN=RERG PE=1 SV=1 - [RERG_HUMAN]	5.03	1	1	1	1		0				0				0				0				0				0				0				0				0			0	5.03	1	1		0
Q08AH1	Acyl-coenzyme A synthetase ACSM1, mitochondrial OS=Homo sapiens OX=9606 GN=ACSM1 PE=1 SV=1 - [ACSM1_HUMAN]	5.03	1	1	1	1	3.52587	5.03	1	1		0				0				0				0				0				0				0				0				0				0
Q9Y315	Deoxyribose-phosphate aldolase OS=Homo sapiens OX=9606 GN=DERA PE=1 SV=2 - [DEOC_HUMAN]	5.03	1	1	1	1		0				0			2.25483	5.03	1	1		0				0				0				0				0				0				0				0
Q8NH76	Olfactory receptor 56B4 OS=Homo sapiens OX=9606 GN=OR56B4 PE=2 SV=1 - [O56B4_HUMAN]	5.02	1	1	1	1		0				0				0				0				0				0				0				0				0			2.69315	5.02	1	1		0
P01730	T-cell surface glycoprotein CD4 OS=Homo sapiens OX=9606 GN=CD4 PE=1 SV=1 - [CD4_HUMAN]	5.02	1	1	1	1		0				0				0				0				0				0				0				0				0				0				0
Q8N423	Leukocyte immunoglobulin-like receptor subfamily B member 2 OS=Homo sapiens OX=9606 GN=LILRB2 PE=1 SV=4 - [LIRB2_HUMAN]	5.02	1	1	1	1		0				0				0				0				0				0				0				0				0			2.78753	5.02	1	1		0
Q14896	Myosin-binding protein C, cardiac-type OS=Homo sapiens OX=9606 GN=MYBPC3 PE=1 SV=4 - [MYPC3_HUMAN]	5.02	1	2	2	2		0				0				0				0				0				0				0				0				0			3.6609	1.65	1	1		0
P07858	Cathepsin B OS=Homo sapiens OX=9606 GN=CTSB PE=1 SV=3 - [CATB_HUMAN]	5.01	1	1	1	5		0			3.36811	5.01	1	1						0				0				0			2.81708	5.01	1	1		0			8.98997	5.01	1	3		0
Q4L235	Beta-alanine-activating enzyme OS=Homo sapiens OX=9606 GN=AASDH PE=1 SV=3 - [ACSF4_HUMAN]	5.01	1	2	2	3	3.39771	2.46	1	1		0				0				0				0				0				0				0				0				0			3.99186	2.55	1
Q9HC21	Mitochondrial thiamine pyrophosphate carrier OS=Homo sapiens OX=9606 GN=SLC25A19 PE=1 SV=1 - [TPC_HUMAN]	5	1	1	1	1		0				0				0				0			3.49166	5	1	1		0				0				0				0				0				0
Q9UBT2	SUMO-activating enzyme subunit 2 OS=Homo sapiens OX=9606 GN=UBA2 PE=1 SV=2 - [SAE2_HUMAN]	5	1	1	1	1		0				0				0				0				0			4.20222	5	1	1		0				0				0				0				0
Q9NRC8	NAD-dependent protein deacetylase sirtuin-7 OS=Homo sapiens OX=9606 GN=SIRT7 PE=1 SV=1 - [SIR7_HUMAN]	5	1	1	1	1		0				0			2.30106	5	1	1		0				0				0				0				0				0				0				0
Q7Z5P4	17-beta-hydroxysteroid dehydrogenase 13 OS=Homo sapiens OX=9606 GN=HSD17B13 PE=1 SV=1 - [DHB13_HUMAN]	5	1	1	1	2	3.0029	5	1	1		0				0				0				0				0			2.87356	5	1	1		0				0				0				0
P83369	U7 snRNA-associated Sm-like protein LSm11 OS=Homo sapiens OX=9606 GN=LSM11 PE=1 SV=2 - [LSM11_HUMAN]	5	1	1	1	1		0				0				0				0				0				0				0				0				0				0			2.17713	5	1
P80404	4-aminobutyrate aminotransferase, mitochondrial OS=Homo sapiens OX=9606 GN=ABAT PE=1 SV=3 - [GABT_HUMAN]	5	1	1	1	1		0				0				0				0				0				0				0				0			4.03805	5	1	1		0				0
Q6PJG6	BRCA1-associated ATM activator 1 OS=Homo sapiens OX=9606 GN=BRAT1 PE=1 SV=2 - [BRAT1_HUMAN]	4.99	1	1	1	1		0				0				0				0				0				0				0				0				0				0				0
Q8TCS8	Polyribonucleotide nucleotidyltransferase 1, mitochondrial OS=Homo sapiens OX=9606 GN=PNPT1 PE=1 SV=2 - [PNPT1_HUMAN]	4.98	1	3	3	4		0				0			3.19937	2.81	2	3		0				0				0				0				0				0				0				0
A8K4G0	CMRF35-like molecule 7 OS=Homo sapiens OX=9606 GN=CD300LB PE=1 SV=2 - [CLM7_HUMAN]	4.98	1	1	1	1		0				0				0				0				0				0				0				0				0				0			2.29324	4.98	1
A6NGB9	WAS/WASL-interacting protein family member 3 OS=Homo sapiens OX=9606 GN=WIPF3 PE=1 SV=4 - [WIPF3_HUMAN]	4.97	1	1	1	1		0				0				0				0				0				0				0				0				0			2.06538	4.97	1	1		0
O43516	WAS/WASL-interacting protein family member 1 OS=Homo sapiens OX=9606 GN=WIPF1 PE=1 SV=3 - [WIPF1_HUMAN]	4.97	1	1	1	1		0				0				0				0				0				0				0				0				0				0			4.54796	4.97	1
O00418	Eukaryotic elongation factor 2 kinase OS=Homo sapiens OX=9606 GN=EEF2K PE=1 SV=2 - [EF2K_HUMAN]	4.97	1	2	2	2		0				0				0				0			2.81147	2.07	1	1		0				0				0			2.42454	2.9	1	1		0				0
Q8ND56	Protein LSM14 homolog A OS=Homo sapiens OX=9606 GN=LSM14A PE=1 SV=3 - [LS14A_HUMAN]	4.97	1	1	1	1		0				0				0				0				0				0				0				0				0				0				0
Q15835	Rhodopsin kinase GRK1 OS=Homo sapiens OX=9606 GN=GRK1 PE=1 SV=1 - [GRK1_HUMAN]	4.97	1	2	2	6		0				0				0			2.77859	2.84	1	1		0			2.53174	2.13	1	1		0			2.49303	2.84	1	1	8.176	2.84	1	3		0				0
Q07021	Complement component 1 Q subcomponent-binding protein, mitochondrial OS=Homo sapiens OX=9606 GN=C1QBP PE=1 SV=1 - [C1QBP_HUMAN]	4.96	1	2	2	6		0				0				0				0				0				0				0			2.3306	4.96	2	2	7.09968	4.96	2	4		0				0
Q06432	Voltage-dependent calcium channel gamma-1 subunit OS=Homo sapiens OX=9606 GN=CACNG1 PE=1 SV=1 - [CCG1_HUMAN]	4.95	1	1	1	1		0				0				0				0				0			2.32259	4.95	1	1						0				0				0				0
Q32M84	BTB/POZ domain-containing protein 16 OS=Homo sapiens OX=9606 GN=BTBD16 PE=1 SV=2 - [BTBDG_HUMAN]	4.94	2	2	2	3		0				0				0				0			1.65029	1.58	1	2		0				0				0				0				0			2.94244	3.36	1
Q9BSL1	Ubiquitin-associated domain-containing protein 1 OS=Homo sapiens OX=9606 GN=UBAC1 PE=1 SV=1 - [UBAC1_HUMAN]	4.94	1	1	1	1		0				0				0				0				0				0				0			2.11205	4.94	1	1		0				0				0
P60842	Eukaryotic initiation factor 4A-I OS=Homo sapiens OX=9606 GN=EIF4A1 PE=1 SV=1 - [IF4A1_HUMAN]	4.93	1	1	2	3		0				0				0				0				0				0				0				0			2.09728	2.46	1	2	1.99335	2.46	1	1		0
Q9Y5J3	Hairy/enhancer-of-split related with YRPW motif protein 1 OS=Homo sapiens OX=9606 GN=HEY1 PE=1 SV=1 - [HEY1_HUMAN]	4.93	1	1	1	1		0				0				0				0				0				0				0				0			0	4.93	1	1		0				0
Q53H54	tRNA wybutosine-synthesizing protein 2 homolog OS=Homo sapiens OX=9606 GN=TRMT12 PE=1 SV=1 - [TYW2_HUMAN]	4.91	1	1	1	1		0			0	4.91	1	1		0				0				0				0				0				0				0				0				0
O95865	N(G),N(G)-dimethylarginine dimethylaminohydrolase 2 OS=Homo sapiens OX=9606 GN=DDAH2 PE=1 SV=1 - [DDAH2_HUMAN]	4.91	1	1	1	1		0				0				0				0				0				0				0				0			2.22887	4.91	1	1		0				0
P50897	Palmitoyl-protein thioesterase 1 OS=Homo sapiens OX=9606 GN=PPT1 PE=1 SV=1 - [PPT1_HUMAN]	4.9	1	1	1	1		0				0				0				0				0				0				0				0			2.27701	4.9	1	1		0
Q9NUT2	Mitochondrial potassium channel ATP-binding subunit OS=Homo sapiens OX=9606 GN=ABCB8 PE=1 SV=3 - [MITOS_HUMAN]	4.9	1	2	2	3	1.86984	1.09	1	1		0				0				0			4.30496	3.81	1	2		0				0				0				0				0				0
Q9BRJ2	39S ribosomal protein L45, mitochondrial OS=Homo sapiens OX=9606 GN=MRPL45 PE=1 SV=2 - [RM45_HUMAN]	4.9	1	1	1	3		0				0				0				0				0			2.1485	4.9	1	1		0				0			1.73312	4.9	1	1		0			1.60379	4.9	1
Q9BUT1	3-hydroxybutyrate dehydrogenase type 2 OS=Homo sapiens OX=9606 GN=BDH2 PE=1 SV=2 - [BDH2_HUMAN]	4.9	1	1	1	4		0			2.82262	4.9	1	1		0			2.86001	4.9	1	1		0				0				0			2.75881	4.9	1	1	2.22061	4.9	1	1		0				0
O95841	Angiopoietin-related protein 1 OS=Homo sapiens OX=9606 GN=ANGPTL1 PE=2 SV=1 - [ANGL1_HUMAN]	4.89	1	1	1	1		0				0				0				0				0				0				0				0			0	4.89	1	1		0				0
Q9NYW0	Taste receptor type 2 member 10 OS=Homo sapiens OX=9606 GN=TAS2R10 PE=1 SV=3 - [T2R10_HUMAN]	4.89	1	1	1	1		0				0				0				0			2.78805	4.89	1	1		0				0				0				0				0				0
Q2VY69	Zinc finger protein 284 OS=Homo sapiens OX=9606 GN=ZNF284 PE=2 SV=1 - [ZN284_HUMAN]	4.89	4	2	2	3	4.72321	2.36	1	2		0				0				0				0				0				0				0				0			2.18726	2.53	1	1		0
P35611	Alpha-adducin OS=Homo sapiens OX=9606 GN=ADD1 PE=1 SV=2 - [ADDA_HUMAN]	4.88	1	2	2	5		0				0			2.7476	2.44	1	1		0				0				0				0			3.32929	2.44	1	1	7.94273	4.88	2	3		0				0
Q96DP5	Methionyl-tRNA formyltransferase, mitochondrial OS=Homo sapiens OX=9606 GN=MTFMT PE=2 SV=2 - [FMT_HUMAN]	4.88	1	1	1	1		0				0				0				0				0				0				0				0				0				0				0
Q9UJD0	Regulating synaptic membrane exocytosis protein 3 OS=Homo sapiens OX=9606 GN=RIMS3 PE=1 SV=1 - [RIMS3_HUMAN]	4.87	1	1	1	1		0				0				0			2.7169	4.87	1	1		0				0				0				0				0				0				0
Q96DY7	Mdm2-binding protein OS=Homo sapiens OX=9606 GN=MTBP PE=1 SV=1 - [MTBP_HUMAN]	4.87	1	2	2	3		0				0				0				0				0				0			2.35585	2.1	1	1		0			6.04829	4.87	2	2		0				0
P61266	Syntaxin-1B OS=Homo sapiens OX=9606 GN=STX1B PE=1 SV=1 - [STX1B_HUMAN]	4.86	1	1	1	2		0				0				0				0				0			5.70284	4.86	1	2		0				0				0				0				0
P32856	Syntaxin-2 OS=Homo sapiens OX=9606 GN=STX2 PE=1 SV=3 - [STX2_HUMAN]	4.86	1	1	1	1		0			2.32308	4.86	1	1		0				0				0				0				0				0				0				0				0
Q8N5S1	Mitochondrial carrier protein SCaMC-3L OS=Homo sapiens OX=9606 GN=SLC25A41 PE=2 SV=2 - [S2541_HUMAN]	4.86	1	1	1	1		0				0				0				0				0				0			3.29025	4.86	1	1		0				0				0				0
O15164	Transcription intermediary factor 1-alpha OS=Homo sapiens OX=9606 GN=TRIM24 PE=1 SV=3 - [TIF1A_HUMAN]	4.86	1	2	2	2		0				0				0				0				0				0			3.20501	2.67	1	1		0			0	2.19	1	1		0				0
Q9UJT1	Tubulin delta chain OS=Homo sapiens OX=9606 GN=TUBD1 PE=2 SV=2 - [TBD_HUMAN]	4.86	1	1	1	1		0				0				0				0			2.95958	4.86	1	1		0				0				0				0				0				0
O14594	Neurocan core protein OS=Homo sapiens OX=9606 GN=NCAN PE=1 SV=3 - [NCAN_HUMAN]	4.84	1	5	5	8		0			15.48	4.84	5	7		0				0				0				0				0				0				0				0			3.24643	1.59	1
Q96CW1	AP-2 complex subunit mu OS=Homo sapiens OX=9606 GN=AP2M1 PE=1 SV=2 - [AP2M1_HUMAN]	4.83	1	2	2	2		0				0				0				0			2.94095	3.22	1	1		0				0			0	1.61	1	1		0				0				0
Q8N3J6	Cell adhesion molecule 2 OS=Homo sapiens OX=9606 GN=CADM2 PE=2 SV=1 - [CADM2_HUMAN]	4.83	1	1	1	2		0				0			3.38186	4.83	1	1		0				0								0				0			3.19941	4.83	1	1		0
Q7Z7L8	Uncharacterized protein C11orf96 OS=Homo sapiens OX=9606 GN=C11orf96 PE=1 SV=3 - [CK096_HUMAN]	4.83	1	2	2	2		0				0			1.86339	2.53	1	1		0				0				0				0				0			1.89206	2.3	1	1		0				0
P26640	Valine--tRNA ligase OS=Homo sapiens OX=9606 GN=VARS1 PE=1 SV=4 - [SYVC_HUMAN]	4.83	1	4	4	5		0				0				0				0			2.65524	1.19	1	1		0				0			10.7319	3.64	3	4		0				0				0
P49419	Alpha-aminoadipic semialdehyde dehydrogenase OS=Homo sapiens OX=9606 GN=ALDH7A1 PE=1 SV=5 - [AL7A1_HUMAN]	4.82	1	2	2	6		0				0				0				0				0				0				0			7.53793	4.82	2	3	6.08476	1.67	1	3		0				0
Q53GQ0	Very-long-chain 3-oxoacyl-CoA reductase OS=Homo sapiens OX=9606 GN=HSD17B12 PE=1 SV=2 - [DHB12_HUMAN]	4.81	1	1	1	2		0				0				0				0				0				0				0			5.37136	4.81	1	2		0				0				0
Q8NCN4	E3 ubiquitin-protein ligase RNF169 OS=Homo sapiens OX=9606 GN=RNF169 PE=1 SV=2 - [RN169_HUMAN]	4.8	1	1	1	1		0				0				0				0				0				0				0				0				0				0			3.16856	4.8	1
Q6ZNX1	Shieldin complex subunit 3 OS=Homo sapiens OX=9606 GN=SHLD3 PE=1 SV=1 - [SHLD3_HUMAN]	4.8	1	1	1	1		0				0				0				0								0				0				0				0				0				0
Q9BRX8	Peroxiredoxin-like 2A OS=Homo sapiens OX=9606 GN=PRXL2A PE=1 SV=3 - [PXL2A_HUMAN]	4.8	1	1	1	3		0			2.08956	4.8	1	1		0				0				0				0				0			3.75363	4.8	1	2		0				0				0
Q6NUQ1	RAD50-interacting protein 1 OS=Homo sapiens OX=9606 GN=RINT1 PE=1 SV=1 - [RINT1_HUMAN]	4.8	1	2	2	2		0				0				0			2.8891	2.02	1	1		0				0				0				0				0				0				0
Q4LE39	AT-rich interactive domain-containing protein 4B OS=Homo sapiens OX=9606 GN=ARID4B PE=1 SV=2 - [ARI4B_HUMAN]	4.8	1	2	2	4		0			0	3.28	1	3		0				0				0				0			3.30075	1.52	1	1		0				0				0				0
Q9HD40	O-phosphoseryl-tRNA(Sec) selenium transferase OS=Homo sapiens OX=9606 GN=SEPSECS PE=1 SV=2 - [SPCS_HUMAN]	4.79	1	1	1	1		0				0			3.18508	4.79	1	1		0				0				0				0				0				0				0				0
Q9NWB1	RNA binding protein fox-1 homolog 1 OS=Homo sapiens OX=9606 GN=RBFOX1 PE=1 SV=2 - [RFOX1_HUMAN]	4.79	1	1	1	1		0								0				0				0				0				0				0				0				0				0
Q86UE6	Leucine-rich repeat transmembrane neuronal protein 1 OS=Homo sapiens OX=9606 GN=LRRTM1 PE=2 SV=2 - [LRRT1_HUMAN]	4.79	1	1	1	1		0				0				0				0			4.38693	4.79	1	1		0				0				0				0				0				0
Q6ZQW0	Indoleamine 2,3-dioxygenase 2 OS=Homo sapiens OX=9606 GN=IDO2 PE=1 SV=4 - [I23O2_HUMAN]	4.76	1	1	1	1		0				0			2.54945	4.76	1	1		0				0				0				0				0				0				0				0
Q9BY77	Polymerase delta-interacting protein 3 OS=Homo sapiens OX=9606 GN=POLDIP3 PE=1 SV=2 - [PDIP3_HUMAN]	4.75	1	1	1	1		0				0				0				0				0				0				0				0				0				0				0
P22891	Vitamin K-dependent protein Z OS=Homo sapiens OX=9606 GN=PROZ PE=1 SV=2 - [PROZ_HUMAN]	4.75	1	1	1	1		0				0				0				0				0				0				0				0				0				0				0
P42704	Leucine-rich PPR motif-containing protein, mitochondrial OS=Homo sapiens OX=9606 GN=LRPPRC PE=1 SV=3 - [LPPRC_HUMAN]	4.73	1	5	5	8	3.07313	0.93	1	1		0			0	0.79	1	2		0			5.43286	1.15	1	2		0			2.32778	0.93	1	1	4.72601	1.87	2	2		0				0				0
Q9H0T7	Ras-related protein Rab-17 OS=Homo sapiens OX=9606 GN=RAB17 PE=1 SV=2 - [RAB17_HUMAN]	4.72	1	1	1	3		0				0				0				0				0				0			2.2918	4.72	1	2		0				0				0			1.69744	4.72	1
P78318	Immunoglobulin-binding protein 1 OS=Homo sapiens OX=9606 GN=IGBP1 PE=1 SV=1 - [IGBP1_HUMAN]	4.72	1	1	1	1		0				0				0				0			2.82531	4.72	1	1		0				0				0				0				0				0
Q96CN7	Isochorismatase domain-containing protein 1 OS=Homo sapiens OX=9606 GN=ISOC1 PE=1 SV=3 - [ISOC1_HUMAN]	4.7	1	1	1	2		0				0				0				0				0				0				0			1.70484	4.7	1	1	1.74407	4.7	1	1		0				0
P60763	Ras-related C3 botulinum toxin substrate 3 OS=Homo sapiens OX=9606 GN=RAC3 PE=1 SV=1 - [RAC3_HUMAN]	4.69	2	1	1	1		0				0			1.66443	4.69	1	1		0				0				0				0				0				0				0				0
Q9Y3B7	39S ribosomal protein L11, mitochondrial OS=Homo sapiens OX=9606 GN=MRPL11 PE=1 SV=1 - [RM11_HUMAN]	4.69	1	1	1	1		0				0				0				0				0				0				0				0			0	4.69	1	1		0				0
Q6KCM7	Calcium-binding mitochondrial carrier protein SCaMC-2 OS=Homo sapiens OX=9606 GN=SLC25A25 PE=1 SV=1 - [SCMC2_HUMAN]	4.69	1	1	1	2		0				0				0				0				0				0				0				0			2.43549	4.69	1	2		0				0
O95428	Papilin OS=Homo sapiens OX=9606 GN=PAPLN PE=2 SV=4 - [PPN_HUMAN]	4.69	1	3	3	12		0			16.1623	4.69	3	6		0				0				0				0				0				0			6.39349	1.8	1	2		0				0
Q9BUN1	Protein MENT OS=Homo sapiens OX=9606 GN=MENT PE=1 SV=1 - [MENT_HUMAN]	4.69	1	1	1	1		0				0				0				0				0				0				0				0				0				0			2.12673	4.69	1
O15066	Kinesin-like protein KIF3B OS=Homo sapiens OX=9606 GN=KIF3B PE=1 SV=1 - [KIF3B_HUMAN]	4.69	1	2	2	3		0				0				0				0				0				0			1.65901	1.2	1	1		0				0				0			4.2561	3.48	1
Q13163	Dual specificity mitogen-activated protein kinase kinase 5 OS=Homo sapiens OX=9606 GN=MAP2K5 PE=1 SV=2 - [MP2K5_HUMAN]	4.69	1	1	1	1		0			2.96054	4.69	1	1		0				0				0				0				0				0				0				0				0
Q12912	Inositol 1,4,5-triphosphate receptor associated 2 OS=Homo sapiens OX=9606 GN=IRAG2 PE=1 SV=3 - [IRAG2_HUMAN]	4.68	1	1	1	1		0				0			2.62663	4.68	1	1		0				0				0				0				0				0				0				0
P98082	Disabled homolog 2 OS=Homo sapiens OX=9606 GN=DAB2 PE=1 SV=3 - [DAB2_HUMAN]	4.68	1	2	2	3	3.90727	3.64	1	2		0				0				0				0				0				0				0				0				0				0
Q9HAQ2	Kinesin-like protein KIF9 OS=Homo sapiens OX=9606 GN=KIF9 PE=1 SV=4 - [KIF9_HUMAN]	4.68	1	2	2	2		0			0	0.89	1	1		0				0				0				0				0				0				0			2.42505	3.8	1	1		0
Q02742	Beta-1,3-galactosyl-O-glycosyl-glycoprotein beta-1,6-N-acetylglucosaminyltransferase OS=Homo sapiens OX=9606 GN=GCNT1 PE=1 SV=2 - [GCNT1_HUMAN]	4.67	1	1	1	1		0				0				0				0				0				0				0				0				0				0			3.37163	4.67	1
Q9BXY0	Protein MAK16 homolog OS=Homo sapiens OX=9606 GN=MAK16 PE=1 SV=2 - [MAK16_HUMAN]	4.67	1	1	1	1		0				0				0				0				0			3.70468	4.67	1	1		0				0				0				0				0
Q9UJ70	N-acetyl-D-glucosamine kinase OS=Homo sapiens OX=9606 GN=NAGK PE=1 SV=4 - [NAGK_HUMAN]	4.65	1	2	2	2		0				0				0				0				0				0			1.80823	2.91	1	1		0				0			1.6525	1.74	1	1		0
A8MVU1	Putative neutrophil cytosol factor 1C OS=Homo sapiens OX=9606 GN=NCF1C PE=5 SV=1 - [NCF1C_HUMAN]	4.64	3	1	1	2	3.34515	4.64	1	1		0			2.5932	4.64	1	1		0				0				0				0				0				0				0				0
Q13642	Four and a half LIM domains protein 1 OS=Homo sapiens OX=9606 GN=FHL1 PE=1 SV=4 - [FHL1_HUMAN]	4.64	1	1	1	1		0				0				0				0				0				0				0			2.04053	4.64	1	1		0				0				0
O75610	Left-right determination factor 1 OS=Homo sapiens OX=9606 GN=LEFTY1 PE=2 SV=1 - [LFTY1_HUMAN]	4.64	1	1	1	1		0				0				0				0				0				0				0				0			2.47866	4.64	1	1		0				0
Q70IA6	MOB kinase activator 2 OS=Homo sapiens OX=9606 GN=MOB2 PE=1 SV=1 - [MOB2_HUMAN]	4.64	1	1	1	1		0			2.46226	4.64	1	1		0				0				0				0				0				0				0				0				0
A6NH21	Serine incorporator 4 OS=Homo sapiens OX=9606 GN=SERINC4 PE=2 SV=1 - [SERC4_HUMAN]	4.63	1	1	1	1		0				0				0				0				0				0				0				0				0				0			3.25101	4.63	1
P78424	POU domain, class 6, transcription factor 2 OS=Homo sapiens OX=9606 GN=POU6F2 PE=1 SV=3 - [PO6F2_HUMAN]	4.63	1	2	2	2		0				0				0				0				0				0				0				0			2.18101	3.18	1	1		0				0
Q8IVW6	AT-rich interactive domain-containing protein 3B OS=Homo sapiens OX=9606 GN=ARID3B PE=1 SV=2 - [ARI3B_HUMAN]	4.63	1	1	1	1		0				0				0				0			4.56166	4.63	1	1		0				0				0				0				0				0
P43034	Platelet-activating factor acetylhydrolase IB subunit beta OS=Homo sapiens OX=9606 GN=PAFAH1B1 PE=1 SV=2 - [LIS1_HUMAN]	4.63	2	2	2	2		0				0			3.01505	2.93	1	1		0				0				0				0			0	1.71	1	1		0				0				0
Q92624	Amyloid protein-binding protein 2 OS=Homo sapiens OX=9606 GN=APPBP2 PE=1 SV=2 - [APBP2_HUMAN]	4.62	1	1	1	2		0				0				0				0				0				0				0				0				0				0				0
Q8N6S4	Ankyrin repeat domain-containing protein 13C OS=Homo sapiens OX=9606 GN=ANKRD13C PE=1 SV=2 - [AN13C_HUMAN]	4.62	1	1	1	1		0				0				0				0				0				0				0				0				0				0				0
Q9BXI3	Cytosolic 5'-nucleotidase 1A OS=Homo sapiens OX=9606 GN=NT5C1A PE=1 SV=1 - [5NT1A_HUMAN]	4.62	1	1	1	1		0				0				0				0				0			2.92476	4.62	1	1		0				0				0				0				0
Q86U70	LIM domain-binding protein 1 OS=Homo sapiens OX=9606 GN=LDB1 PE=1 SV=2 - [LDB1_HUMAN]	4.62	1	1	1	1		0				0				0			2.18119	4.62	1	1		0				0				0				0				0				0				0
O95782	AP-2 complex subunit alpha-1 OS=Homo sapiens OX=9606 GN=AP2A1 PE=1 SV=3 - [AP2A1_HUMAN]	4.61	2	3	3	4	6.2301	3.68	2	2		0				0				0				0				0				0			2.38387	2.76	2	2		0				0				0
Q14767	Latent-transforming growth factor beta-binding protein 2 OS=Homo sapiens OX=9606 GN=LTBP2 PE=1 SV=3 - [LTBP2_HUMAN]	4.61	1	6	6	8	2.26912	0.71	1	1		0				0				0				0				0				0				0			2.52634	1.04	2	2		0			2.85821	1.15	1
P27816	Microtubule-associated protein 4 OS=Homo sapiens OX=9606 GN=MAP4 PE=1 SV=3 - [MAP4_HUMAN]	4.6	1	3	3	4		0			2.48015	1.48	1	1	2.70895	1.91	1	1		0				0				0				0			2.45605	1.22	1	1	2.09683	1.48	1	1		0				0
Q9BTV7	CDK5 and ABL1 enzyme substrate 2 OS=Homo sapiens OX=9606 GN=CABLES2 PE=1 SV=3 - [CABL2_HUMAN]	4.6	1	1	1	1		0				0				0				0				0				0				0				0				0			2.28125	4.6	1	1		0
Q05932	Folylpolyglutamate synthase, mitochondrial OS=Homo sapiens OX=9606 GN=FPGS PE=1 SV=3 - [FOLC_HUMAN]	4.6	1	2	2	2		0			0	1.36	1	1		0				0				0			3.31464	3.24	1	1		0				0				0				0				0
Q9NPR9	Protein GPR108 OS=Homo sapiens OX=9606 GN=GPR108 PE=1 SV=3 - [GP108_HUMAN]	4.6	1	1	1	1	2.29968	4.6	1	1		0				0				0				0				0				0				0				0				0				0
Q7L5N1	COP9 signalosome complex subunit 6 OS=Homo sapiens OX=9606 GN=COPS6 PE=1 SV=1 - [CSN6_HUMAN]	4.59	1	2	2	2	0	2.45	1	1		0				0				0				0				0				0			0	2.14	1	1		0				0				0
O95825	Quinone oxidoreductase-like protein 1 OS=Homo sapiens OX=9606 GN=CRYZL1 PE=1 SV=2 - [QORL1_HUMAN]	4.58	1	1	1	1		0			2.94362	4.58	1	1		0				0				0				0				0				0				0				0				0
Q9UKU7	Isobutyryl-CoA dehydrogenase, mitochondrial OS=Homo sapiens OX=9606 GN=ACAD8 PE=1 SV=1 - [ACAD8_HUMAN]	4.58	1	1	1	1		0				0				0				0				0				0				0			2.93178	4.58	1	1		0				0				0
Q9NQR1	N-lysine methyltransferase KMT5A OS=Homo sapiens OX=9606 GN=KMT5A PE=1 SV=3 - [KMT5A_HUMAN]	4.58	1	1	1	1		0				0				0				0				0				0				0				0				0				0				0
Q5SRH9	Tetratricopeptide repeat protein 39A OS=Homo sapiens OX=9606 GN=TTC39A PE=1 SV=1 - [TT39A_HUMAN]	4.57	1	1	1	1		0				0				0			4.00805	4.57	1	1		0				0				0				0				0				0				0
P55786	Puromycin-sensitive aminopeptidase OS=Homo sapiens OX=9606 GN=NPEPPS PE=1 SV=2 - [PSA_HUMAN]	4.57	2	3	3	8		0				0			4.42824	3.26	2	2	2.35365	1.41	1	1		0				0				0			7.95721	4.57	3	3	4.75582	3.26	2	2		0				0
Q9NR22	Protein arginine N-methyltransferase 8 OS=Homo sapiens OX=9606 GN=PRMT8 PE=1 SV=2 - [ANM8_HUMAN]	4.57	1	1	1	6	3.63191	4.57	1	1	3.59335	4.57	1	1	3.8511	4.57	1	1		0				0				0			4.61633	4.57	1	1		0				0			3.39832	4.57	1	1		0
P10244	Myb-related protein B OS=Homo sapiens OX=9606 GN=MYBL2 PE=1 SV=1 - [MYBB_HUMAN]	4.57	1	3	3	6	7.06563	3.71	2	3		0				0				0				0				0				0				0				0			0	0.86	1	1		0
Q9NP91	Sodium- and chloride-dependent transporter XTRP3 OS=Homo sapiens OX=9606 GN=SLC6A20 PE=1 SV=1 - [S6A20_HUMAN]	4.56	1	1	1	1		0				0				0				0				0				0				0				0			0	4.56	1	1		0				0
O95976	Immunoglobulin superfamily member 6 OS=Homo sapiens OX=9606 GN=IGSF6 PE=2 SV=2 - [IGSF6_HUMAN]	4.56	1	1	1	2		0				0				0				0				0				0				0				0				0				0			1.99125	4.56	1
P60510	Serine/threonine-protein phosphatase 4 catalytic subunit OS=Homo sapiens OX=9606 GN=PPP4C PE=1 SV=1 - [PP4C_HUMAN]	4.56	3	1	1	1						0				0				0				0				0								0			2.72231	4.56	1	1		0				0
Q9UBE8	Serine/threonine-protein kinase NLK OS=Homo sapiens OX=9606 GN=NLK PE=1 SV=2 - [NLK_HUMAN]	4.55	1	1	1	1		0				0				0				0				0				0				0				0				0				0			4.47848	4.55	1
Q92529	SHC-transforming protein 3 OS=Homo sapiens OX=9606 GN=SHC3 PE=1 SV=1 - [SHC3_HUMAN]	4.55	1	1	1	1	3.81737	4.55	1	1		0				0				0				0				0				0				0				0				0				0
P14314	Glucosidase 2 subunit beta OS=Homo sapiens OX=9606 GN=PRKCSH PE=1 SV=2 - [GLU2B_HUMAN]	4.55	1	2	2	3		0				0				0				0				0			2.81128	2.08	1	1		0			2.62591	2.46	1	1	2.34652	2.46	1	1		0				0
Q7Z4N2	Transient receptor potential cation channel subfamily M member 1 OS=Homo sapiens OX=9606 GN=TRPM1 PE=1 SV=2 - [TRPM1_HUMAN]	4.55	1	2	2	2		0				0				0				0				0			3.20395	1.81	1	1		0				0			3.90718	2.74	1	1		0				0
Q96FA3	E3 ubiquitin-protein ligase pellino homolog 1 OS=Homo sapiens OX=9606 GN=PELI1 PE=1 SV=2 - [PELI1_HUMAN]	4.55	1	1	1	1		0				0				0				0				0				0				0				0				0				0			2.44767	4.55	1
Q9UFB7	Zinc finger and BTB domain-containing protein 47 OS=Homo sapiens OX=9606 GN=ZBTB47 PE=1 SV=3 - [ZBT47_HUMAN]	4.55	2	2	2	3		0				0			0	1.34	1	1		0				0				0			0	1.34	1	1		0			2.57906	3.21	1	1		0				0
P23280	Carbonic anhydrase 6 OS=Homo sapiens OX=9606 GN=CA6 PE=1 SV=3 - [CAH6_HUMAN]	4.55	1	1	1	1						0				0				0				0								0												0				0
Q9H2P0	Activity-dependent neuroprotector homeobox protein OS=Homo sapiens OX=9606 GN=ADNP PE=1 SV=1 - [ADNP_HUMAN]	4.54	1	2	2	2		0				0				0				0				0				0			3.07442	2.18	1	1		0				0				0			3.498	2.36	1
Q6XR72	Zinc transporter 10 OS=Homo sapiens OX=9606 GN=SLC30A10 PE=1 SV=2 - [ZNT10_HUMAN]	4.54	1	1	1	1		0				0				0				0				0				0				0				0			2.92116	4.54	1	1		0				0
Q86VZ6	Juxtaposed with another zinc finger protein 1 OS=Homo sapiens OX=9606 GN=JAZF1 PE=1 SV=2 - [JAZF1_HUMAN]	4.53	1	1	1	1		0				0				0				0				0				0				0			2.13093	4.53	1	1		0				0				0
Q14722	Voltage-gated potassium channel subunit beta-1 OS=Homo sapiens OX=9606 GN=KCNAB1 PE=1 SV=1 - [KCAB1_HUMAN]	4.53	1	1	1	2	2.72751	4.53	1	1		0				0				0				0			2.48213	4.53	1	1		0				0				0				0				0
Q96M60	Protein FAM227B OS=Homo sapiens OX=9606 GN=FAM227B PE=2 SV=2 - [F227B_HUMAN]	4.53	1	1	1	48	11.2271	4.53	1	3	8.03005	4.53	1	5	5.44869	4.53	1	2	7.29213	4.53	1	2	3.56193	4.53	1	1	2.71211	4.53	1	1	34.6135	4.53	1	10	3.09101	4.53	1	1	7.11486	4.53	1	2	14.7252	4.53	1	5	9.71965	4.53	1
P35659	Protein DEK OS=Homo sapiens OX=9606 GN=DEK PE=1 SV=1 - [DEK_HUMAN]	4.53	1	1	1	1		0				0				0				0				0			3.57999	4.53	1	1		0				0				0				0				0
P54868	Hydroxymethylglutaryl-CoA synthase, mitochondrial OS=Homo sapiens OX=9606 GN=HMGCS2 PE=1 SV=1 - [HMCS2_HUMAN]	4.53	1	1	1	1		0				0				0				0				0				0				0				0				0				0			2.8586	4.53	1
Q9BZJ6	Probable G-protein coupled receptor 63 OS=Homo sapiens OX=9606 GN=GPR63 PE=2 SV=2 - [GPR63_HUMAN]	4.53	1	1	1	1		0				0				0				0				0				0				0				0				0				0			2.50244	4.53	1
Q9HAT8	E3 ubiquitin-protein ligase pellino homolog 2 OS=Homo sapiens OX=9606 GN=PELI2 PE=1 SV=1 - [PELI2_HUMAN]	4.52	1	1	1	1		0				0				0				0				0				0				0				0			2.63718	4.52	1	1		0				0
Q9UKV5	E3 ubiquitin-protein ligase AMFR OS=Homo sapiens OX=9606 GN=AMFR PE=1 SV=2 - [AMFR_HUMAN]	4.51	1	1	1	1		0				0				0				0				0				0				0				0				0				0			3.02186	4.51	1
Q8ND71	GTPase IMAP family member 8 OS=Homo sapiens OX=9606 GN=GIMAP8 PE=2 SV=2 - [GIMA8_HUMAN]	4.51	1	1	2	3		0			0	1.8	1	1		0				0				0				0				0			2.78525	2.71	1	2		0				0				0
Q32NB8	CDP-diacylglycerol--glycerol-3-phosphate 3-phosphatidyltransferase, mitochondrial OS=Homo sapiens OX=9606 GN=PGS1 PE=2 SV=1 - [PGPS1_HUMAN]	4.5	1	1	1	1		0				0				0			3.74617	4.5	1	1		0				0				0				0				0				0				0
Q8N9W8	Protein FAM71D OS=Homo sapiens OX=9606 GN=FAM71D PE=2 SV=2 - [FA71D_HUMAN]	4.5	1	1	1	1		0				0				0				0				0				0			2.79723	4.5	1	1		0				0				0				0
O76024	Wolframin OS=Homo sapiens OX=9606 GN=WFS1 PE=1 SV=2 - [WFS1_HUMAN]	4.49	1	2	2	2		0				0				0				0				0				0			3.21687	3.15	1	1		0			0	1.35	1	1		0				0
Q9NZQ7	Programmed cell death 1 ligand 1 OS=Homo sapiens OX=9606 GN=CD274 PE=1 SV=1 - [PD1L1_HUMAN]	4.48	1	1	1	1		0				0				0				0				0				0				0				0			2.10604	4.48	1	1		0				0
Q9NUQ6	SPATS2-like protein OS=Homo sapiens OX=9606 GN=SPATS2L PE=1 SV=2 - [SPS2L_HUMAN]	4.48	1	1	1	1		0				0				0				0				0				0			4.06854	4.48	1	1		0				0				0				0
P02743	Serum amyloid P-component OS=Homo sapiens OX=9606 GN=APCS PE=1 SV=2 - [SAMP_HUMAN]	4.48	1	1	1	1						0				0							0	4.48	1	1		0				0				0				0				0				0
P11413	Glucose-6-phosphate 1-dehydrogenase OS=Homo sapiens OX=9606 GN=G6PD PE=1 SV=4 - [G6PD_HUMAN]	4.47	1	2	2	3		0				0				0				0				0				0				0			2.5886	3.11	1	1	4.29462	4.47	2	2		0				0
Q7Z5U6	WD repeat-containing protein 53 OS=Homo sapiens OX=9606 GN=WDR53 PE=2 SV=1 - [WDR53_HUMAN]	4.47	1	1	1	1		0				0				0				0				0			2.74258	4.47	1	1		0				0				0				0				0
Q86UQ8	Transcription factor NF-E4 OS=Homo sapiens OX=9606 GN=NFE4 PE=1 SV=1 - [NFE4_HUMAN]	4.47	1	1	1	1		0				0				0				0				0				0				0				0			2.1105	4.47	1	1		0				0
Q8NB16	Mixed lineage kinase domain-like protein OS=Homo sapiens OX=9606 GN=MLKL PE=1 SV=1 - [MLKL_HUMAN]	4.46	1	2	2	2		0			0	2.76	1	1		0				0				0				0				0				0				0				0				0
Q13275	Semaphorin-3F OS=Homo sapiens OX=9606 GN=SEMA3F PE=2 SV=2 - [SEM3F_HUMAN]	4.46	3	3	3	4		0				0				0				0				0				0			0	0.76	1	1		0			5.19204	4.46	3	3		0				0
Q16658	Fascin OS=Homo sapiens OX=9606 GN=FSCN1 PE=1 SV=3 - [FSCN1_HUMAN]	4.46	1	2	2	4		0				0				0				0				0				0				0			2.05856	2.03	1	1	7.02937	4.46	2	3		0				0
Q9GZS0	Dynein axonemal intermediate chain 2 OS=Homo sapiens OX=9606 GN=DNAI2 PE=1 SV=2 - [DNAI2_HUMAN]	4.46	1	1	1	1		0				0				0				0				0				0			4.36809	4.46	1	1		0				0				0				0
Q9H972	Uncharacterized protein C14orf93 OS=Homo sapiens OX=9606 GN=C14orf93 PE=1 SV=1 - [CN093_HUMAN]	4.46	1	1	1	2		0				0				0				0				0				0				0				0				0				0			4.49298	4.46	1
P57789	Potassium channel subfamily K member 10 OS=Homo sapiens OX=9606 GN=KCNK10 PE=1 SV=1 - [KCNKA_HUMAN]	4.46	1	2	2	2		0				0				0				0				0				0			1.95766	2.6	1	1		0				0				0			2.38657	1.86	1
Q8IYX1	TBC1 domain family member 21 OS=Homo sapiens OX=9606 GN=TBC1D21 PE=1 SV=1 - [TBC21_HUMAN]	4.46	1	1	1	2						0				0				0				0				0			2.67105	4.46	1	2		0				0				0				0
O15270	Serine palmitoyltransferase 2 OS=Homo sapiens OX=9606 GN=SPTLC2 PE=1 SV=1 - [SPTC2_HUMAN]	4.45	1	1	1	1		0				0				0				0				0				0				0				0				0				0			3.78888	4.45	1
Q96C86	m7GpppX diphosphatase OS=Homo sapiens OX=9606 GN=DCPS PE=1 SV=2 - [DCPS_HUMAN]	4.45	1	1	1	1	2.87304	4.45	1	1		0				0				0				0				0				0				0				0				0				0
A6NJG2	Ankyrin repeat domain-containing protein SOWAHD OS=Homo sapiens OX=9606 GN=SOWAHD PE=2 SV=1 - [SWAHD_HUMAN]	4.44	1	1	1	2		0				0				0				0				0				0				0				0			2.16133	4.44	1	2		0				0
Q6IQ19	Centriole, cilia and spindle-associated protein OS=Homo sapiens OX=9606 GN=CCSAP PE=1 SV=2 - [CCSAP_HUMAN]	4.44	1	1	1	1		0				0				0				0				0			2.05918	4.44	1	1		0				0				0				0				0
Q15019	Septin-2 OS=Homo sapiens OX=9606 GN=SEPTIN2 PE=1 SV=1 - [SEPT2_HUMAN]	4.43	1	1	1	3		0				0				0				0				0				0				0			5.72409	4.43	1	2	3.54181	4.43	1	1		0				0
P49848	Transcription initiation factor TFIID subunit 6 OS=Homo sapiens OX=9606 GN=TAF6 PE=1 SV=1 - [TAF6_HUMAN]	4.43	1	2	2	2		0				0				0				0				0				0				0				0			2.65947	2.36	1	1		0				0
Q08426	Peroxisomal bifunctional enzyme OS=Homo sapiens OX=9606 GN=EHHADH PE=1 SV=3 - [ECHP_HUMAN]	4.43	1	2	2	3		0				0				0				0				0				0			6.28673	4.43	2	2		0				0				0				0
O96017	Serine/threonine-protein kinase Chk2 OS=Homo sapiens OX=9606 GN=CHEK2 PE=1 SV=1 - [CHK2_HUMAN]	4.42	1	1	1	1	4.1732	4.42	1	1		0				0				0				0				0				0				0				0				0				0
Q04724	Transducin-like enhancer protein 1 OS=Homo sapiens OX=9606 GN=TLE1 PE=1 SV=2 - [TLE1_HUMAN]	4.42	2	2	2	2		0				0				0				0				0				0			2.81256	1.82	1	1		0			2.20041	2.6	1	1		0				0
P18887	DNA repair protein XRCC1 OS=Homo sapiens OX=9606 GN=XRCC1 PE=1 SV=2 - [XRCC1_HUMAN]	4.42	1	2	2	2		0				0				0				0				0			2.19656	2.05	1	1		0				0				0				0				0
Q96JJ7	Protein disulfide-isomerase TMX3 OS=Homo sapiens OX=9606 GN=TMX3 PE=1 SV=2 - [TMX3_HUMAN]	4.41	1	1	1	5		0			2.42053	4.41	1	1		0				0				0				0			2.97158	4.41	1	1	2.92959	4.41	1	1	2.47009	4.41	1	1	3.06774	4.41	1	1		0
Q92917	G-patch domain and KOW motifs-containing protein OS=Homo sapiens OX=9606 GN=GPKOW PE=1 SV=2 - [GPKOW_HUMAN]	4.41	1	1	1	1		0				0				0				0				0				0				0				0				0				0				0
P28331	NADH-ubiquinone oxidoreductase 75 kDa subunit, mitochondrial OS=Homo sapiens OX=9606 GN=NDUFS1 PE=1 SV=3 - [NDUS1_HUMAN]	4.4	1	2	2	2		0				0				0				0				0			2.35538	2.2	1	1		0				0			3.18315	2.2	1	1		0				0
P41440	Reduced folate transporter OS=Homo sapiens OX=9606 GN=SLC19A1 PE=1 SV=3 - [S19A1_HUMAN]	4.4	1	2	2	2		0				0				0			3.21226	3.05	1	1		0				0				0				0				0			0	1.35	1	1		0
Q9UI10	Translation initiation factor eIF-2B subunit delta OS=Homo sapiens OX=9606 GN=EIF2B4 PE=1 SV=2 - [EI2BD_HUMAN]	4.4	1	1	1	1		0				0				0				0				0				0				0				0				0				0				0
Q8N3F8	MICAL-like protein 1 OS=Homo sapiens OX=9606 GN=MICALL1 PE=1 SV=2 - [MILK1_HUMAN]	4.4	1	2	2	2		0			2.43279	2.78	1	1		0				0				0				0				0				0				0				0			3.29316	1.62	1
Q8TC12	Retinol dehydrogenase 11 OS=Homo sapiens OX=9606 GN=RDH11 PE=1 SV=2 - [RDH11_HUMAN]	4.4	1	1	1	5		0				0				0				0				0			5.12751	4.4	1	2		0			8.06784	4.4	1	3		0				0				0
Q6GQQ9	OTU domain-containing protein 7B OS=Homo sapiens OX=9606 GN=OTUD7B PE=1 SV=1 - [OTU7B_HUMAN]	4.39	1	1	1	1		0				0				0				0				0				0				0				0				0				0			3.63007	4.39	1
Q9UGJ0	5'-AMP-activated protein kinase subunit gamma-2 OS=Homo sapiens OX=9606 GN=PRKAG2 PE=1 SV=1 - [AAKG2_HUMAN]	4.39	1	2	2	2	2.0936	2.11	1	1		0				0				0				0				0				0				0				0				0			2.0921	2.28	1
Q7Z569	BRCA1-associated protein OS=Homo sapiens OX=9606 GN=BRAP PE=1 SV=2 - [BRAP_HUMAN]	4.39	1	1	1	1		0				0				0				0				0				0				0				0			3.26285	4.39	1	1		0				0
P42658	Dipeptidyl aminopeptidase-like protein 6 OS=Homo sapiens OX=9606 GN=DPP6 PE=1 SV=2 - [DPP6_HUMAN]	4.39	1	2	2	2		0				0				0			2.93823	1.62	1	1		0				0				0				0				0				0				0
P78310	Coxsackievirus and adenovirus receptor OS=Homo sapiens OX=9606 GN=CXADR PE=1 SV=1 - [CXAR_HUMAN]	4.38	1	1	1	1		0				0				0				0			3.00125	4.38	1	1		0				0				0				0				0				0
Q8NE71	ATP-binding cassette sub-family F member 1 OS=Homo sapiens OX=9606 GN=ABCF1 PE=1 SV=2 - [ABCF1_HUMAN]	4.38	1	2	2	2		0				0				0				0				0				0				0				0				0				0			2.36106	1.3	1
Q8N461	F-box/LRR-repeat protein 16 OS=Homo sapiens OX=9606 GN=FBXL16 PE=2 SV=2 - [FXL16_HUMAN]	4.38	1	1	1	1		0				0			3.44688	4.38	1	1		0				0				0				0				0				0				0				0
Q8IUC4	Rhophilin-2 OS=Homo sapiens OX=9606 GN=RHPN2 PE=1 SV=1 - [RHPN2_HUMAN]	4.37	1	1	1	1		0				0			3.87222	4.37	1	1		0				0				0				0				0				0				0				0
Q86V48	Leucine zipper protein 1 OS=Homo sapiens OX=9606 GN=LUZP1 PE=1 SV=2 - [LUZP1_HUMAN]	4.37	1	2	2	2	3.10115	1.49	1	1		0				0				0				0				0				0			4.20921	2.88	1	1		0				0				0
O95503	Chromobox protein homolog 6 OS=Homo sapiens OX=9606 GN=CBX6 PE=1 SV=1 - [CBX6_HUMAN]	4.37	1	1	1	1		0				0				0				0				0				0			3.44799	4.37	1	1		0				0				0				0
O14874	[3-methyl-2-oxobutanoate dehydrogenase [lipoamide]] kinase, mitochondrial OS=Homo sapiens OX=9606 GN=BCKDK PE=1 SV=2 - [BCKD_HUMAN]	4.37	1	1	1	1		0				0				0				0				0				0				0				0				0			2.68095	4.37	1	1		0
O00400	Acetyl-coenzyme A transporter 1 OS=Homo sapiens OX=9606 GN=SLC33A1 PE=1 SV=1 - [ACATN_HUMAN]	4.37	1	1	1	1		0				0				0				0				0				0				0				0			3.24333	4.37	1	1		0				0
Q13303	Voltage-gated potassium channel subunit beta-2 OS=Homo sapiens OX=9606 GN=KCNAB2 PE=1 SV=2 - [KCAB2_HUMAN]	4.36	1	1	1	1	3.16614	4.36	1	1		0				0				0				0				0				0				0				0				0				0
Q53EQ6	Tigger transposable element-derived protein 5 OS=Homo sapiens OX=9606 GN=TIGD5 PE=1 SV=3 - [TIGD5_HUMAN]	4.36	1	1	1	1		0				0				0				0				0				0				0				0			3.1677	4.36	1	1		0				0
Q9C0B1	Alpha-ketoglutarate-dependent dioxygenase FTO OS=Homo sapiens OX=9606 GN=FTO PE=1 SV=3 - [FTO_HUMAN]	4.36	1	2	2	2	2.27252	1.58	1	1		0				0				0				0				0				0				0				0				0				0
P10809	60 kDa heat shock protein, mitochondrial OS=Homo sapiens OX=9606 GN=HSPD1 PE=1 SV=2 - [CH60_HUMAN]	4.36	1	1	1	1		0				0				0				0				0			3.24042	4.36	1	1		0				0				0				0				0
O60291	E3 ubiquitin-protein ligase MGRN1 OS=Homo sapiens OX=9606 GN=MGRN1 PE=1 SV=2 - [MGRN1_HUMAN]	4.35	1	1	1	1		0				0				0				0				0				0				0				0			3.47784	4.35	1	1		0				0
Q08AM6	Protein VAC14 homolog OS=Homo sapiens OX=9606 GN=VAC14 PE=1 SV=1 - [VAC14_HUMAN]	4.35	1	2	2	3		0				0				0				0			2.26296	1.53	1	1		0				0				0			3.16575	2.81	1	2		0				0
Q16181	Septin-7 OS=Homo sapiens OX=9606 GN=SEPTIN7 PE=1 SV=2 - [SEPT7_HUMAN]	4.35	3	1	2	2		0				0				0				0				0				0				0			0	2.06	1	1	2.30306	2.29	1	1		0				0
P35580	Myosin-10 OS=Homo sapiens OX=9606 GN=MYH10 PE=1 SV=3 - [MYH10_HUMAN]	4.35	3	5	6	9		0				0				0				0				0				0				0			20.9286	4	5	7	2.17564	1.11	2	2		0				0
Q6UXF1	Transmembrane protein 108 OS=Homo sapiens OX=9606 GN=TMEM108 PE=1 SV=2 - [TM108_HUMAN]	4.35	1	1	1	1		0				0				0				0			3.93405	4.35	1	1		0				0				0				0				0				0
Q6NUQ4	Transmembrane protein 214 OS=Homo sapiens OX=9606 GN=TMEM214 PE=1 SV=2 - [TM214_HUMAN]	4.35	1	2	2	2		0			2.98003	3.05	1	1	2.04255	1.31	1	1		0				0				0				0				0				0				0				0
Q9NYF3	Protein FAM53C OS=Homo sapiens OX=9606 GN=FAM53C PE=1 SV=1 - [FA53C_HUMAN]	4.34	1	1	1	1		0			1.97357	4.34	1	1		0				0				0				0				0				0				0				0				0
Q6FIF0	AN1-type zinc finger protein 6 OS=Homo sapiens OX=9606 GN=ZFAND6 PE=1 SV=2 - [ZFAN6_HUMAN]	4.33	1	1	1	1		0				0				0								0								0				0				0			0	4.33	1	1		0
Q5SRI9	Glycoprotein endo-alpha-1,2-mannosidase OS=Homo sapiens OX=9606 GN=MANEA PE=1 SV=1 - [MANEA_HUMAN]	4.33	1	1	1	1		0				0				0				0			3.24762	4.33	1	1		0				0				0				0				0				0
Q5ST30	Valine--tRNA ligase, mitochondrial OS=Homo sapiens OX=9606 GN=VARS2 PE=1 SV=2 - [SYVM_HUMAN]	4.33	1	2	2	3		0			0	1.88	1	1		0				0				0				0			2.72933	2.45	1	2		0				0				0				0
Q9P289	Serine/threonine-protein kinase 26 OS=Homo sapiens OX=9606 GN=STK26 PE=1 SV=2 - [STK26_HUMAN]	4.33	1	1	1	1		0				0				0				0				0				0				0			2.05554	4.33	1	1		0				0				0
P48169	Gamma-aminobutyric acid receptor subunit alpha-4 OS=Homo sapiens OX=9606 GN=GABRA4 PE=2 SV=2 - [GBRA4_HUMAN]	4.33	1	1	1	1		0				0				0				0				0				0				0				0				0				0				0
Q9NPZ5	Galactosylgalactosylxylosylprotein 3-beta-glucuronosyltransferase 2 OS=Homo sapiens OX=9606 GN=B3GAT2 PE=1 SV=2 - [B3GA2_HUMAN]	4.33	1	1	1	1		0				0			2.40535	4.33	1	1		0				0				0				0				0				0				0				0
Q99536	Synaptic vesicle membrane protein VAT-1 homolog OS=Homo sapiens OX=9606 GN=VAT1 PE=1 SV=2 - [VAT1_HUMAN]	4.33	1	1	1	2		0				0			8.10788	4.33	1	2		0				0				0				0				0				0				0				0
Q9Y230	RuvB-like 2 OS=Homo sapiens OX=9606 GN=RUVBL2 PE=1 SV=3 - [RUVB2_HUMAN]	4.32	1	2	2	2		0				0			1.83231	2.59	1	1		0				0				0				0			1.66339	1.73	1	1		0				0				0
Q86UX6	Serine/threonine-protein kinase 32C OS=Homo sapiens OX=9606 GN=STK32C PE=1 SV=1 - [ST32C_HUMAN]	4.32	1	1	1	1		0				0				0				0				0				0			3.0609	4.32	1	1		0				0				0				0
P19021	Peptidyl-glycine alpha-amidating monooxygenase OS=Homo sapiens OX=9606 GN=PAM PE=1 SV=2 - [AMD_HUMAN]	4.32	1	2	2	3		0				0			2.75512	2.77	1	1		0				0				0			2.96773	1.54	1	1		0			2.38673	1.54	1	1		0				0
O43182	Rho GTPase-activating protein 6 OS=Homo sapiens OX=9606 GN=ARHGAP6 PE=1 SV=3 - [RHG06_HUMAN]	4.31	1	2	2	2	2.74848	1.75	1	1		0				0				0				0				0				0				0				0				0				0
P58658	Protein eva-1 homolog C OS=Homo sapiens OX=9606 GN=EVA1C PE=2 SV=1 - [EVA1C_HUMAN]	4.31	1	1	1	2		0			2.12422	4.31	1	1		0				0				0				0			2.7667	4.31	1	1		0				0				0				0
Q9GZU1	Mucolipin-1 OS=Homo sapiens OX=9606 GN=MCOLN1 PE=1 SV=1 - [MCLN1_HUMAN]	4.31	1	1	1	1		0				0				0				0				0				0				0				0				0				0				0
Q6PJ61	F-box only protein 46 OS=Homo sapiens OX=9606 GN=FBXO46 PE=1 SV=3 - [FBX46_HUMAN]	4.31	1	1	1	1		0				0			2.88523	4.31	1	1		0				0				0				0				0				0				0				0
Q96KN8	Phospholipase A and acyltransferase 5 OS=Homo sapiens OX=9606 GN=PLAAT5 PE=1 SV=2 - [PLAT5_HUMAN]	4.3	1	1	1	1		0				0				0				0				0			2.41884	4.3	1	1		0				0				0				0				0
O75935	Dynactin subunit 3 OS=Homo sapiens OX=9606 GN=DCTN3 PE=1 SV=1 - [DCTN3_HUMAN]	4.3	1	1	1	2		0				0				0				0				0				0				0				0				0				0				0
P49767	Vascular endothelial growth factor C OS=Homo sapiens OX=9606 GN=VEGFC PE=1 SV=1 - [VEGFC_HUMAN]	4.3	1	1	1	2		0				0				0				0				0				0				0				0			2.69267	4.3	1	2		0				0
P19388	DNA-directed RNA polymerases I, II, and III subunit RPABC1 OS=Homo sapiens OX=9606 GN=POLR2E PE=1 SV=4 - [RPAB1_HUMAN]	4.29	1	1	1	1		0			2.1696	4.29	1	1		0				0				0				0				0				0				0				0				0
Q9Y3F4	Serine-threonine kinase receptor-associated protein OS=Homo sapiens OX=9606 GN=STRAP PE=1 SV=1 - [STRAP_HUMAN]	4.29	1	1	1	1	2.85963	4.29	1	1		0				0				0				0				0				0				0				0				0				0
Q0D2I5	Non-homologous end joining factor IFFO1 OS=Homo sapiens OX=9606 GN=IFFO1 PE=1 SV=2 - [IFFO1_HUMAN]	4.29	1	2	2	3		0				0				0				0				0				0				0				0			4.42304	1.97	1	2		0			2.42096	2.33	1
Q9Y5K1	Meiotic recombination protein SPO11 OS=Homo sapiens OX=9606 GN=SPO11 PE=1 SV=1 - [SPO11_HUMAN]	4.29	1	1	1	3		0			0	4.29	1	2	0	4.29	1	1		0				0				0				0				0				0				0				0
Q9BTA0	Protein FAM167B OS=Homo sapiens OX=9606 GN=FAM167B PE=2 SV=2 - [F167B_HUMAN]	4.29	1	1	1	1		0			0	4.29	1	1		0				0				0				0				0				0				0								0
P09486	SPARC OS=Homo sapiens OX=9606 GN=SPARC PE=1 SV=1 - [SPRC_HUMAN]	4.29	1	1	1	2										0												0				0				0			4.93785	4.29	1	2		0				0
Q9UN70	Protocadherin gamma-C3 OS=Homo sapiens OX=9606 GN=PCDHGC3 PE=1 SV=1 - [PCDGK_HUMAN]	4.28	1	2	2	4	5.89546	4.28	2	2		0				0				0				0				0			3.64361	2.89	1	1		0				0				0			3.07072	2.89	1
P11217	Glycogen phosphorylase, muscle form OS=Homo sapiens OX=9606 GN=PYGM PE=1 SV=6 - [PYGM_HUMAN]	4.28	1	1	3	14		0				0			4.2726	1.43	1	2	2.33071	1.43	1	1		0			4.6838	1.43	1	2		0			16.449	4.28	3	7	4.1986	2.38	2	2		0				0
O75131	Copine-3 OS=Homo sapiens OX=9606 GN=CPNE3 PE=1 SV=1 - [CPNE3_HUMAN]	4.28	1	1	1	2		0				0				0				0				0				0			3.2829	4.28	1	2		0				0				0				0
Q969F9	Hermansky-Pudlak syndrome 3 protein OS=Homo sapiens OX=9606 GN=HPS3 PE=1 SV=1 - [HPS3_HUMAN]	4.28	1	1	1	1		0				0				0				0				0				0				0				0			3.61057	4.28	1	1		0				0
O00410	Importin-5 OS=Homo sapiens OX=9606 GN=IPO5 PE=1 SV=4 - [IPO5_HUMAN]	4.28	2	3	3	3		0			0	0.64	1	1		0				0				0				0				0			6.72785	3.65	2	2		0				0				0
Q99801	Homeobox protein Nkx-3.1 OS=Homo sapiens OX=9606 GN=NKX3-1 PE=1 SV=2 - [NKX31_HUMAN]	4.27	1	1	1	1		0				0				0				0				0				0				0				0				0			2.13514	4.27	1	1		0
Q8N1F7	Nuclear pore complex protein Nup93 OS=Homo sapiens OX=9606 GN=NUP93 PE=1 SV=2 - [NUP93_HUMAN]	4.27	1	2	2	2		0				0				0				0				0				0				0				0				0			2.86112	2.08	1	1	2.83439	2.2	1
Q5TFQ8	Signal-regulatory protein beta-1 isoform 3 OS=Homo sapiens OX=9606 GN=SIRPB1 PE=1 SV=1 - [SIRBL_HUMAN]	4.27	1	1	1	1		0			2.83121	4.27	1	1		0				0				0				0				0				0				0				0				0
P29692	Elongation factor 1-delta OS=Homo sapiens OX=9606 GN=EEF1D PE=1 SV=5 - [EF1D_HUMAN]	4.27	1	1	1	1		0				0				0				0				0				0				0			2.76331	4.27	1	1		0				0				0
P29460	Interleukin-12 subunit beta OS=Homo sapiens OX=9606 GN=IL12B PE=1 SV=1 - [IL12B_HUMAN]	4.27	1	1	1	1		0				0				0				0				0				0				0			2.09298	4.27	1	1		0				0				0
Q9NW38	E3 ubiquitin-protein ligase FANCL OS=Homo sapiens OX=9606 GN=FANCL PE=1 SV=2 - [FANCL_HUMAN]	4.27	1	1	1	1		0				0			2.08844	4.27	1	1		0				0				0				0				0				0				0				0
P38646	Stress-70 protein, mitochondrial OS=Homo sapiens OX=9606 GN=HSPA9 PE=1 SV=2 - [GRP75_HUMAN]	4.27	1	2	2	3		0				0				0				0				0				0				0			4.97239	4.27	2	2	2.88035	2.21	1	1		0				0
Q96PZ2	Serine protease FAM111A OS=Homo sapiens OX=9606 GN=FAM111A PE=1 SV=2 - [F111A_HUMAN]	4.26	1	1	1	1		0				0			3.38483	4.26	1	1		0				0				0				0				0				0				0				0
Q9H7P9	Pleckstrin homology domain-containing family G member 2 OS=Homo sapiens OX=9606 GN=PLEKHG2 PE=1 SV=3 - [PKHG2_HUMAN]	4.26	1	3	3	6		0				0			1.60013	0.72	1	1		0				0				0			0	1.52	1	1	1.7325	0.72	1	2	0	0.72	1	1	2.85763	2.02	1	1		0
Q8WXA8	5-hydroxytryptamine receptor 3C OS=Homo sapiens OX=9606 GN=HTR3C PE=1 SV=2 - [5HT3C_HUMAN]	4.25	1	1	1	1		0			2.17252	4.25	1	1		0				0				0				0				0				0				0				0				0
P07738	Bisphosphoglycerate mutase OS=Homo sapiens OX=9606 GN=BPGM PE=1 SV=2 - [PMGE_HUMAN]	4.25	1	1	1	2		0				0				0				0				0				0				0			2.28095	4.25	1	1	1.84437	4.25	1	1		0				0
P04150	Glucocorticoid receptor OS=Homo sapiens OX=9606 GN=NR3C1 PE=1 SV=1 - [GCR_HUMAN]	4.25	1	1	1	1		0				0				0				0				0				0			3.78294	4.25	1	1		0				0				0				0
Q13423	NAD(P) transhydrogenase, mitochondrial OS=Homo sapiens OX=9606 GN=NNT PE=1 SV=3 - [NNTM_HUMAN]	4.24	1	2	2	3		0				0				0				0				0				0			4.02439	2.58	1	1		0			4.23324	2.58	1	1	2.78789	1.66	1	1		0
Q8WXS5	Voltage-dependent calcium channel gamma-8 subunit OS=Homo sapiens OX=9606 GN=CACNG8 PE=2 SV=3 - [CCG8_HUMAN]	4.24	1	1	1	1		0				0				0			2.77558	4.24	1	1		0				0				0				0				0				0				0
Q8N865	Uncharacterized protein C7orf31 OS=Homo sapiens OX=9606 GN=C7orf31 PE=1 SV=3 - [CG031_HUMAN]	4.24	1	1	1	1		0				0				0				0				0				0			0	4.24	1	1		0				0				0				0
O95373	Importin-7 OS=Homo sapiens OX=9606 GN=IPO7 PE=1 SV=1 - [IPO7_HUMAN]	4.24	1	3	3	4		0				0				0				0				0				0				0			8.29803	4.24	3	3	3.13662	1.45	1	1		0				0
O75949	Transmembrane protein FAM155B OS=Homo sapiens OX=9606 GN=FAM155B PE=2 SV=3 - [F155B_HUMAN]	4.24	1	1	1	1		0				0				0				0				0				0				0				0				0				0				0
Q96JA3	Pleckstrin homology domain-containing family A member 8 OS=Homo sapiens OX=9606 GN=PLEKHA8 PE=1 SV=3 - [PKHA8_HUMAN]	4.24	1	1	1	2		0				0				0				0				0				0				0				0				0				0				0
Q3B820	Protein FAM161A OS=Homo sapiens OX=9606 GN=FAM161A PE=1 SV=2 - [F161A_HUMAN]	4.24	1	2	2	3	2.57466	2.58	1	1		0				0			2.06008	1.67	1	1		0				0				0				0				0				0				0
Q9NS37	CREB/ATF bZIP transcription factor OS=Homo sapiens OX=9606 GN=CREBZF PE=1 SV=2 - [ZHANG_HUMAN]	4.24	1	1	1	1		0				0				0				0				0			2.38376	4.24	1	1		0				0				0				0				0
Q9BZR6	Reticulon-4 receptor OS=Homo sapiens OX=9606 GN=RTN4R PE=1 SV=1 - [RTN4R_HUMAN]	4.23	1	1	1	1		0				0				0				0				0				0				0				0				0				0				0
P42785	Lysosomal Pro-X carboxypeptidase OS=Homo sapiens OX=9606 GN=PRCP PE=1 SV=1 - [PCP_HUMAN]	4.23	1	1	1	1		0				0				0				0				0				0				0				0			2.62364	4.23	1	1		0				0
Q9HD90	Neurogenic differentiation factor 4 OS=Homo sapiens OX=9606 GN=NEUROD4 PE=1 SV=2 - [NDF4_HUMAN]	4.23	1	1	1	1		0				0				0				0				0				0			3.20709	4.23	1	1		0				0				0				0
Q68DK7	Male-specific lethal 1 homolog OS=Homo sapiens OX=9606 GN=MSL1 PE=1 SV=3 - [MSL1_HUMAN]	4.23	1	1	1	1		0				0				0				0				0				0				0				0				0				0				0
P07451	Carbonic anhydrase 3 OS=Homo sapiens OX=9606 GN=CA3 PE=1 SV=3 - [CAH3_HUMAN]	4.23	1	1	1	1		0			1.8373	4.23	1	1		0				0				0				0				0				0				0				0				0
Q96MU8	Kremen protein 1 OS=Homo sapiens OX=9606 GN=KREMEN1 PE=1 SV=3 - [KREM1_HUMAN]	4.23	1	1	1	1		0				0				0				0				0				0				0				0			0	4.23	1	1		0				0
P35913	Rod cGMP-specific 3',5'-cyclic phosphodiesterase subunit beta OS=Homo sapiens OX=9606 GN=PDE6B PE=2 SV=2 - [PDE6B_HUMAN]	4.22	1	2	2	3		0				0				0				0				0				0				0			2.08412	1.87	1	1		0				0			2.86064	2.34	1
Q8NES3	Beta-1,3-N-acetylglucosaminyltransferase lunatic fringe OS=Homo sapiens OX=9606 GN=LFNG PE=1 SV=2 - [LFNG_HUMAN]	4.22	1	1	1	1		0				0				0				0				0			2.48658	4.22	1	1		0				0				0				0				0
Q06136	3-ketodihydrosphingosine reductase OS=Homo sapiens OX=9606 GN=KDSR PE=1 SV=1 - [KDSR_HUMAN]	4.22	1	1	1	1		0				0				0				0				0				0				0			2.25254	4.22	1	1		0				0				0
O60245	Protocadherin-7 OS=Homo sapiens OX=9606 GN=PCDH7 PE=1 SV=2 - [PCDH7_HUMAN]	4.21	1	2	2	3		0				0				0				0				0			1.97519	2.43	1	1		0			2.47934	1.78	1	1		0			2.12214	2.43	1	1		0
Q6NS38	DNA oxidative demethylase ALKBH2 OS=Homo sapiens OX=9606 GN=ALKBH2 PE=1 SV=1 - [ALKB2_HUMAN]	4.21	1	1	1	2		0				0				0				0				0				0				0			0	4.21	1	1	0	4.21	1	1		0				0
Q8N668	COMM domain-containing protein 1 OS=Homo sapiens OX=9606 GN=COMMD1 PE=1 SV=1 - [COMD1_HUMAN]	4.21	1	1	1	1		0				0				0				0				0				0				0				0				0				0			1.86612	4.21	1
B2RXH4	BTB/POZ domain-containing protein 18 OS=Homo sapiens OX=9606 GN=BTBD18 PE=1 SV=1 - [BTBDI_HUMAN]	4.21	1	1	1	1		0				0				0				0				0				0				0				0				0				0			3.71521	4.21	1
Q9NY33	Dipeptidyl peptidase 3 OS=Homo sapiens OX=9606 GN=DPP3 PE=1 SV=2 - [DPP3_HUMAN]	4.21	1	2	2	3		0				0				0				0				0				0				0			2.58736	2.17	1	2		0				0				0
Q12934	Filensin OS=Homo sapiens OX=9606 GN=BFSP1 PE=1 SV=3 - [BFSP1_HUMAN]	4.21	1	2	2	4		0				0				0				0				0				0				0			6.78617	4.21	2	3	2.95815	2.26	1	1		0				0
O00154	Cytosolic acyl coenzyme A thioester hydrolase OS=Homo sapiens OX=9606 GN=ACOT7 PE=1 SV=3 - [BACH_HUMAN]	4.21	1	1	1	1		0				0				0				0				0				0				0			2.43802	4.21	1	1		0				0				0
O75891	Cytosolic 10-formyltetrahydrofolate dehydrogenase OS=Homo sapiens OX=9606 GN=ALDH1L1 PE=1 SV=2 - [AL1L1_HUMAN]	4.21	1	2	2	2		0				0				0				0				0			2.84935	1.88	1	1		0				0			2.73276	2.33	1	1		0				0
Q8WZA0	Protein LZIC OS=Homo sapiens OX=9606 GN=LZIC PE=1 SV=1 - [LZIC_HUMAN]	4.21	1	1	1	1	1.68434	4.21	1	1		0				0				0				0								0				0				0				0				0
Q9BTC8	Metastasis-associated protein MTA3 OS=Homo sapiens OX=9606 GN=MTA3 PE=1 SV=2 - [MTA3_HUMAN]	4.21	1	2	2	3		0			2.65434	4.21	2	3		0				0				0				0				0				0				0				0				0
Q9HCJ3	Ribonucleoprotein PTB-binding 2 OS=Homo sapiens OX=9606 GN=RAVER2 PE=1 SV=2 - [RAVR2_HUMAN]	4.2	1	1	1	1		0				0			3.63101	4.2	1	1		0				0				0				0				0				0				0				0
Q9H0R5	Guanylate-binding protein 3 OS=Homo sapiens OX=9606 GN=GBP3 PE=1 SV=3 - [GBP3_HUMAN]	4.2	1	1	1	1		0				0				0				0			3.675	4.2	1	1		0				0				0				0				0				0
Q9BXG8	Spermatogenic leucine zipper protein 1 OS=Homo sapiens OX=9606 GN=SPZ1 PE=1 SV=2 - [SPZ1_HUMAN]	4.19	1	1	1	1		0				0				0				0				0				0				0				0				0				0				0
P05783	Keratin, type I cytoskeletal 18 OS=Homo sapiens OX=9606 GN=KRT18 PE=1 SV=2 - [K1C18_HUMAN]	4.19	8	1	2	9		0				0				0				0			11.2012	1.63	1	6	0	1.63	1	1	2.07536	2.56	1	1		0				0				0			1.66717	1.63	1
Q9H841	NIPA-like protein 2 OS=Homo sapiens OX=9606 GN=NIPAL2 PE=2 SV=2 - [NPAL2_HUMAN]	4.18	1	1	1	1		0				0				0			2.14816	4.18	1	1		0				0				0				0				0				0				0
Q9Y232	Chromodomain Y-like protein OS=Homo sapiens OX=9606 GN=CDYL PE=1 SV=2 - [CDYL_HUMAN]	4.18	1	1	1	1		0				0				0				0				0				0			4.34847	4.18	1	1		0				0				0				0
P21589	5'-nucleotidase OS=Homo sapiens OX=9606 GN=NT5E PE=1 SV=1 - [5NTD_HUMAN]	4.18	1	1	1	1		0				0				0				0				0				0				0				0				0			3.43504	4.18	1	1		0
Q8IYB7	DIS3-like exonuclease 2 OS=Homo sapiens OX=9606 GN=DIS3L2 PE=1 SV=4 - [DI3L2_HUMAN]	4.18	1	2	2	2		0				0				0				0			3.1075	2.26	1	1		0				0				0			2.49573	1.92	1	1		0				0
Q16478	Glutamate receptor ionotropic, kainate 5 OS=Homo sapiens OX=9606 GN=GRIK5 PE=2 SV=2 - [GRIK5_HUMAN]	4.18	1	1	1	1		0				0				0				0			3.85898	4.18	1	1		0				0				0				0				0				0
Q9HCR9	Dual 3',5'-cyclic-AMP and -GMP phosphodiesterase 11A OS=Homo sapiens OX=9606 GN=PDE11A PE=1 SV=2 - [PDE11_HUMAN]	4.18	1	2	2	2		0				0				0			2.95599	2.57	1	1		0				0				0			3.30415	1.61	1	1		0				0				0
P58004	Sestrin-2 OS=Homo sapiens OX=9606 GN=SESN2 PE=1 SV=1 - [SESN2_HUMAN]	4.17	1	1	1	2		0				0				0			2.44362	4.17	1	2		0				0				0				0				0				0				0
Q96EE3	Nucleoporin SEH1 OS=Homo sapiens OX=9606 GN=SEH1L PE=1 SV=3 - [SEH1_HUMAN]	4.17	1	1	1	1		0				0				0				0				0				0				0				0			2.39223	4.17	1	1		0				0
Q9Y312	Protein AAR2 homolog OS=Homo sapiens OX=9606 GN=AAR2 PE=1 SV=2 - [AAR2_HUMAN]	4.17	1	1	1	1		0				0				0				0				0				0				0				0				0				0			2.6111	4.17	1
P31937	3-hydroxyisobutyrate dehydrogenase, mitochondrial OS=Homo sapiens OX=9606 GN=HIBADH PE=1 SV=2 - [3HIDH_HUMAN]	4.17	1	1	1	2		0				0				0				0				0				0				0			2.70253	4.17	1	1	3.61373	4.17	1	1		0				0
O95573	Long-chain-fatty-acid--CoA ligase 3 OS=Homo sapiens OX=9606 GN=ACSL3 PE=1 SV=3 - [ACSL3_HUMAN]	4.17	1	1	1	2		0				0				0				0				0				0			4.10413	4.17	1	2		0				0				0				0
P48736	Phosphatidylinositol 4,5-bisphosphate 3-kinase catalytic subunit gamma isoform OS=Homo sapiens OX=9606 GN=PIK3CG PE=1 SV=3 - [PK3CG_HUMAN]	4.17	1	2	2	3	3.68981	2.54	1	1		0			2.39476	1.63	1	1	2.5594	1.63	1	1		0				0				0				0				0				0				0
Q9Y264	Angiopoietin-4 OS=Homo sapiens OX=9606 GN=ANGPT4 PE=1 SV=1 - [ANGP4_HUMAN]	4.17	1	1	1	1		0				0				0				0				0				0				0				0				0				0				0
Q9NXE4	Sphingomyelin phosphodiesterase 4 OS=Homo sapiens OX=9606 GN=SMPD4 PE=1 SV=3 - [NSMA3_HUMAN]	4.16	1	1	1	1		0				0				0				0				0				0				0				0				0				0			4.09195	4.16	1
Q9BXC9	Bardet-Biedl syndrome 2 protein OS=Homo sapiens OX=9606 GN=BBS2 PE=1 SV=1 - [BBS2_HUMAN]	4.16	1	1	1	1		0				0				0				0				0				0				0				0			2.17284	4.16	1	1		0				0
Q86W10	Cytochrome P450 4Z1 OS=Homo sapiens OX=9606 GN=CYP4Z1 PE=1 SV=1 - [CP4Z1_HUMAN]	4.16	1	1	1	1		0				0				0				0				0				0				0				0				0				0			3.62704	4.16	1
Q9Y697	Cysteine desulfurase, mitochondrial OS=Homo sapiens OX=9606 GN=NFS1 PE=1 SV=3 - [NFS1_HUMAN]	4.16	1	1	1	2		0				0				0				0				0				0				0				0				0				0			2.84078	4.16	1
Q9NUY8	TBC1 domain family member 23 OS=Homo sapiens OX=9606 GN=TBC1D23 PE=1 SV=3 - [TBC23_HUMAN]	4.15	1	2	2	2		0				0				0				0				0				0				0				0				0				0			2.61765	3.72	1
P78382	CMP-sialic acid transporter OS=Homo sapiens OX=9606 GN=SLC35A1 PE=1 SV=1 - [S35A1_HUMAN]	4.15	1	1	1	1		0				0				0				0				0				0				0			2.95403	4.15	1	1		0				0				0
P37235	Hippocalcin-like protein 1 OS=Homo sapiens OX=9606 GN=HPCAL1 PE=1 SV=3 - [HPCL1_HUMAN]	4.15	3	1	1	2		0				0				0				0							1.94269	4.15	1	1						0			0	4.15	1	1		0				0
Q9ULH7	Myocardin-related transcription factor B OS=Homo sapiens OX=9606 GN=MRTFB PE=1 SV=3 - [MRTFB_HUMAN]	4.14	2	3	3	5		0			2.64867	0.55	1	2		0				0			2.21048	1.19	1	1		0				0				0			3.3205	2.39	1	1		0				0
Q6ZMT4	Lysine-specific demethylase 7A OS=Homo sapiens OX=9606 GN=KDM7A PE=1 SV=2 - [KDM7A_HUMAN]	4.14	1	2	2	2		0				0			2.25379	2.98	1	1		0				0				0				0				0				0				0				0
Q687X5	Metalloreductase STEAP4 OS=Homo sapiens OX=9606 GN=STEAP4 PE=1 SV=1 - [STEA4_HUMAN]	4.14	1	1	1	1		0			2.61791	4.14	1	1		0				0				0				0				0				0				0				0				0
A6NKF2	AT-rich interactive domain-containing protein 3C OS=Homo sapiens OX=9606 GN=ARID3C PE=1 SV=1 - [ARI3C_HUMAN]	4.13	1	1	1	1		0				0				0				0				0				0				0			2.73704	4.13	1	1		0				0				0
P07305	Histone H1.0 OS=Homo sapiens OX=9606 GN=H1-0 PE=1 SV=3 - [H10_HUMAN]	4.12	1	1	1	2		0				0				0				0				0				0				0				0			4.03976	4.12	1	2		0				0
Q96GM8	Target of EGR1 protein 1 OS=Homo sapiens OX=9606 GN=TOE1 PE=1 SV=1 - [TOE1_HUMAN]	4.12	1	1	1	1		0				0				0				0				0				0				0			2.60639	4.12	1	1		0				0				0
Q8N9Z9	Lamin tail domain-containing protein 1 OS=Homo sapiens OX=9606 GN=LMNTD1 PE=2 SV=2 - [LMTD1_HUMAN]	4.12	1	1	1	2		0				0				0				0				0				0				0				0				0				0				0
O43390	Heterogeneous nuclear ribonucleoprotein R OS=Homo sapiens OX=9606 GN=HNRNPR PE=1 SV=1 - [HNRPR_HUMAN]	4.11	1	2	2	2		0				0				0				0				0				0				0			2.44776	2.05	1	1	2.26085	2.05	1	1		0				0
Q9NRB3	Carbohydrate sulfotransferase 12 OS=Homo sapiens OX=9606 GN=CHST12 PE=2 SV=2 - [CHSTC_HUMAN]	4.11	1	1	1	1		0				0				0				0				0				0				0			2.73084	4.11	1	1		0				0				0
Q92611	ER degradation-enhancing alpha-mannosidase-like protein 1 OS=Homo sapiens OX=9606 GN=EDEM1 PE=1 SV=1 - [EDEM1_HUMAN]	4.11	1	1	1	1		0				0				0				0				0				0				0				0				0				0				0
Q9Y4L1	Hypoxia up-regulated protein 1 OS=Homo sapiens OX=9606 GN=HYOU1 PE=1 SV=1 - [HYOU1_HUMAN]	4.1	1	2	3	3		0				0				0				0			2.05197	0.8	1	1		0				0				0				0				0			2.52246	1.3	1
Q17RQ9	NTPase KAP family P-loop domain-containing protein 1 OS=Homo sapiens OX=9606 GN=NKPD1 PE=2 SV=1 - [NKPD1_HUMAN]	4.1	1	1	1	1		0				0				0				0				0			3.44596	4.1	1	1		0				0				0				0				0
Q8N1C3	Gamma-aminobutyric acid receptor subunit gamma-1 OS=Homo sapiens OX=9606 GN=GABRG1 PE=1 SV=2 - [GBRG1_HUMAN]	4.09	2	1	1	1		0				0				0				0				0				0				0			2.59575	4.09	1	1		0				0				0
Q01167	Forkhead box protein K2 OS=Homo sapiens OX=9606 GN=FOXK2 PE=1 SV=3 - [FOXK2_HUMAN]	4.09	1	1	1	1		0				0				0				0			3.43952	4.09	1	1		0				0				0				0				0				0
Q86XK3	Swi5-dependent recombination DNA repair protein 1 homolog OS=Homo sapiens OX=9606 GN=SFR1 PE=1 SV=2 - [SFR1_HUMAN]	4.08	1	1	1	1		0				0				0				0				0				0				0			1.78601	4.08	1	1		0				0				0
P02745	Complement C1q subcomponent subunit A OS=Homo sapiens OX=9606 GN=C1QA PE=1 SV=2 - [C1QA_HUMAN]	4.08	1	1	1	2		0			4.84813	4.08	1	2		0				0				0				0				0				0				0				0				0
Q9HCS4	Transcription factor 7-like 1 OS=Homo sapiens OX=9606 GN=TCF7L1 PE=2 SV=1 - [TF7L1_HUMAN]	4.08	4	2	2	4		0			2.44779	1.87	1	1		0				0				0				0				0				0			2.56233	2.21	1	1	2.00254	1.87	1	1		0
O15118	NPC intracellular cholesterol transporter 1 OS=Homo sapiens OX=9606 GN=NPC1 PE=1 SV=2 - [NPC1_HUMAN]	4.07	1	2	2	2		0				0				0				0				0				0				0				0				0			2.32701	2.35	1	1	3.13901	1.72	1
Q8NEG2	Uncharacterized protein C7orf57 OS=Homo sapiens OX=9606 GN=C7orf57 PE=2 SV=3 - [CG057_HUMAN]	4.07	1	1	1	1		0				0				0				0				0				0				0				0				0				0			1.97682	4.07	1
Q9NT99	Leucine-rich repeat-containing protein 4B OS=Homo sapiens OX=9606 GN=LRRC4B PE=2 SV=3 - [LRC4B_HUMAN]	4.07	1	2	2	3	6.0514	1.96	1	2		0				0				0				0				0				0				0				0				0				0
O43824	Putative GTP-binding protein 6 OS=Homo sapiens OX=9606 GN=GTPBP6 PE=2 SV=4 - [GTPB6_HUMAN]	4.07	1	2	2	2		0			0	2.13	1	1	0	1.94	1	1		0				0				0				0				0				0				0				0
Q92597	Protein NDRG1 OS=Homo sapiens OX=9606 GN=NDRG1 PE=1 SV=1 - [NDRG1_HUMAN]	4.06	1	1	1	2		0				0				0				0				0				0				0				0				0			2.5285	4.06	1	2		0
Q76KD6	Speriolin OS=Homo sapiens OX=9606 GN=SPATC1 PE=2 SV=2 - [SPERI_HUMAN]	4.06	1	1	1	1		0				0				0				0				0				0			4.06757	4.06	1	1		0				0				0				0
Q86XS8	E3 ubiquitin-protein ligase RNF130 OS=Homo sapiens OX=9606 GN=RNF130 PE=1 SV=1 - [GOLI_HUMAN]	4.06	1	1	1	1		0				0				0				0				0				0			2.81215	4.06	1	1		0				0				0				0
Q16678	Cytochrome P450 1B1 OS=Homo sapiens OX=9606 GN=CYP1B1 PE=1 SV=2 - [CP1B1_HUMAN]	4.05	1	1	1	2		0				0				0				0				0				0			3.60593	4.05	1	1		0				0			2.80567	4.05	1	1		0
Q5W0V3	FHF complex subunit HOOK interacting protein 2A OS=Homo sapiens OX=9606 GN=FHIP2A PE=1 SV=1 - [FHI2A_HUMAN]	4.05	1	1	1	1		0				0			3.28604	4.05	1	1		0				0				0				0				0				0				0				0
Q9GZX3	Carbohydrate sulfotransferase 6 OS=Homo sapiens OX=9606 GN=CHST6 PE=2 SV=1 - [CHST6_HUMAN]	4.05	1	1	1	1		0				0			2.06107	4.05	1	1		0				0				0				0				0				0				0				0
Q9Y2E4	Disco-interacting protein 2 homolog C OS=Homo sapiens OX=9606 GN=DIP2C PE=1 SV=2 - [DIP2C_HUMAN]	4.05	1	3	3	4	2.77085	1.16	1	1		0				0				0				0			2.73162	1.41	1	2		0				0				0				0				0
Q92859	Neogenin OS=Homo sapiens OX=9606 GN=NEO1 PE=1 SV=2 - [NEO1_HUMAN]	4.04	1	3	3	3		0				0				0				0				0				0				0				0			0	0.75	1	1	1.78508	0.48	1	1	3.95268	2.81	1
Q6PCB0	von Willebrand factor A domain-containing protein 1 OS=Homo sapiens OX=9606 GN=VWA1 PE=1 SV=1 - [VWA1_HUMAN]	4.04	1	1	1	1		0				0				0				0				0				0				0				0			3.10134	4.04	1	1		0				0
P35232	Prohibitin OS=Homo sapiens OX=9606 GN=PHB PE=1 SV=1 - [PHB_HUMAN]	4.04	1	1	1	1		0				0				0				0				0			1.7835	4.04	1	1		0				0				0				0				0
Q9BYJ0	Fibroblast growth factor-binding protein 2 OS=Homo sapiens OX=9606 GN=FGFBP2 PE=1 SV=1 - [FGFP2_HUMAN]	4.04	1	1	1	1		0				0				0				0				0				0				0			0	4.04	1	1		0				0				0
P27144	Adenylate kinase 4, mitochondrial OS=Homo sapiens OX=9606 GN=AK4 PE=1 SV=1 - [KAD4_HUMAN]	4.04	1	1	1	1		0				0				0				0			1.69562	4.04	1	1		0				0				0				0				0				0
Q7Z6J6	FERM domain-containing protein 5 OS=Homo sapiens OX=9606 GN=FRMD5 PE=1 SV=1 - [FRMD5_HUMAN]	4.04	1	1	1	2		0				0				0				0				0				0				0			1.83291	4.04	1	2		0				0				0
P36542	ATP synthase subunit gamma, mitochondrial OS=Homo sapiens OX=9606 GN=ATP5F1C PE=1 SV=1 - [ATPG_HUMAN]	4.03	1	1	1	1		0				0				0				0				0			1.83789	4.03	1	1		0				0				0				0				0
P55199	RNA polymerase II elongation factor ELL OS=Homo sapiens OX=9606 GN=ELL PE=1 SV=1 - [ELL_HUMAN]	4.03	1	2	2	2	2.21174	1.77	1	1		0				0			2.48108	2.25	1	1		0				0				0				0				0				0				0
Q5R3F8	Protein phosphatase 1 regulatory subunit 29 OS=Homo sapiens OX=9606 GN=ELFN2 PE=1 SV=1 - [PPR29_HUMAN]	4.02	1	1	1	1		0				0			4.22981	4.02	1	1		0				0				0				0				0				0				0				0
Q9Y4B4	Helicase ARIP4 OS=Homo sapiens OX=9606 GN=RAD54L2 PE=1 SV=4 - [ARIP4_HUMAN]	4.02	1	3	3	3	3.42326	1.5	1	1		0				0				0				0				0			3.72303	2.04	1	1		0				0				0			1.63714	0.48	1
Q5BKT4	Dol-P-Glc:Glc(2)Man(9)GlcNAc(2)-PP-Dol alpha-1,2-glucosyltransferase OS=Homo sapiens OX=9606 GN=ALG10 PE=1 SV=1 - [AG10A_HUMAN]	4.02	2	1	1	1		0				0			2.18249	4.02	1	1		0				0				0				0				0				0				0				0
Q8IUX4	DNA dC->dU-editing enzyme APOBEC-3F OS=Homo sapiens OX=9606 GN=APOBEC3F PE=1 SV=3 - [ABC3F_HUMAN]	4.02	1	1	1	1		0				0				0				0			2.90819	4.02	1	1		0				0				0				0				0				0
O75185	Calcium-transporting ATPase type 2C member 2 OS=Homo sapiens OX=9606 GN=ATP2C2 PE=1 SV=3 - [AT2C2_HUMAN]	4.02	1	2	2	2		0				0			2.97309	1.9	1	1		0				0				0				0			2.33428	2.11	1	1		0				0				0
Q9H0Q0	CYFIP-related Rac1 interactor A OS=Homo sapiens OX=9606 GN=CYRIA PE=2 SV=1 - [CYRIA_HUMAN]	4.02	1	1	1	1		0				0				0				0				0				0				0				0				0			2.05997	4.02	1	1		0
P19404	NADH dehydrogenase [ubiquinone] flavoprotein 2, mitochondrial OS=Homo sapiens OX=9606 GN=NDUFV2 PE=1 SV=2 - [NDUV2_HUMAN]	4.02	1	1	1	1		0				0				0				0				0				0				0				0			2.42109	4.02	1	1		0				0
O00308	NEDD4-like E3 ubiquitin-protein ligase WWP2 OS=Homo sapiens OX=9606 GN=WWP2 PE=1 SV=2 - [WWP2_HUMAN]	4.02	2	1	1	1		0				0			4.103	4.02	1	1		0				0				0				0				0				0				0				0
P18505	Gamma-aminobutyric acid receptor subunit beta-1 OS=Homo sapiens OX=9606 GN=GABRB1 PE=1 SV=2 - [GBRB1_HUMAN]	4.01	1	1	1	4		0				0				0				0				0				0			5.28442	4.01	1	2		0				0			2.62907	4.01	1	2		0
P30679	Guanine nucleotide-binding protein subunit alpha-15 OS=Homo sapiens OX=9606 GN=GNA15 PE=1 SV=2 - [GNA15_HUMAN]	4.01	1	1	1	1		0				0			2.26569	4.01	1	1		0				0				0				0				0				0				0				0
Q9H7F4	Transmembrane protein 185B OS=Homo sapiens OX=9606 GN=TMEM185B PE=1 SV=2 - [T185B_HUMAN]	4	1	1	1	1		0				0				0				0				0				0				0				0				0				0				0
P00325	All-trans-retinol dehydrogenase [NAD(+)] ADH1B OS=Homo sapiens OX=9606 GN=ADH1B PE=1 SV=2 - [ADH1B_HUMAN]	4	2	1	1	1		0				0				0				0				0				0				0				0				0			2.8249	4	1	1		0
Q6ZUU3	FOXL2 neighbor protein OS=Homo sapiens OX=9606 GN=FOXL2NB PE=2 SV=1 - [FOXNB_HUMAN]	4	1	1	1	1		0				0				0				0				0				0				0				0				0				0			1.80588	4	1
Q9NYQ3	Hydroxyacid oxidase 2 OS=Homo sapiens OX=9606 GN=HAO2 PE=1 SV=1 - [HAOX2_HUMAN]	3.99	1	1	1	1		0				0				0			2.31863	3.99	1	1		0				0				0				0				0				0				0
P00387	NADH-cytochrome b5 reductase 3 OS=Homo sapiens OX=9606 GN=CYB5R3 PE=1 SV=3 - [NB5R3_HUMAN]	3.99	1	1	1	1		0				0				0				0				0				0				0			0	3.99	1	1		0				0				0
Q9UNM6	26S proteasome non-ATPase regulatory subunit 13 OS=Homo sapiens OX=9606 GN=PSMD13 PE=1 SV=2 - [PSD13_HUMAN]	3.99	1	1	1	1		0				0				0				0				0				0				0				0			2.60461	3.99	1	1		0				0
P49770	Translation initiation factor eIF-2B subunit beta OS=Homo sapiens OX=9606 GN=EIF2B2 PE=1 SV=3 - [EI2BB_HUMAN]	3.99	1	1	1	1		0				0			1.8684	3.99	1	1		0				0				0				0				0				0				0				0
O75820	Zinc finger protein 189 OS=Homo sapiens OX=9606 GN=ZNF189 PE=1 SV=2 - [ZN189_HUMAN]	3.99	1	1	1	2		0			3.80141	3.99	1	2		0				0				0				0				0				0				0				0				0
O75344	Inactive peptidyl-prolyl cis-trans isomerase FKBP6 OS=Homo sapiens OX=9606 GN=FKBP6 PE=1 SV=1 - [FKBP6_HUMAN]	3.98	1	1	1	2		0				0			2.35267	3.98	1	1		0				0				0				0				0			2.18296	3.98	1	1		0				0
Q8N6Y0	Usher syndrome type-1C protein-binding protein 1 OS=Homo sapiens OX=9606 GN=USHBP1 PE=1 SV=1 - [USBP1_HUMAN]	3.98	1	2	2	2		0				0			2.69076	1.56	1	1		0				0				0				0				0			2.3008	2.42	1	1		0				0
O15195	Villin-like protein OS=Homo sapiens OX=9606 GN=VILL PE=1 SV=3 - [VILL_HUMAN]	3.97	1	2	2	6	1.81455	1.64	1	2		0			1.8609	1.64	1	1		0			2.0751	1.64	1	1		0				0				0			4.41548	3.97	2	2		0				0
Q9BSA9	Endosomal/lysosomal potassium channel TMEM175 OS=Homo sapiens OX=9606 GN=TMEM175 PE=1 SV=1 - [TM175_HUMAN]	3.97	1	1	1	1		0				0				0				0				0				0				0			2.3324	3.97	1	1		0				0				0
P20908	Collagen alpha-1(V) chain OS=Homo sapiens OX=9606 GN=COL5A1 PE=1 SV=3 - [CO5A1_HUMAN]	3.97	1	3	3	3	6.03589	2.45	2	2		0				0				0				0				0			3.38113	1.52	1	1		0				0				0				0
P08195	4F2 cell-surface antigen heavy chain OS=Homo sapiens OX=9606 GN=SLC3A2 PE=1 SV=3 - [4F2_HUMAN]	3.97	1	2	2	3		0				0				0				0				0			3.11904	2.06	1	1		0			1.61993	1.9	1	1	2.62143	2.06	1	1		0				0
Q6ZS86	Putative glycerol kinase 5 OS=Homo sapiens OX=9606 GN=GK5 PE=2 SV=2 - [GLPK5_HUMAN]	3.97	1	1	1	1		0				0				0				0				0				0				0			2.19132	3.97	1	1		0				0				0
A6NCI4	von Willebrand factor A domain-containing protein 3A OS=Homo sapiens OX=9606 GN=VWA3A PE=2 SV=3 - [VWA3A_HUMAN]	3.97	1	2	2	2	0	2.87	1	1	2.65486	1.1	1	1		0				0				0				0				0				0				0				0				0
Q9BRR3	Post-GPI attachment to proteins factor 4 OS=Homo sapiens OX=9606 GN=PGAP4 PE=1 SV=1 - [PGAP4_HUMAN]	3.97	1	1	1	1		0				0				0				0				0				0				0				0			2.10299	3.97	1	1		0				0
P07099	Epoxide hydrolase 1 OS=Homo sapiens OX=9606 GN=EPHX1 PE=1 SV=1 - [HYEP_HUMAN]	3.96	1	1	1	2		0				0				0				0				0				0				0			7.01975	3.96	1	2		0				0				0
O75995	SAM and SH3 domain-containing protein 3 OS=Homo sapiens OX=9606 GN=SASH3 PE=1 SV=2 - [SASH3_HUMAN]	3.95	1	1	1	1		0				0				0				0				0				0				0				0			2.60296	3.95	1	1		0				0
Q9UHQ1	Nuclear prelamin A recognition factor OS=Homo sapiens OX=9606 GN=NARF PE=1 SV=1 - [NARF_HUMAN]	3.95	1	1	1	1		0				0				0				0				0			2.88995	3.95	1	1		0				0				0				0				0
Q6ZUA9	Maestro heat-like repeat family member 5 OS=Homo sapiens OX=9606 GN=MROH5 PE=2 SV=2 - [MROH5_HUMAN]	3.95	1	3	3	6	2.08657	1.21	1	1		0			2.42814	1.21	1	1		0			2.43566	1.21	1	1		0			5.19002	2.73	2	3		0				0				0				0
P13611	Versican core protein OS=Homo sapiens OX=9606 GN=VCAN PE=1 SV=3 - [CSPG2_HUMAN]	3.95	1	10	10	112	69.9768	2.56	6	24	24.5875	2.39	5	10	11.8385	2.24	5	5		0			40.2366	2.33	6	15	3.08385	0.56	1	1	41.305	2.97	7	14		0			54.5564	2.3	5	19		0			56.7669	3.5	9
Q86UE4	Protein LYRIC OS=Homo sapiens OX=9606 GN=MTDH PE=1 SV=2 - [LYRIC_HUMAN]	3.95	1	1	1	1		0				0				0				0				0				0			4.19503	3.95	1	1		0				0				0				0
Q6ZN66	Guanylate-binding protein 6 OS=Homo sapiens OX=9606 GN=GBP6 PE=2 SV=1 - [GBP6_HUMAN]	3.95	1	1	1	1		0				0				0				0				0				0				0				0			3.21461	3.95	1	1		0				0
Q9NVM6	DnaJ homolog subfamily C member 17 OS=Homo sapiens OX=9606 GN=DNAJC17 PE=1 SV=1 - [DJC17_HUMAN]	3.95	1	1	1	1		0				0				0				0				0			2.59956	3.95	1	1		0				0				0				0				0
Q99613	Eukaryotic translation initiation factor 3 subunit C OS=Homo sapiens OX=9606 GN=EIF3C PE=1 SV=1 - [EIF3C_HUMAN]	3.94	2	2	2	5		0			0	3.94	2	5		0				0				0				0				0				0				0				0				0
Q08211	ATP-dependent RNA helicase A OS=Homo sapiens OX=9606 GN=DHX9 PE=1 SV=4 - [DHX9_HUMAN]	3.94	1	3	3	4		0				0				0				0			5.32428	2.52	2	2		0				0			2.82036	1.42	1	1	2.75959	1.42	1	1		0				0
Q14103	Heterogeneous nuclear ribonucleoprotein D0 OS=Homo sapiens OX=9606 GN=HNRNPD PE=1 SV=1 - [HNRPD_HUMAN]	3.94	1	1	1	2		0				0				0				0				0				0				0				0			5.03691	3.94	1	2		0				0
Q96DM1	PiggyBac transposable element-derived protein 4 OS=Homo sapiens OX=9606 GN=PGBD4 PE=2 SV=3 - [PGBD4_HUMAN]	3.93	1	2	2	20	6.60874	1.03	1	6	0	1.03	1	4		0			2.53661	2.91	1	1		0				0			3.22367	1.03	1	4		0			0	1.03	1	4		0			1.64136	1.03	1
Q16186	Proteasomal ubiquitin receptor ADRM1 OS=Homo sapiens OX=9606 GN=ADRM1 PE=1 SV=2 - [ADRM1_HUMAN]	3.93	1	1	1	1		0				0				0				0				0				0				0				0				0				0			3.05547	3.93	1
O95661	GTP-binding protein Di-Ras3 OS=Homo sapiens OX=9606 GN=DIRAS3 PE=1 SV=1 - [DIRA3_HUMAN]	3.93	1	1	1	5		0			2.10743	3.93	1	1	0	3.93	1	1		0				0				0				0			1.79807	3.93	1	1	0	3.93	1	2		0				0
P69849	Nodal modulator 3 OS=Homo sapiens OX=9606 GN=NOMO3 PE=1 SV=2 - [NOMO3_HUMAN]	3.93	3	2	2	3		0				0				0				0			4.14307	1.96	1	2		0				0				0				0				0				0
Q8IUC6	TIR domain-containing adapter molecule 1 OS=Homo sapiens OX=9606 GN=TICAM1 PE=1 SV=1 - [TCAM1_HUMAN]	3.93	1	2	2	3	3.39708	2.81	1	2		0				0				0				0			1.76515	1.12	1	1		0				0				0				0				0
O00584	Ribonuclease T2 OS=Homo sapiens OX=9606 GN=RNASET2 PE=1 SV=2 - [RNT2_HUMAN]	3.91	1	1	1	3	2.146	3.91	1	1		0				0				0				0				0				0				0			4.92854	3.91	1	2		0				0
Q8TB45	DEP domain-containing mTOR-interacting protein OS=Homo sapiens OX=9606 GN=DEPTOR PE=1 SV=2 - [DPTOR_HUMAN]	3.91	1	1	1	1		0				0				0				0				0				0				0				0			2.61363	3.91	1	1		0				0
O14745	Na(+)/H(+) exchange regulatory cofactor NHE-RF1 OS=Homo sapiens OX=9606 GN=SLC9A3R1 PE=1 SV=4 - [NHRF1_HUMAN]	3.91	1	1	1	1		0				0				0				0				0				0				0				0			2.21005	3.91	1	1		0				0
Q15102	Platelet-activating factor acetylhydrolase IB subunit alpha1 OS=Homo sapiens OX=9606 GN=PAFAH1B3 PE=1 SV=1 - [PA1B3_HUMAN]	3.9	1	1	1	1		0				0				0								0				0				0			1.85093	3.9	1	1		0				0				0
Q01459	Di-N-acetylchitobiase OS=Homo sapiens OX=9606 GN=CTBS PE=1 SV=1 - [DIAC_HUMAN]	3.9	1	1	1	1		0				0				0				0				0				0				0				0			2.47056	3.9	1	1		0				0
Q8TAL5	Uncharacterized protein C9orf43 OS=Homo sapiens OX=9606 GN=C9orf43 PE=1 SV=1 - [CI043_HUMAN]	3.9	1	1	1	1		0				0				0				0				0				0				0				0				0			2.99744	3.9	1	1		0
O75150	E3 ubiquitin-protein ligase BRE1B OS=Homo sapiens OX=9606 GN=RNF40 PE=1 SV=5 - [BRE1B_HUMAN]	3.9	1	2	2	3	3.44573	1.6	1	2		0				0			3.91763	2.3	1	1		0				0				0				0				0				0				0
Q92993	Histone acetyltransferase KAT5 OS=Homo sapiens OX=9606 GN=KAT5 PE=1 SV=2 - [KAT5_HUMAN]	3.9	1	1	1	3		0				0				0				0				0			4.67539	3.9	1	1		0				0				0				0			4.34822	3.9	1
Q9C0H9	SRC kinase signaling inhibitor 1 OS=Homo sapiens OX=9606 GN=SRCIN1 PE=1 SV=4 - [SRCN1_HUMAN]	3.89	1	3	3	3		0				0			2.8477	1.52	1	1		0				0				0			2.99585	1.69	1	1	1.82807	0.68	1	1		0				0				0
Q9H6H4	Receptor expression-enhancing protein 4 OS=Homo sapiens OX=9606 GN=REEP4 PE=1 SV=1 - [REEP4_HUMAN]	3.89	1	1	1	1		0				0				0				0				0				0				0				0			1.96208	3.89	1	1		0				0
Q96P47	Arf-GAP with GTPase, ANK repeat and PH domain-containing protein 3 OS=Homo sapiens OX=9606 GN=AGAP3 PE=1 SV=2 - [AGAP3_HUMAN]	3.89	1	1	1	1		0			3.9221	3.89	1	1		0				0				0				0				0				0				0				0				0
O75616	GTPase Era, mitochondrial OS=Homo sapiens OX=9606 GN=ERAL1 PE=1 SV=2 - [ERAL1_HUMAN]	3.89	1	1	1	5		0				0				0				0				0			2.73215	3.89	1	1		0				0				0				0			9.98086	3.89	1
Q9BYV1	Alanine--glyoxylate aminotransferase 2, mitochondrial OS=Homo sapiens OX=9606 GN=AGXT2 PE=1 SV=1 - [AGT2_HUMAN]	3.89	1	1	1	1		0				0				0				0				0				0				0				0				0				0				0
Q5SQS8	Uncharacterized protein C10orf120 OS=Homo sapiens OX=9606 GN=C10orf120 PE=1 SV=1 - [CJ120_HUMAN]	3.88	1	2	2	2		0			1.63121	2.99	1	1		0				0				0				0				0				0			2.33477	3.88	1	1		0				0
Q9HA64	Ketosamine-3-kinase OS=Homo sapiens OX=9606 GN=FN3KRP PE=1 SV=2 - [KT3K_HUMAN]	3.88	1	1	1	1		0				0				0				0				0				0				0				0			2.58303	3.88	1	1		0				0
Q9NSK0	Kinesin light chain 4 OS=Homo sapiens OX=9606 GN=KLC4 PE=1 SV=3 - [KLC4_HUMAN]	3.88	1	1	1	1		0				0				0				0			2.18471	3.88	1	1		0				0				0				0				0				0
P19801	Amiloride-sensitive amine oxidase [copper-containing] OS=Homo sapiens OX=9606 GN=AOC1 PE=1 SV=4 - [AOC1_HUMAN]	3.86	1	1	1	1	0	3.86	1	1		0				0				0				0				0				0				0				0				0				0
P78527	DNA-dependent protein kinase catalytic subunit OS=Homo sapiens OX=9606 GN=PRKDC PE=1 SV=3 - [PRKDC_HUMAN]	3.85	1	11	11	16		0				0				0				0			3.13305	0.78	2	3	2.98514	0.53	1	1		0			13.378	2.18	7	9	4.42201	0.56	2	2		0			0	0.17	1
P07225	Vitamin K-dependent protein S OS=Homo sapiens OX=9606 GN=PROS1 PE=1 SV=1 - [PROS_HUMAN]	3.85	1	2	2	6		0			2.51569	1.63	1	1		0				0				0				0			2.78038	1.63	1	1	3.0345	1.63	1	1	0	1.63	1	1		0			2.96497	2.22	1
P22792	Carboxypeptidase N subunit 2 OS=Homo sapiens OX=9606 GN=CPN2 PE=1 SV=3 - [CPN2_HUMAN]	3.85	1	1	1	1		0				0			2.93975	3.85	1	1		0				0				0				0				0				0				0				0
P53539	Protein fosB OS=Homo sapiens OX=9606 GN=FOSB PE=1 SV=1 - [FOSB_HUMAN]	3.85	1	1	1	1		0				0			1.81275	3.85	1	1		0								0				0				0				0				0				0
A6NLJ0	C2 calcium-dependent domain-containing protein 4B OS=Homo sapiens OX=9606 GN=C2CD4B PE=2 SV=1 - [C2C4B_HUMAN]	3.85	1	1	1	1		0				0				0				0				0				0				0			2.70339	3.85	1	1		0				0				0
P20794	Serine/threonine-protein kinase MAK OS=Homo sapiens OX=9606 GN=MAK PE=1 SV=2 - [MAK_HUMAN]	3.85	1	1	1	1		0				0				0				0				0			3.95074	3.85	1	1		0				0				0				0				0
Q13153	Serine/threonine-protein kinase PAK 1 OS=Homo sapiens OX=9606 GN=PAK1 PE=1 SV=2 - [PAK1_HUMAN]	3.85	1	1	2	3	2.27398	2.2	1	1		0				0				0				0				0				0			2.28657	1.65	1	1	1.755	1.65	1	1		0				0
Q96GW7	Brevican core protein OS=Homo sapiens OX=9606 GN=BCAN PE=1 SV=2 - [PGCB_HUMAN]	3.84	1	2	2	3		0				0				0				0				0				0				0				0			2.48009	2.31	1	1		0			5.58966	1.54	1
O94921	Cyclin-dependent kinase 14 OS=Homo sapiens OX=9606 GN=CDK14 PE=1 SV=3 - [CDK14_HUMAN]	3.84	1	1	1	1		0				0				0				0				0				0				0				0				0			2.28772	3.84	1	1		0
Q92753	Nuclear receptor ROR-beta OS=Homo sapiens OX=9606 GN=RORB PE=1 SV=3 - [RORB_HUMAN]	3.83	1	1	1	1		0				0				0				0				0				0				0			1.89849	3.83	1	1		0				0				0
Q9HCE7	E3 ubiquitin-protein ligase SMURF1 OS=Homo sapiens OX=9606 GN=SMURF1 PE=1 SV=2 - [SMUF1_HUMAN]	3.83	1	1	1	1		0				0				0				0			4.42499	3.83	1	1		0				0				0				0				0				0
Q8N0W5	IQ domain-containing protein K OS=Homo sapiens OX=9606 GN=IQCK PE=2 SV=1 - [IQCK_HUMAN]	3.83	1	1	1	1		0				0			2.1386	3.83	1	1		0				0				0				0				0				0				0				0
P31323	cAMP-dependent protein kinase type II-beta regulatory subunit OS=Homo sapiens OX=9606 GN=PRKAR2B PE=1 SV=3 - [KAP3_HUMAN]	3.83	1	1	1	1		0				0				0				0				0				0				0				0			2.7362	3.83	1	1		0				0
O95402	Mediator of RNA polymerase II transcription subunit 26 OS=Homo sapiens OX=9606 GN=MED26 PE=1 SV=2 - [MED26_HUMAN]	3.83	1	1	1	1		0				0				0				0				0				0				0				0				0				0				0
P08247	Synaptophysin OS=Homo sapiens OX=9606 GN=SYP PE=1 SV=3 - [SYPH_HUMAN]	3.83	1	1	1	3		0				0								0				0			4.53238	3.83	1	2		0							2.10768	3.83	1	1		0				0
Q969T9	WW domain-binding protein 2 OS=Homo sapiens OX=9606 GN=WBP2 PE=1 SV=1 - [WBP2_HUMAN]	3.83	1	1	1	1		0				0			2.62863	3.83	1	1		0				0				0				0				0				0				0				0
Q15904	V-type proton ATPase subunit S1 OS=Homo sapiens OX=9606 GN=ATP6AP1 PE=1 SV=2 - [VAS1_HUMAN]	3.83	1	1	1	13		0			6.05567	3.83	1	2	2.57573	3.83	1	1		0				0				0			14.6043	3.83	1	4		0			16.0455	3.83	1	6		0				0
P12694	2-oxoisovalerate dehydrogenase subunit alpha, mitochondrial OS=Homo sapiens OX=9606 GN=BCKDHA PE=1 SV=2 - [ODBA_HUMAN]	3.82	1	1	1	1		0				0				0				0				0				0				0			2.53896	3.82	1	1		0				0				0
Q05193	Dynamin-1 OS=Homo sapiens OX=9606 GN=DNM1 PE=1 SV=2 - [DYN1_HUMAN]	3.82	1	2	2	5		0			2.59287	2.08	1	1		0				0				0				0				0			4.94826	3.82	2	2	6.47911	3.82	2	2		0				0
Q05BQ5	MBT domain-containing protein 1 OS=Homo sapiens OX=9606 GN=MBTD1 PE=1 SV=2 - [MBTD1_HUMAN]	3.82	1	2	2	3		0				0			0	0.96	1	1		0				0				0				0				0				0			0	0.96	1	1	2.55932	2.87	1
Q9Y6K9	NF-kappa-B essential modulator OS=Homo sapiens OX=9606 GN=IKBKG PE=1 SV=2 - [NEMO_HUMAN]	3.82	1	1	1	1	3.17949	3.82	1	1		0				0				0				0				0				0				0				0				0				0
Q9UP83	Conserved oligomeric Golgi complex subunit 5 OS=Homo sapiens OX=9606 GN=COG5 PE=1 SV=3 - [COG5_HUMAN]	3.81	1	2	2	6	2.23891	1.19	1	1		0				0			2.46923	2.62	1	1		0				0			7.04022	1.19	1	3		0			0	1.19	1	1		0				0
Q9NQZ7	Ectonucleoside triphosphate diphosphohydrolase 7 OS=Homo sapiens OX=9606 GN=ENTPD7 PE=2 SV=1 - [ENTP7_HUMAN]	3.81	1	1	1	2		0				0				0				0								0				0				0				0				0				0
O14979	Heterogeneous nuclear ribonucleoprotein D-like OS=Homo sapiens OX=9606 GN=HNRNPDL PE=1 SV=3 - [HNRDL_HUMAN]	3.81	1	1	1	1		0				0				0				0				0				0				0			2.50153	3.81	1	1		0				0				0
Q8IUH8	Signal peptide peptidase-like 2C OS=Homo sapiens OX=9606 GN=SPPL2C PE=1 SV=3 - [SPP2C_HUMAN]	3.8	1	1	1	1		0				0				0				0				0				0				0				0				0				0				0
Q9H668	CST complex subunit STN1 OS=Homo sapiens OX=9606 GN=STN1 PE=1 SV=2 - [STN1_HUMAN]	3.8	1	1	1	1		0				0				0				0				0				0				0				0				0				0			2.82462	3.8	1
Q6P9F0	Coiled-coil domain-containing protein 62 OS=Homo sapiens OX=9606 GN=CCDC62 PE=1 SV=2 - [CCD62_HUMAN]	3.8	1	1	1	1		0				0				0				0				0				0				0				0				0				0				0
Q9H336	Cysteine-rich secretory protein LCCL domain-containing 1 OS=Homo sapiens OX=9606 GN=CRISPLD1 PE=2 SV=1 - [CRLD1_HUMAN]	3.8	1	1	1	1		0				0				0				0				0				0				0				0				0				0				0
P51659	Peroxisomal multifunctional enzyme type 2 OS=Homo sapiens OX=9606 GN=HSD17B4 PE=1 SV=3 - [DHB4_HUMAN]	3.8	1	1	1	1		0				0				0				0				0				0				0				0				0				0			4.06864	3.8	1
Q8TBF8	Protein FAM81A OS=Homo sapiens OX=9606 GN=FAM81A PE=1 SV=3 - [FA81A_HUMAN]	3.8	1	1	1	1		0				0				0				0				0				0				0				0				0			1.78696	3.8	1	1		0
O95201	Zinc finger protein 205 OS=Homo sapiens OX=9606 GN=ZNF205 PE=1 SV=2 - [ZN205_HUMAN]	3.79	1	1	1	1		0				0				0			2.90636	3.79	1	1		0				0				0				0				0				0				0
Q6PII5	Hydroxyacylglutathione hydrolase-like protein OS=Homo sapiens OX=9606 GN=HAGHL PE=1 SV=1 - [HAGHL_HUMAN]	3.79	1	1	1	2	2.19542	3.79	1	1		0				0			0	3.79	1	1		0				0				0				0				0				0				0
Q3KNS1	Patched domain-containing protein 3 OS=Homo sapiens OX=9606 GN=PTCHD3 PE=1 SV=3 - [PTHD3_HUMAN]	3.78	1	2	2	3		0				0				0				0				0				0				0				0			4.59667	3.78	2	3		0				0
Q92835	Phosphatidylinositol 3,4,5-trisphosphate 5-phosphatase 1 OS=Homo sapiens OX=9606 GN=INPP5D PE=1 SV=2 - [SHIP1_HUMAN]	3.78	1	2	2	2		0				0			3.54325	2.35	1	1		0				0				0				0				0				0			2.41055	1.43	1	1		0
A6NGB7	Transmembrane protein 221 OS=Homo sapiens OX=9606 GN=TMEM221 PE=4 SV=3 - [TM221_HUMAN]	3.78	1	1	1	1		0				0				0				0				0				0				0				0			2.36893	3.78	1	1		0				0
B3KS81	Serine/arginine repetitive matrix protein 5 OS=Homo sapiens OX=9606 GN=SRRM5 PE=1 SV=3 - [SRRM5_HUMAN]	3.78	1	1	1	1		0				0				0			3.73407	3.78	1	1		0				0				0				0				0				0				0
Q9UQ13	Leucine-rich repeat protein SHOC-2 OS=Homo sapiens OX=9606 GN=SHOC2 PE=1 SV=2 - [SHOC2_HUMAN]	3.78	1	1	1	1		0				0			0	3.78	1	1		0				0				0				0				0				0				0				0
Q9H329	Band 4.1-like protein 4B OS=Homo sapiens OX=9606 GN=EPB41L4B PE=2 SV=2 - [E41LB_HUMAN]	3.78	1	2	2	2		0				0			2.94738	1.44	1	1		0			3.10698	2.33	1	1		0				0				0				0				0				0
P43243	Matrin-3 OS=Homo sapiens OX=9606 GN=MATR3 PE=1 SV=2 - [MATR3_HUMAN]	3.78	1	1	1	1	3.2323	3.78	1	1		0				0				0				0				0				0				0				0				0				0
Q9Y242	Transcription factor 19 OS=Homo sapiens OX=9606 GN=TCF19 PE=1 SV=2 - [TCF19_HUMAN]	3.77	1	1	1	1		0				0				0				0				0				0			2.09345	3.77	1	1		0				0				0				0
Q15031	Probable leucine--tRNA ligase, mitochondrial OS=Homo sapiens OX=9606 GN=LARS2 PE=1 SV=2 - [SYLM_HUMAN]	3.77	2	3	3	3		0			2.625	1.88	1	1		0				0				0				0				0				0			0	1	1	1	0	0.89	1	1		0
Q13882	Protein-tyrosine kinase 6 OS=Homo sapiens OX=9606 GN=PTK6 PE=1 SV=1 - [PTK6_HUMAN]	3.77	1	1	1	1		0				0				0				0				0				0				0				0				0				0			2.38875	3.77	1
Q96RI8	Trace amine-associated receptor 6 OS=Homo sapiens OX=9606 GN=TAAR6 PE=2 SV=1 - [TAAR6_HUMAN]	3.77	1	1	1	2		0				0				0				0				0				0				0			2.55735	3.77	1	1	2.67765	3.77	1	1		0				0
Q8N357	Solute carrier family 35 member F6 OS=Homo sapiens OX=9606 GN=SLC35F6 PE=1 SV=1 - [S35F6_HUMAN]	3.77	1	1	1	1		0				0				0				0				0				0				0				0			0	3.77	1	1		0				0
O14791	Apolipoprotein L1 OS=Homo sapiens OX=9606 GN=APOL1 PE=1 SV=5 - [APOL1_HUMAN]	3.77	1	1	1	6		0			2.82136	3.77	1	1	4.90261	3.77	1	2	4.58964	3.77	1	2		0				0				0				0				0			2.86931	3.77	1	1		0
Q16720	Plasma membrane calcium-transporting ATPase 3 OS=Homo sapiens OX=9606 GN=ATP2B3 PE=1 SV=3 - [AT2B3_HUMAN]	3.77	2	2	3	4		0				0				0				0				0			5.45899	2.87	2	2		0			2.82215	1.39	1	1		0			2.2962	0.9	1	1		0
Q5T3J3	Ligand-dependent nuclear receptor-interacting factor 1 OS=Homo sapiens OX=9606 GN=LRIF1 PE=1 SV=1 - [LRIF1_HUMAN]	3.77	1	2	2	2	3.43641	2.34	1	1		0				0				0				0				0				0			1.64791	1.43	1	1		0				0				0
Q8IWC1	MAP7 domain-containing protein 3 OS=Homo sapiens OX=9606 GN=MAP7D3 PE=1 SV=2 - [MA7D3_HUMAN]	3.77	1	2	2	3		0				0				0				0				0				0				0				0			2.54272	1.83	1	1		0			2.83649	1.94	1
Q13033	Striatin-3 OS=Homo sapiens OX=9606 GN=STRN3 PE=1 SV=3 - [STRN3_HUMAN]	3.76	1	1	1	1		0				0				0				0				0				0				0				0				0				0			4.26622	3.76	1
Q9NR50	Translation initiation factor eIF-2B subunit gamma OS=Homo sapiens OX=9606 GN=EIF2B3 PE=1 SV=1 - [EI2BG_HUMAN]	3.76	1	2	2	2		0				0				0				0				0				0				0			2.40183	3.76	1	1		0				0				0
Q9UH77	Kelch-like protein 3 OS=Homo sapiens OX=9606 GN=KLHL3 PE=1 SV=2 - [KLHL3_HUMAN]	3.75	1	1	1	1		0				0				0				0				0				0			3.16021	3.75	1	1		0				0				0				0
Q5T6F0	DDB1- and CUL4-associated factor 12 OS=Homo sapiens OX=9606 GN=DCAF12 PE=1 SV=1 - [DCA12_HUMAN]	3.75	1	1	1	2		0				0				0				0				0			2.67218	3.75	1	1		0				0				0				0			2.27923	3.75	1
P41595	5-hydroxytryptamine receptor 2B OS=Homo sapiens OX=9606 GN=HTR2B PE=1 SV=1 - [5HT2B_HUMAN]	3.74	1	1	1	1		0				0				0				0				0				0				0				0				0				0			2.92346	3.74	1
Q1W6H9	Protein FAM110C OS=Homo sapiens OX=9606 GN=FAM110C PE=1 SV=2 - [F110C_HUMAN]	3.74	1	1	1	1		0				0				0				0				0			2.07182	3.74	1	1		0				0				0				0				0
P42167	Lamina-associated polypeptide 2, isoforms beta/gamma OS=Homo sapiens OX=9606 GN=TMPO PE=1 SV=2 - [LAP2B_HUMAN]	3.74	2	1	1	1		0				0				0				0				0				0			2.5488	3.74	1	1		0				0				0				0
Q9UBC5	Unconventional myosin-Ia OS=Homo sapiens OX=9606 GN=MYO1A PE=1 SV=1 - [MYO1A_HUMAN]	3.74	1	1	1	2		0				0				0			6.46865	3.74	1	2		0				0				0				0				0				0				0
Q8NGI2	Olfactory receptor 52N4 OS=Homo sapiens OX=9606 GN=OR52N4 PE=2 SV=2 - [O52N4_HUMAN]	3.74	1	1	1	1		0				0				0				0				0				0				0			1.86606	3.74	1	1		0				0				0
Q9UN86	Ras GTPase-activating protein-binding protein 2 OS=Homo sapiens OX=9606 GN=G3BP2 PE=1 SV=2 - [G3BP2_HUMAN]	3.73	1	1	1	1		0				0				0				0				0			3.32714	3.73	1	1		0				0				0				0				0
P12259	Coagulation factor V OS=Homo sapiens OX=9606 GN=F5 PE=1 SV=4 - [FA5_HUMAN]	3.73	1	7	7	9		0				0				0				0				0				0				0				0			15.6272	3.73	7	9		0				0
Q96M98	Parkin coregulated gene protein OS=Homo sapiens OX=9606 GN=PACRG PE=1 SV=2 - [PACRG_HUMAN]	3.72	1	1	1	1		0				0				0				0				0				0				0				0				0				0				0
Q8NEP7	Kelch domain-containing protein 9 OS=Homo sapiens OX=9606 GN=KLHDC9 PE=1 SV=2 - [KLDC9_HUMAN]	3.72	1	1	1	1		0				0				0				0				0				0			1.8361	3.72	1	1		0				0				0				0
Q8N859	Zinc finger protein 713 OS=Homo sapiens OX=9606 GN=ZNF713 PE=2 SV=1 - [ZN713_HUMAN]	3.72	1	1	1	1						0				0				0				0				0				0				0			2.23239	3.72	1	1		0				0
P41231	P2Y purinoceptor 2 OS=Homo sapiens OX=9606 GN=P2RY2 PE=1 SV=4 - [P2RY2_HUMAN]	3.71	1	1	1	1		0				0				0				0			2.36988	3.71	1	1		0				0				0				0				0				0
Q9BXK5	Bcl-2-like protein 13 OS=Homo sapiens OX=9606 GN=BCL2L13 PE=1 SV=1 - [B2L13_HUMAN]	3.71	1	1	1	1		0				0				0			2.75139	3.71	1	1		0				0				0				0				0				0				0
Q15034	Probable E3 ubiquitin-protein ligase HERC3 OS=Homo sapiens OX=9606 GN=HERC3 PE=1 SV=1 - [HERC3_HUMAN]	3.71	1	2	2	2		0			5.66639	3.71	2	2		0				0				0				0				0				0				0				0				0
Q2TB90	Hexokinase HKDC1 OS=Homo sapiens OX=9606 GN=HKDC1 PE=1 SV=3 - [HKDC1_HUMAN]	3.71	1	1	3	7		0				0				0				0				0				0				0			5.30685	1.74	2	4	4.16795	0.98	1	2		0			3.07124	1.96	1
Q9BVG9	Phosphatidylserine synthase 2 OS=Homo sapiens OX=9606 GN=PTDSS2 PE=1 SV=1 - [PTSS2_HUMAN]	3.7	1	1	1	1		0				0				0			2.10934	3.7	1	1		0				0				0				0				0				0				0
Q96MH6	Transmembrane protein 68 OS=Homo sapiens OX=9606 GN=TMEM68 PE=2 SV=2 - [TMM68_HUMAN]	3.7	1	1	1	1		0				0				0			2.14852	3.7	1	1		0				0				0				0				0				0				0
Q92901	60S ribosomal protein L3-like OS=Homo sapiens OX=9606 GN=RPL3L PE=2 SV=3 - [RL3L_HUMAN]	3.69	1	1	1	1	2.85725	3.69	1	1		0				0				0				0				0				0				0				0				0				0
Q8N3S3	Protein PHTF2 OS=Homo sapiens OX=9606 GN=PHTF2 PE=2 SV=2 - [PHTF2_HUMAN]	3.69	1	1	1	1		0				0				0				0				0				0				0				0				0				0				0
Q86UY5	Protein FAM83A OS=Homo sapiens OX=9606 GN=FAM83A PE=1 SV=1 - [FA83A_HUMAN]	3.69	1	1	1	1	2.34322	3.69	1	1		0				0				0				0				0				0				0				0				0				0
P01583	Interleukin-1 alpha OS=Homo sapiens OX=9606 GN=IL1A PE=1 SV=1 - [IL1A_HUMAN]	3.69	1	1	1	1		0				0				0				0				0				0				0				0				0			0	3.69	1	1		0
Q9BZM6	UL16-binding protein 1 OS=Homo sapiens OX=9606 GN=ULBP1 PE=1 SV=1 - [ULBP1_HUMAN]	3.69	1	1	1	1		0				0				0				0				0				0				0				0			1.94163	3.69	1	1		0				0
Q8NFW8	N-acylneuraminate cytidylyltransferase OS=Homo sapiens OX=9606 GN=CMAS PE=1 SV=2 - [NEUA_HUMAN]	3.69	1	1	1	1		0				0				0				0				0				0				0			2.64899	3.69	1	1		0				0				0
Q9BXN1	Asporin OS=Homo sapiens OX=9606 GN=ASPN PE=1 SV=2 - [ASPN_HUMAN]	3.68	1	1	1	1		0				0				0				0				0				0				0				0			2.62648	3.68	1	1		0				0
Q9UEW8	STE20/SPS1-related proline-alanine-rich protein kinase OS=Homo sapiens OX=9606 GN=STK39 PE=1 SV=3 - [STK39_HUMAN]	3.67	1	1	1	1	3.31657	3.67	1	1		0				0				0				0				0				0				0				0				0				0
Q9HCE6	Rho guanine nucleotide exchange factor 10-like protein OS=Homo sapiens OX=9606 GN=ARHGEF10L PE=1 SV=4 - [ARGAL_HUMAN]	3.67	1	3	3	3		0				0				0				0				0				0			2.94926	1.17	1	1		0			2.56917	1.25	1	1	2.34439	1.25	1	1		0
Q13601	KRR1 small subunit processome component homolog OS=Homo sapiens OX=9606 GN=KRR1 PE=1 SV=4 - [KRR1_HUMAN]	3.67	1	1	1	2		0				0				0				0				0				0				0				0				0				0				0
O95947	T-box transcription factor TBX6 OS=Homo sapiens OX=9606 GN=TBX6 PE=1 SV=2 - [TBX6_HUMAN]	3.67	1	1	1	1		0				0				0				0				0				0				0			2.42017	3.67	1	1		0				0				0
O60279	Sushi domain-containing protein 5 OS=Homo sapiens OX=9606 GN=SUSD5 PE=1 SV=3 - [SUSD5_HUMAN]	3.66	1	1	1	1	2.59883	3.66	1	1		0				0				0				0				0				0				0				0				0				0
Q5TAP6	U3 small nucleolar RNA-associated protein 14 homolog C OS=Homo sapiens OX=9606 GN=UTP14C PE=1 SV=1 - [UT14C_HUMAN]	3.66	1	1	1	1		0				0				0				0				0				0				0				0				0				0				0
Q6S5L8	SHC-transforming protein 4 OS=Homo sapiens OX=9606 GN=SHC4 PE=1 SV=1 - [SHC4_HUMAN]	3.65	1	1	1	1		0			2.73857	3.65	1	1		0				0				0				0				0				0				0				0				0
Q9Y6I4	Ubiquitin carboxyl-terminal hydrolase 3 OS=Homo sapiens OX=9606 GN=USP3 PE=1 SV=2 - [UBP3_HUMAN]	3.65	1	1	1	1		0				0			2.77211	3.65	1	1		0				0				0				0				0				0				0				0
P53350	Serine/threonine-protein kinase PLK1 OS=Homo sapiens OX=9606 GN=PLK1 PE=1 SV=1 - [PLK1_HUMAN]	3.65	1	1	1	1		0				0				0				0				0				0				0				0			3.71487	3.65	1	1		0				0
P21980	Protein-glutamine gamma-glutamyltransferase 2 OS=Homo sapiens OX=9606 GN=TGM2 PE=1 SV=2 - [TGM2_HUMAN]	3.64	1	2	2	2		0				0				0				0			4.60688	3.64	2	2		0				0				0				0				0				0
Q6NSJ0	Myogenesis-regulating glycosidase OS=Homo sapiens OX=9606 GN=MYORG PE=1 SV=2 - [MYORG_HUMAN]	3.64	1	1	1	1		0				0				0				0				0				0			4.49905	3.64	1	1		0				0				0				0
Q8WYR1	Phosphoinositide 3-kinase regulatory subunit 5 OS=Homo sapiens OX=9606 GN=PIK3R5 PE=1 SV=1 - [PI3R5_HUMAN]	3.64	1	1	1	2		0				0				0				0				0				0				0				0				0				0				0
Q96C12	Armadillo repeat-containing protein 5 OS=Homo sapiens OX=9606 GN=ARMC5 PE=1 SV=2 - [ARMC5_HUMAN]	3.64	1	1	1	1		0			3.57609	3.64	1	1		0				0				0				0				0				0				0				0				0
O14503	Class E basic helix-loop-helix protein 40 OS=Homo sapiens OX=9606 GN=BHLHE40 PE=1 SV=1 - [BHE40_HUMAN]	3.64	1	1	1	2		0				0				0				0				0				0				0				0				0				0			4.71876	3.64	1
O60763	General vesicular transport factor p115 OS=Homo sapiens OX=9606 GN=USO1 PE=1 SV=2 - [USO1_HUMAN]	3.64	1	2	2	2		0				0				0			2.82035	1.87	1	1		0				0				0			2.43794	1.77	1	1		0				0				0
P40394	All-trans-retinol dehydrogenase [NAD(+)] ADH7 OS=Homo sapiens OX=9606 GN=ADH7 PE=1 SV=2 - [ADH7_HUMAN]	3.63	1	1	1	2		0				0				0				0				0				0				0				0				0				0			2.61677	3.63	1
Q9UBS4	DnaJ homolog subfamily B member 11 OS=Homo sapiens OX=9606 GN=DNAJB11 PE=1 SV=1 - [DJB11_HUMAN]	3.63	1	1	1	1		0				0				0				0				0				0			2.9937	3.63	1	1		0				0				0				0
Q15257	Serine/threonine-protein phosphatase 2A activator OS=Homo sapiens OX=9606 GN=PTPA PE=1 SV=3 - [PTPA_HUMAN]	3.63	1	1	1	2						0				0				0				0				0				0			1.86685	3.63	1	1	2.22066	3.63	1	1		0				0
Q9ULL8	Protein Shroom4 OS=Homo sapiens OX=9606 GN=SHROOM4 PE=1 SV=3 - [SHRM4_HUMAN]	3.62	1	2	2	2		0				0				0				0				0			3.86837	1.67	1	1		0				0				0				0				0
O75864	Protein phosphatase 1 regulatory subunit 37 OS=Homo sapiens OX=9606 GN=PPP1R37 PE=1 SV=4 - [PPR37_HUMAN]	3.62	1	2	2	2		0				0				0				0				0			6.31992	3.62	2	2		0				0				0				0				0
P35555	Fibrillin-1 OS=Homo sapiens OX=9606 GN=FBN1 PE=1 SV=4 - [FBN1_HUMAN]	3.62	1	6	7	18		0			11.2289	1.99	4	4		0				0			5.19576	0.94	2	2		0				0			1.89231	0.45	1	1	13.649	1.92	4	6		0			10.8548	1.67	3
Q9UPQ3	Arf-GAP with GTPase, ANK repeat and PH domain-containing protein 1 OS=Homo sapiens OX=9606 GN=AGAP1 PE=1 SV=4 - [AGAP1_HUMAN]	3.62	1	1	1	1		0			3.70282	3.62	1	1		0				0				0				0				0				0				0				0				0
O60759	Cytohesin-interacting protein OS=Homo sapiens OX=9606 GN=CYTIP PE=1 SV=2 - [CYTIP_HUMAN]	3.62	1	1	1	1		0				0				0				0				0				0				0				0				0				0				0
Q9BW92	Threonine--tRNA ligase, mitochondrial OS=Homo sapiens OX=9606 GN=TARS2 PE=1 SV=1 - [SYTM_HUMAN]	3.62	1	1	1	1		0				0				0				0				0				0				0				0				0				0				0
Q96BN6	Primary cilium assembly protein FAM149B1 OS=Homo sapiens OX=9606 GN=FAM149B1 PE=1 SV=2 - [F149B_HUMAN]	3.61	1	1	2	2		0				0				0				0				0				0				0			0	1.2	1	1		0				0			2.44781	2.41	1
P59901	Leukocyte immunoglobulin-like receptor subfamily A member 4 OS=Homo sapiens OX=9606 GN=LILRA4 PE=1 SV=2 - [LIRA4_HUMAN]	3.61	1	1	1	1		0				0				0				0				0				0				0			2.76953	3.61	1	1		0				0				0
Q86YC3	Transforming growth factor beta activator LRRC33 OS=Homo sapiens OX=9606 GN=NRROS PE=1 SV=1 - [LRC33_HUMAN]	3.61	1	1	1	1		0				0				0				0				0				0				0				0				0				0			4.19197	3.61	1
P62333	26S proteasome regulatory subunit 10B OS=Homo sapiens OX=9606 GN=PSMC6 PE=1 SV=1 - [PRS10_HUMAN]	3.6	1	1	1	1		0				0				0				0				0				0				0			2.06721	3.6	1	1		0				0				0
O95985	DNA topoisomerase 3-beta-1 OS=Homo sapiens OX=9606 GN=TOP3B PE=1 SV=1 - [TOP3B_HUMAN]	3.6	1	1	1	1		0				0				0				0				0				0				0				0				0			3.923	3.6	1	1		0
Q9BT04	Protein fuzzy homolog OS=Homo sapiens OX=9606 GN=FUZ PE=1 SV=1 - [FUZZY_HUMAN]	3.59	1	1	1	1		0				0				0				0				0				0				0				0				0			0	3.59	1	1
Q9BSW7	Synaptotagmin-17 OS=Homo sapiens OX=9606 GN=SYT17 PE=1 SV=1 - [SYT17_HUMAN]	3.59	1	1	1	1		0			2.11305	3.59	1	1		0				0				0				0				0				0				0				0				0
O15031	Plexin-B2 OS=Homo sapiens OX=9606 GN=PLXNB2 PE=1 SV=3 - [PLXB2_HUMAN]	3.59	1	3	3	5		0			2.97532	1.03	1	1	6.00689	2.56	2	2		0				0				0				0				0			3.32823	0.87	1	1		0			2.67896	0.87	1
O75153	Clustered mitochondria protein homolog OS=Homo sapiens OX=9606 GN=CLUH PE=1 SV=2 - [CLU_HUMAN]	3.59	1	2	2	5		0				0				0				0				0				0			3.77342	2.37	1	1		0			0	1.22	1	1		0			6.27014	3.59	2
Q66K74	Microtubule-associated protein 1S OS=Homo sapiens OX=9606 GN=MAP1S PE=1 SV=2 - [MAP1S_HUMAN]	3.59	1	2	2	2	3.00133	1.7	1	1		0				0				0				0				0			2.53492	1.89	1	1		0				0				0				0
Q9NZL9	Methionine adenosyltransferase 2 subunit beta OS=Homo sapiens OX=9606 GN=MAT2B PE=1 SV=1 - [MAT2B_HUMAN]	3.59	1	1	1	1		0				0				0				0				0				0				0				0				0				0			2.39655	3.59	1
Q13263	Transcription intermediary factor 1-beta OS=Homo sapiens OX=9606 GN=TRIM28 PE=1 SV=5 - [TIF1B_HUMAN]	3.59	1	1	1	1		0				0				0				0				0				0				0				0				0			3.84093	3.59	1	1		0
Q8WWU5	T-complex protein 11 homolog OS=Homo sapiens OX=9606 GN=TCP11 PE=1 SV=1 - [TCP11_HUMAN]	3.58	1	1	1	1		0				0				0				0				0				0				0				0				0			2.3221	3.58	1	1		0
O00512	B-cell CLL/lymphoma 9 protein OS=Homo sapiens OX=9606 GN=BCL9 PE=1 SV=4 - [BCL9_HUMAN]	3.58	1	3	3	3		0				0				0				0			4.62318	1.75	1	1	2.00158	0.56	1	1		0			2.72988	1.26	1	1		0				0				0
Q8IXS8	Protein FAM126B OS=Homo sapiens OX=9606 GN=FAM126B PE=1 SV=1 - [F126B_HUMAN]	3.58	1	2	2	2		0				0				0				0				0				0				0			2.4439	2.08	1	1	0	1.51	1	1		0				0
Q8TC57	Meiosis 1 arrest protein OS=Homo sapiens OX=9606 GN=M1AP PE=1 SV=1 - [M1AP_HUMAN]	3.58	1	1	1	1	3.8743	3.58	1	1		0				0				0				0				0				0				0				0				0				0
C9JN71	Zinc finger protein 878 OS=Homo sapiens OX=9606 GN=ZNF878 PE=3 SV=2 - [ZN878_HUMAN]	3.58	1	1	1	1		0				0				0			2.33506	3.58	1	1		0				0				0				0				0				0				0
Q6ZUV0	Putative cytosolic acyl coenzyme A thioester hydrolase-like OS=Homo sapiens OX=9606 GN=ACOT7L PE=5 SV=1 - [BACHL_HUMAN]	3.57	1	1	1	1	2.90105	3.57	1	1		0				0				0				0				0				0				0				0				0				0
Q9ULB5	Cadherin-7 OS=Homo sapiens OX=9606 GN=CDH7 PE=2 SV=2 - [CADH7_HUMAN]	3.57	1	1	1	1		0				0				0				0				0				0				0				0				0				0			3.32997	3.57	1
Q9NQQ7	Solute carrier family 35 member C2 OS=Homo sapiens OX=9606 GN=SLC35C2 PE=1 SV=2 - [S35C2_HUMAN]	3.56	1	1	1	12	2.09359	3.56	1	1	4.09114	3.56	1	3		0				0				0				0			9.09113	3.56	1	5		0			2.12764	3.56	1	1	2.0403	3.56	1	1		0
Q9ULS5	Transmembrane and coiled-coil domain protein 3 OS=Homo sapiens OX=9606 GN=TMCC3 PE=1 SV=3 - [TMCC3_HUMAN]	3.56	1	1	1	1		0				0				0				0				0				0				0				0				0			2.06073	3.56	1	1		0
P0DTE0	Putative taste receptor type 2 member 36 OS=Homo sapiens OX=9606 GN=TAS2R36 PE=5 SV=1 - [T2R36_HUMAN]	3.56	1	1	1	1		0				0				0				0				0				0				0				0			2.35619	3.56	1	1		0				0
Q99835	Smoothened homolog OS=Homo sapiens OX=9606 GN=SMO PE=1 SV=1 - [SMO_HUMAN]	3.56	1	1	1	1		0				0				0				0				0				0				0				0				0				0				0
P31943	Heterogeneous nuclear ribonucleoprotein H OS=Homo sapiens OX=9606 GN=HNRNPH1 PE=1 SV=4 - [HNRH1_HUMAN]	3.56	2	1	1	3		0				0				0			2.73177	3.56	1	1		0				0				0			3.68316	3.56	1	1	3.51621	3.56	1	1		0				0
O43670	BUB3-interacting and GLEBS motif-containing protein ZNF207 OS=Homo sapiens OX=9606 GN=ZNF207 PE=1 SV=1 - [ZN207_HUMAN]	3.56	1	1	1	1		0				0				0				0				0				0			3.26446	3.56	1	1		0								0				0
Q9NU19	TBC1 domain family member 22B OS=Homo sapiens OX=9606 GN=TBC1D22B PE=1 SV=3 - [TB22B_HUMAN]	3.56	1	1	1	1		0				0				0				0				0				0			2.78863	3.56	1	1		0				0				0				0
P08235	Mineralocorticoid receptor OS=Homo sapiens OX=9606 GN=NR3C2 PE=1 SV=2 - [MCR_HUMAN]	3.56	1	1	1	1		0				0				0				0				0				0				0				0				0				0				0
Q9GZR2	RNA exonuclease 4 OS=Homo sapiens OX=9606 GN=REXO4 PE=1 SV=2 - [REXO4_HUMAN]	3.55	1	1	1	1	2.226	3.55	1	1		0				0				0				0				0				0				0				0				0				0
O14980	Exportin-1 OS=Homo sapiens OX=9606 GN=XPO1 PE=1 SV=1 - [XPO1_HUMAN]	3.55	1	2	2	4		0			3.32559	2.05	1	1		0				0				0				0				0			3.64628	2.05	1	1	3.54285	2.05	1	1	4.21194	1.49	1	1		0
P33402	Guanylate cyclase soluble subunit alpha-2 OS=Homo sapiens OX=9606 GN=GUCY1A2 PE=1 SV=1 - [GCYA2_HUMAN]	3.55	1	2	2	2		0				0				0				0				0			2.27391	1.91	1	1		0			1.81187	1.64	1	1		0				0				0
Q5T0Z8	Uncharacterized protein C6orf132 OS=Homo sapiens OX=9606 GN=C6orf132 PE=1 SV=4 - [CF132_HUMAN]	3.54	1	2	2	3		0			2.40504	1.18	1	1		0				0			2.64822	1.18	1	1		0				0				0				0				0				0
Q8N3X1	Formin-binding protein 4 OS=Homo sapiens OX=9606 GN=FNBP4 PE=1 SV=3 - [FNBP4_HUMAN]	3.54	1	2	2	2		0			2.29939	1.77	1	1		0				0				0				0			3.27329	1.77	1	1		0				0				0				0
Q13118	Krueppel-like factor 10 OS=Homo sapiens OX=9606 GN=KLF10 PE=1 SV=1 - [KLF10_HUMAN]	3.54	1	1	1	1		0				0			2.14647	3.54	1	1		0				0				0				0				0				0				0				0
P40937	Replication factor C subunit 5 OS=Homo sapiens OX=9606 GN=RFC5 PE=1 SV=1 - [RFC5_HUMAN]	3.53	1	1	1	1		0				0				0				0				0				0				0			2.04421	3.53	1	1		0				0				0
Q16581	C3a anaphylatoxin chemotactic receptor OS=Homo sapiens OX=9606 GN=C3AR1 PE=1 SV=2 - [C3AR_HUMAN]	3.53	1	1	1	1	2.2866	3.53	1	1						0				0				0				0				0				0								0				0
Q6DN12	Multiple C2 and transmembrane domain-containing protein 2 OS=Homo sapiens OX=9606 GN=MCTP2 PE=1 SV=3 - [MCTP2_HUMAN]	3.53	1	1	1	1		0				0				0				0				0				0				0				0				0				0				0
Q5T2D3	OTU domain-containing protein 3 OS=Homo sapiens OX=9606 GN=OTUD3 PE=1 SV=1 - [OTUD3_HUMAN]	3.52	1	1	1	1		0				0				0				0				0				0			2.59878	3.52	1	1		0				0				0				0
P52736	Zinc finger protein 133 OS=Homo sapiens OX=9606 GN=ZNF133 PE=1 SV=2 - [ZN133_HUMAN]	3.52	1	1	1	1		0				0				0				0				0				0				0				0				0				0				0
O43809	Cleavage and polyadenylation specificity factor subunit 5 OS=Homo sapiens OX=9606 GN=NUDT21 PE=1 SV=1 - [CPSF5_HUMAN]	3.52	1	1	1	1		0				0				0				0				0				0				0				0			0	3.52	1	1		0				0
O95497	Pantetheinase OS=Homo sapiens OX=9606 GN=VNN1 PE=1 SV=2 - [VNN1_HUMAN]	3.51	1	1	1	1		0				0				0			2.57257	3.51	1	1		0				0				0				0				0				0				0
Q96GM5	SWI/SNF-related matrix-associated actin-dependent regulator of chromatin subfamily D member 1 OS=Homo sapiens OX=9606 GN=SMARCD1 PE=1 SV=2 - [SMRD1_HUMAN]	3.5	1	1	1	1		0				0				0				0				0				0				0				0				0				0				0
Q8NHP7	piRNA biogenesis protein EXD1 OS=Homo sapiens OX=9606 GN=EXD1 PE=1 SV=4 - [EXD1_HUMAN]	3.5	1	1	1	1		0				0				0				0				0				0				0				0				0				0				0
P47755	F-actin-capping protein subunit alpha-2 OS=Homo sapiens OX=9606 GN=CAPZA2 PE=1 SV=3 - [CAZA2_HUMAN]	3.5	2	1	1	1		0				0				0				0				0				0				0				0			0	3.5	1	1		0				0
Q8N412	Sperm-tail PG-rich repeat-containing protein 2 OS=Homo sapiens OX=9606 GN=STPG2 PE=2 SV=1 - [STPG2_HUMAN]	3.49	1	1	1	1		0				0			2.97373	3.49	1	1		0				0				0				0				0				0				0				0
Q9Y3Q4	Potassium/sodium hyperpolarization-activated cyclic nucleotide-gated channel 4 OS=Homo sapiens OX=9606 GN=HCN4 PE=1 SV=1 - [HCN4_HUMAN]	3.49	1	2	2	2		0				0				0				0				0				0			3.10671	1.33	1	1		0				0				0				0
Q13561	Dynactin subunit 2 OS=Homo sapiens OX=9606 GN=DCTN2 PE=1 SV=4 - [DCTN2_HUMAN]	3.49	1	1	1	1		0				0				0				0				0				0				0			2.6183	3.49	1	1		0				0				0
Q9UKV8	Protein argonaute-2 OS=Homo sapiens OX=9606 GN=AGO2 PE=1 SV=3 - [AGO2_HUMAN]	3.49	1	2	2	2		0				0			2.1121	1.63	1	1		0				0				0				0				0			0	1.86	1	1		0				0
P36406	E3 ubiquitin-protein ligase TRIM23 OS=Homo sapiens OX=9606 GN=TRIM23 PE=1 SV=1 - [TRI23_HUMAN]	3.48	1	1	1	1		0				0				0				0				0				0				0				0				0			2.56376	3.48	1	1		0
Q14511	Enhancer of filamentation 1 OS=Homo sapiens OX=9606 GN=NEDD9 PE=1 SV=1 - [CASL_HUMAN]	3.48	1	1	1	1		0				0				0				0				0				0				0				0				0				0			3.13216	3.48	1
Q9H211	DNA replication factor Cdt1 OS=Homo sapiens OX=9606 GN=CDT1 PE=1 SV=3 - [CDT1_HUMAN]	3.48	1	1	1	1		0			3.16901	3.48	1	1		0				0				0				0				0				0				0				0				0
Q5TEA3	Dynein axonemal assembly factor 9 OS=Homo sapiens OX=9606 GN=DNAAF9 PE=1 SV=1 - [DAAF9_HUMAN]	3.48	1	2	2	2		0				0				0				0				0				0			2.57162	1.36	1	1		0				0				0				0
Q7Z589	BRCA2-interacting transcriptional repressor EMSY OS=Homo sapiens OX=9606 GN=EMSY PE=1 SV=2 - [EMSY_HUMAN]	3.48	1	3	3	5	6.4336	2.5	2	4		0				0			2.27577	0.98	1	1		0				0				0				0				0				0				0
Q96HU1	Small G protein signaling modulator 3 OS=Homo sapiens OX=9606 GN=SGSM3 PE=1 SV=1 - [SGSM3_HUMAN]	3.47	1	1	1	1		0				0			3.27923	3.47	1	1		0				0				0				0				0				0				0				0
Q9NQV7	Histone-lysine N-methyltransferase PRDM9 OS=Homo sapiens OX=9606 GN=PRDM9 PE=1 SV=2 - [PRDM9_HUMAN]	3.47	1	1	1	1		0				0				0				0				0				0				0			3.77569	3.47	1	1		0				0				0
O14730	Serine/threonine-protein kinase RIO3 OS=Homo sapiens OX=9606 GN=RIOK3 PE=1 SV=2 - [RIOK3_HUMAN]	3.47	1	1	1	1		0				0				0				0				0				0				0				0				0				0			2.15424	3.47	1
O60333	Kinesin-like protein KIF1B OS=Homo sapiens OX=9606 GN=KIF1B PE=1 SV=5 - [KIF1B_HUMAN]	3.47	1	3	4	6		0			2.58209	0.88	1	1		0				0				0			3.20621	0.72	1	1		0				0			2.59023	1.16	1	2	2.90528	0.72	1	1	3.45328	0.72	1
O15439	ATP-binding cassette sub-family C member 4 OS=Homo sapiens OX=9606 GN=ABCC4 PE=1 SV=3 - [MRP4_HUMAN]	3.47	1	3	3	3	2.50542	1.28	1	1	1.65139	0.91	1	1		0				0				0				0				0			3.35438	1.28	1	1		0				0				0
Q02818	Nucleobindin-1 OS=Homo sapiens OX=9606 GN=NUCB1 PE=1 SV=4 - [NUCB1_HUMAN]	3.47	1	1	1	1		0			2.47144	3.47	1	1		0				0				0				0				0				0				0				0				0
A6NEM1	Golgin subfamily A member 6-like protein 9 OS=Homo sapiens OX=9606 GN=GOLGA6L9 PE=1 SV=4 - [GG6L9_HUMAN]	3.47	3	1	1	5	5.57049	3.47	1	2		0			2.47755	3.47	1	1		0				0				0			2.71941	3.47	1	1		0				0				0				0
Q9NXW2	DnaJ homolog subfamily B member 12 OS=Homo sapiens OX=9606 GN=DNAJB12 PE=1 SV=5 - [DJB12_HUMAN]	3.47	1	1	1	1		0				0				0				0				0				0				0				0				0			2.59125	3.47	1	1		0
P20591	Interferon-induced GTP-binding protein Mx1 OS=Homo sapiens OX=9606 GN=MX1 PE=1 SV=4 - [MX1_HUMAN]	3.47	1	1	1	1		0				0				0				0				0				0				0				0				0				0				0
O95478	Ribosome biogenesis protein NSA2 homolog OS=Homo sapiens OX=9606 GN=NSA2 PE=1 SV=1 - [NSA2_HUMAN]	3.46	1	1	1	1		0				0				0				0				0			1.71864	3.46	1	1		0				0				0				0				0
Q9Y3P9	Rab GTPase-activating protein 1 OS=Homo sapiens OX=9606 GN=RABGAP1 PE=1 SV=3 - [RBGP1_HUMAN]	3.46	1	1	1	1		0				0				0				0				0				0				0				0				0				0				0
P35222	Catenin beta-1 OS=Homo sapiens OX=9606 GN=CTNNB1 PE=1 SV=1 - [CTNB1_HUMAN]	3.46	1	1	1	1		0				0				0				0				0			4.4869	3.46	1	1		0				0				0				0				0
Q9H9P8	L-2-hydroxyglutarate dehydrogenase, mitochondrial OS=Homo sapiens OX=9606 GN=L2HGDH PE=1 SV=3 - [L2HDH_HUMAN]	3.46	1	1	1	1		0				0				0				0				0				0			3.07527	3.46	1	1		0				0				0				0
Q9HCJ1	Progressive ankylosis protein homolog OS=Homo sapiens OX=9606 GN=ANKH PE=2 SV=2 - [ANKH_HUMAN]	3.46	1	1	1	1	2.76643	3.46	1	1		0				0				0				0				0				0				0				0				0				0
Q9NRL3	Striatin-4 OS=Homo sapiens OX=9606 GN=STRN4 PE=1 SV=2 - [STRN4_HUMAN]	3.45	1	1	1	1		0				0				0				0				0				0				0				0				0				0				0
Q5H9M0	PWWP domain-containing DNA repair factor 3B OS=Homo sapiens OX=9606 GN=PWWP3B PE=2 SV=1 - [PWP3B_HUMAN]	3.45	1	1	1	1		0				0				0				0				0				0				0				0			3.64229	3.45	1	1		0				0
Q9NX09	DNA damage-inducible transcript 4 protein OS=Homo sapiens OX=9606 GN=DDIT4 PE=1 SV=1 - [DDIT4_HUMAN]	3.45	1	1	1	1		0			1.84196	3.45	1	1		0				0				0				0				0				0				0				0				0
Q5VV42	Threonylcarbamoyladenosine tRNA methylthiotransferase OS=Homo sapiens OX=9606 GN=CDKAL1 PE=1 SV=1 - [CDKAL_HUMAN]	3.45	1	1	1	1	3.00378	3.45	1	1		0				0				0				0				0				0				0				0				0				0
Q6ZQY3	Acidic amino acid decarboxylase GADL1 OS=Homo sapiens OX=9606 GN=GADL1 PE=1 SV=4 - [GADL1_HUMAN]	3.45	1	1	1	1		0				0				0				0				0				0				0				0				0			3.2832	3.45	1	1		0
O00370	LINE-1 retrotransposable element ORF2 protein OS=Homo sapiens OX=9606 PE=1 SV=1 - [LORF2_HUMAN]	3.45	1	2	2	2		0				0				0				0			3.14894	1.8	1	1		0				0				0				0				0				0
Q8IZ40	REST corepressor 2 OS=Homo sapiens OX=9606 GN=RCOR2 PE=1 SV=2 - [RCOR2_HUMAN]	3.44	1	1	1	1		0				0				0				0				0				0				0			2.26454	3.44	1	1		0				0				0
Q8NBF2	NHL repeat-containing protein 2 OS=Homo sapiens OX=9606 GN=NHLRC2 PE=1 SV=1 - [NHLC2_HUMAN]	3.44	1	1	1	1		0				0				0				0				0				0				0				0				0				0				0
O43933	Peroxisome biogenesis factor 1 OS=Homo sapiens OX=9606 GN=PEX1 PE=1 SV=1 - [PEX1_HUMAN]	3.43	1	2	2	2		0				0				0				0				0				0				0				0			2.46036	1.48	1	1		0			3.04138	1.95	1
Q76N32	Centrosomal protein of 68 kDa OS=Homo sapiens OX=9606 GN=CEP68 PE=1 SV=2 - [CEP68_HUMAN]	3.43	1	1	1	1		0				0				0				0			4.11721	3.43	1	1		0				0				0				0				0				0
Q8IYD2	Kelch domain-containing protein 8A OS=Homo sapiens OX=9606 GN=KLHDC8A PE=1 SV=2 - [KLD8A_HUMAN]	3.43	1	1	1	1		0				0				0				0				0				0				0				0				0				0			2.28281	3.43	1
Q9UH65	Switch-associated protein 70 OS=Homo sapiens OX=9606 GN=SWAP70 PE=1 SV=1 - [SWP70_HUMAN]	3.42	1	1	1	2		0				0			2.90792	3.42	1	2		0				0				0				0				0				0				0				0
Q16531	DNA damage-binding protein 1 OS=Homo sapiens OX=9606 GN=DDB1 PE=1 SV=1 - [DDB1_HUMAN]	3.42	1	3	3	4		0				0				0			2.75057	1.32	1	1		0				0				0			3.46719	2.11	2	2	1.6689	0.88	1	1		0				0
Q5JYT7	Uncharacterized protein KIAA1755 OS=Homo sapiens OX=9606 GN=KIAA1755 PE=2 SV=2 - [K1755_HUMAN]	3.42	1	1	1	2		0				0				0				0			5.47297	3.42	1	2		0				0				0				0				0				0
Q12837	POU domain, class 4, transcription factor 2 OS=Homo sapiens OX=9606 GN=POU4F2 PE=1 SV=2 - [PO4F2_HUMAN]	3.42	1	1	1	1		0			1.98005	3.42	1	1		0				0				0				0				0				0				0				0				0
Q8N9S9	Sorting nexin-31 OS=Homo sapiens OX=9606 GN=SNX31 PE=1 SV=3 - [SNX31_HUMAN]	3.41	1	1	1	2	2.96707	3.41	1	1		0				0				0				0				0				0				0				0			2.32621	3.41	1	1		0
P61247	40S ribosomal protein S3a OS=Homo sapiens OX=9606 GN=RPS3A PE=1 SV=2 - [RS3A_HUMAN]	3.41	1	1	1	1		0				0				0			0	3.41	1	1		0				0				0				0				0				0				0
Q5PSV4	Breast cancer metastasis-suppressor 1-like protein OS=Homo sapiens OX=9606 GN=BRMS1L PE=1 SV=2 - [BRM1L_HUMAN]	3.41	1	1	1	2	2.40428	3.41	1	1		0				0				0				0				0				0			2.53623	3.41	1	1		0				0				0
B2RXH8	Heterogeneous nuclear ribonucleoprotein C-like 2 OS=Homo sapiens OX=9606 GN=HNRNPCL2 PE=1 SV=1 - [HNRC2_HUMAN]	3.41	4	1	1	1		0				0				0				0				0				0			2.50763	3.41	1	1		0				0				0				0
Q86YR5	G-protein-signaling modulator 1 OS=Homo sapiens OX=9606 GN=GPSM1 PE=1 SV=2 - [GPSM1_HUMAN]	3.41	1	1	1	1		0				0				0				0			3.83705	3.41	1	1		0				0				0				0				0				0
O95780	Zinc finger protein 682 OS=Homo sapiens OX=9606 GN=ZNF682 PE=2 SV=1 - [ZN682_HUMAN]	3.41	1	1	1	1		0				0				0				0				0				0				0				0				0			2.49565	3.41	1	1		0
Q2M3G4	Protein Shroom1 OS=Homo sapiens OX=9606 GN=SHROOM1 PE=1 SV=1 - [SHRM1_HUMAN]	3.4	1	1	1	2		0				0				0				0				0				0				0				0				0				0			4.60837	3.4	1
Q9NXG2	THUMP domain-containing protein 1 OS=Homo sapiens OX=9606 GN=THUMPD1 PE=1 SV=2 - [THUM1_HUMAN]	3.4	1	1	1	1		0				0				0			2.57389	3.4	1	1		0				0				0				0				0				0				0
Q9NVX0	HAUS augmin-like complex subunit 2 OS=Homo sapiens OX=9606 GN=HAUS2 PE=1 SV=1 - [HAUS2_HUMAN]	3.4	1	1	1	1		0				0				0				0				0				0				0				0				0				0			2.0883	3.4	1
P58400	Neurexin-1-beta OS=Homo sapiens OX=9606 GN=NRXN1 PE=1 SV=3 - [NRX1B_HUMAN]	3.39	2	1	1	1	2.59476	3.39	1	1		0				0				0				0				0				0				0				0				0				0
P42768	Wiskott-Aldrich syndrome protein OS=Homo sapiens OX=9606 GN=WAS PE=1 SV=4 - [WASP_HUMAN]	3.39	1	1	1	1		0				0				0				0				0				0				0				0				0			2.66997	3.39	1	1		0
P35968	Vascular endothelial growth factor receptor 2 OS=Homo sapiens OX=9606 GN=KDR PE=1 SV=2 - [VGFR2_HUMAN]	3.39	1	2	2	3		0				0				0				0				0				0				0				0			1.95802	1.47	1	1		0				0
Q9NQX5	Neural proliferation differentiation and control protein 1 OS=Homo sapiens OX=9606 GN=NPDC1 PE=1 SV=2 - [NPDC1_HUMAN]	3.38	1	1	1	1		0				0				0				0				0				0			2.08582	3.38	1	1		0				0				0				0
O95671	Probable bifunctional dTTP/UTP pyrophosphatase/methyltransferase protein OS=Homo sapiens OX=9606 GN=ASMTL PE=1 SV=3 - [ASML_HUMAN]	3.38	1	2	2	5		0				0			0	1.45	1	1	0	1.45	1	1	0	1.45	1	1		0				0			0	1.45	1	1	2.52197	1.93	1	1		0				0
O15075	Serine/threonine-protein kinase DCLK1 OS=Homo sapiens OX=9606 GN=DCLK1 PE=1 SV=2 - [DCLK1_HUMAN]	3.38	1	1	1	2		0				0				0				0				0			3.16176	3.38	1	2		0				0				0				0				0
P33032	Melanocortin receptor 5 OS=Homo sapiens OX=9606 GN=MC5R PE=1 SV=3 - [MC5R_HUMAN]	3.38	1	1	1	1		0				0				0				0				0				0				0			0	3.38	1	1		0				0				0
Q96PM9	Zinc finger protein 385A OS=Homo sapiens OX=9606 GN=ZNF385A PE=1 SV=2 - [Z385A_HUMAN]	3.37	1	1	1	2		0			0	3.37	1	1		0				0				0				0				0				0				0			2.08139	3.37	1	1		0
Q92535	Phosphatidylinositol N-acetylglucosaminyltransferase subunit C OS=Homo sapiens OX=9606 GN=PIGC PE=1 SV=1 - [PIGC_HUMAN]	3.37	1	1	1	1	1.69597	3.37	1	1		0				0				0				0				0				0				0				0				0				0
Q96AK3	DNA dC->dU-editing enzyme APOBEC-3D OS=Homo sapiens OX=9606 GN=APOBEC3D PE=1 SV=1 - [ABC3D_HUMAN]	3.37	1	1	1	1		0				0				0				0				0				0				0				0				0			1.65364	3.37	1	1		0
Q8WUF8	Cotranscriptional regulator FAM172A OS=Homo sapiens OX=9606 GN=FAM172A PE=1 SV=1 - [F172A_HUMAN]	3.37	1	1	1	1		0				0				0				0				0				0				0				0				0			2.09402	3.37	1	1		0
P52739	Zinc finger protein 131 OS=Homo sapiens OX=9606 GN=ZNF131 PE=1 SV=2 - [ZN131_HUMAN]	3.37	1	1	1	1		0				0				0				0				0				0			2.95251	3.37	1	1		0				0				0				0
Q58EX2	Protein sidekick-2 OS=Homo sapiens OX=9606 GN=SDK2 PE=1 SV=3 - [SDK2_HUMAN]	3.36	1	4	4	4		0				0				0				0				0				0			10.2617	2.72	3	3		0			2.29589	0.64	1	1		0				0
Q9H3G5	Probable serine carboxypeptidase CPVL OS=Homo sapiens OX=9606 GN=CPVL PE=1 SV=2 - [CPVL_HUMAN]	3.36	1	1	1	2		0			0	3.36	1	1		0				0				0				0				0				0			0	3.36	1	1		0				0
Q14203	Dynactin subunit 1 OS=Homo sapiens OX=9606 GN=DCTN1 PE=1 SV=3 - [DCTN1_HUMAN]	3.36	1	3	3	3		0				0				0				0				0				0				0			3.30434	2.19	2	2		0			1.97061	1.17	1	1		0
Q08AI8	Protein mab-21-like 4 OS=Homo sapiens OX=9606 GN=MAB21L4 PE=2 SV=2 - [MB214_HUMAN]	3.36	1	1	1	1		0				0				0				0			2.498	3.36	1	1		0				0				0				0				0				0
Q9NS85	Carbonic anhydrase-related protein 10 OS=Homo sapiens OX=9606 GN=CA10 PE=2 SV=1 - [CAH10_HUMAN]	3.35	1	1	1	1		0				0				0				0				0				0				0				0				0				0			2.72912	3.35	1
Q6NUK1	Calcium-binding mitochondrial carrier protein SCaMC-1 OS=Homo sapiens OX=9606 GN=SLC25A24 PE=1 SV=2 - [SCMC1_HUMAN]	3.35	1	1	1	1	3.05363	3.35	1	1		0				0				0				0				0				0				0				0				0				0
P43686	26S proteasome regulatory subunit 6B OS=Homo sapiens OX=9606 GN=PSMC4 PE=1 SV=2 - [PRS6B_HUMAN]	3.35	1	1	1	1		0				0				0				0				0				0				0			2.76205	3.35	1	1		0				0				0
O75771	DNA repair protein RAD51 homolog 4 OS=Homo sapiens OX=9606 GN=RAD51D PE=1 SV=1 - [RA51D_HUMAN]	3.35	1	1	1	2		0				0				0				0				0				0				0			0	3.35	1	2		0				0				0
Q9P218	Collagen alpha-1(XX) chain OS=Homo sapiens OX=9606 GN=COL20A1 PE=1 SV=4 - [COKA1_HUMAN]	3.35	1	2	2	2		0			3.92496	1.71	1	1		0				0				0				0				0				0				0			3.31302	1.64	1	1		0
P42357	Histidine ammonia-lyase OS=Homo sapiens OX=9606 GN=HAL PE=1 SV=1 - [HUTH_HUMAN]	3.35	1	1	1	1		0				0				0				0				0				0				0				0			2.20872	3.35	1	1		0				0
P09622	Dihydrolipoyl dehydrogenase, mitochondrial OS=Homo sapiens OX=9606 GN=DLD PE=1 SV=2 - [DLDH_HUMAN]	3.34	1	1	1	1		0				0				0				0				0				0				0				0			2.8168	3.34	1	1		0				0
Q9Y243	RAC-gamma serine/threonine-protein kinase OS=Homo sapiens OX=9606 GN=AKT3 PE=1 SV=1 - [AKT3_HUMAN]	3.34	3	1	1	2		0				0				0				0			3.04029	3.34	1	1		0				0				0				0				0				0
Q6V1X1	Dipeptidyl peptidase 8 OS=Homo sapiens OX=9606 GN=DPP8 PE=1 SV=1 - [DPP8_HUMAN]	3.34	1	1	1	1		0				0				0				0				0				0				0				0				0				0				0
Q9NQV8	PR domain zinc finger protein 8 OS=Homo sapiens OX=9606 GN=PRDM8 PE=1 SV=3 - [PRDM8_HUMAN]	3.34	1	1	1	1		0				0				0				0			2.13204	3.34	1	1		0				0				0				0				0				0
P82650	28S ribosomal protein S22, mitochondrial OS=Homo sapiens OX=9606 GN=MRPS22 PE=1 SV=1 - [RT22_HUMAN]	3.33	1	1	1	1		0				0				0				0			2.47244	3.33	1	1		0				0				0				0				0				0
P14678	Small nuclear ribonucleoprotein-associated proteins B and B' OS=Homo sapiens OX=9606 GN=SNRPB PE=1 SV=2 - [RSMB_HUMAN]	3.33	2	1	1	1		0				0				0				0				0				0				0				0			1.75612	3.33	1	1		0				0
P08572	Collagen alpha-2(IV) chain OS=Homo sapiens OX=9606 GN=COL4A2 PE=1 SV=4 - [CO4A2_HUMAN]	3.33	1	3	3	4		0				0				0				0				0				0				0			2.58962	1.17	1	1		0				0			1.65681	2.16	2
Q9BPX7	UPF0415 protein C7orf25 OS=Homo sapiens OX=9606 GN=C7orf25 PE=1 SV=1 - [CG025_HUMAN]	3.33	1	1	1	1		0				0				0				0				0				0				0				0				0				0			2.97813	3.33	1
Q8NEL9	Phospholipase DDHD1 OS=Homo sapiens OX=9606 GN=DDHD1 PE=1 SV=2 - [DDHD1_HUMAN]	3.33	1	1	1	1		0				0				0				0				0			3.38267	3.33	1	1		0				0				0				0				0
P08473	Neprilysin OS=Homo sapiens OX=9606 GN=MME PE=1 SV=2 - [NEP_HUMAN]	3.33	1	1	1	1	3.19331	3.33	1	1		0				0				0				0				0				0				0				0				0				0
Q14934	Nuclear factor of activated T-cells, cytoplasmic 4 OS=Homo sapiens OX=9606 GN=NFATC4 PE=1 SV=2 - [NFAC4_HUMAN]	3.33	1	2	2	2		0				0				0			2.27788	1.22	1	1		0				0				0				0				0				0			2.68618	2.11	1
Q12849	G-rich sequence factor 1 OS=Homo sapiens OX=9606 GN=GRSF1 PE=1 SV=3 - [GRSF1_HUMAN]	3.33	1	1	1	31	12.8764	3.33	1	4	11.322	3.33	1	4	5.91304	3.33	1	2	2.62357	3.33	1	1		0				0			20.8846	3.33	1	7	4.69977	3.33	1	2	11.8531	3.33	1	4	8.137	3.33	1	3	3.23179	3.33	1
O43572	A-kinase anchor protein 10, mitochondrial OS=Homo sapiens OX=9606 GN=AKAP10 PE=1 SV=2 - [AKA10_HUMAN]	3.32	1	1	1	1		0				0			3.12778	3.32	1	1		0				0				0				0				0				0				0				0
Q8TDN4	CDK5 and ABL1 enzyme substrate 1 OS=Homo sapiens OX=9606 GN=CABLES1 PE=1 SV=2 - [CABL1_HUMAN]	3.32	1	1	1	1	2.26987	3.32	1	1		0				0				0				0				0				0				0				0				0				0
Q7Z410	Transmembrane protease serine 9 OS=Homo sapiens OX=9606 GN=TMPRSS9 PE=1 SV=2 - [TMPS9_HUMAN]	3.31	1	2	2	14	2.7188	1.61	1	1	2.14356	1.61	1	1	4.09335	1.61	1	2		0				0				0			10.1382	3.31	2	5		0				0			2.38841	1.61	1	1	2.70169	1.61	1
Q8N5G2	Macoilin OS=Homo sapiens OX=9606 GN=MACO1 PE=1 SV=1 - [MACOI_HUMAN]	3.31	1	1	2	2		0				0				0				0			2.05236	1.66	1	1		0			1.84618	1.66	1	1		0				0				0				0
Q00325	Phosphate carrier protein, mitochondrial OS=Homo sapiens OX=9606 GN=SLC25A3 PE=1 SV=2 - [MPCP_HUMAN]	3.31	1	1	1	6		0			2.29111	3.31	1	1		0				0				0			10.8694	3.31	1	4		0			2.09798	3.31	1	1		0				0				0
Q9Y297	F-box/WD repeat-containing protein 1A OS=Homo sapiens OX=9606 GN=BTRC PE=1 SV=1 - [FBW1A_HUMAN]	3.31	1	1	1	1		0				0				0				0				0				0				0				0				0			2.49127	3.31	1	1		0
Q96NA8	t-SNARE domain-containing protein 1 OS=Homo sapiens OX=9606 GN=TSNARE1 PE=1 SV=2 - [TSNA1_HUMAN]	3.31	1	1	1	1		0				0				0				0				0				0				0				0			2.59526	3.31	1	1		0				0
O75533	Splicing factor 3B subunit 1 OS=Homo sapiens OX=9606 GN=SF3B1 PE=1 SV=3 - [SF3B1_HUMAN]	3.3	1	3	3	4		0				0				0				0				0				0				0			7.94258	3.3	3	3	0	1.23	1	1		0				0
Q96H55	Unconventional myosin-XIX OS=Homo sapiens OX=9606 GN=MYO19 PE=1 SV=2 - [MYO19_HUMAN]	3.3	1	2	2	2		0				0				0				0			0	1.13	1	1		0				0				0				0				0			2.59574	2.16	1
O95817	BAG family molecular chaperone regulator 3 OS=Homo sapiens OX=9606 GN=BAG3 PE=1 SV=3 - [BAG3_HUMAN]	3.3	1	1	1	1		0				0				0				0				0				0				0				0				0			1.84835	3.3	1	1		0
Q9HAK2	Transcription factor COE2 OS=Homo sapiens OX=9606 GN=EBF2 PE=1 SV=4 - [COE2_HUMAN]	3.3	1	1	1	1		0				0				0				0				0				0			2.64417	3.3	1	1		0				0				0				0
P55039	Developmentally-regulated GTP-binding protein 2 OS=Homo sapiens OX=9606 GN=DRG2 PE=1 SV=1 - [DRG2_HUMAN]	3.3	1	1	1	2		0			1.69671	3.3	1	1		0				0				0				0				0				0				0				0			2.4829	3.3	1
Q08AG5	Zinc finger protein 844 OS=Homo sapiens OX=9606 GN=ZNF844 PE=1 SV=1 - [ZN844_HUMAN]	3.3	1	1	1	1		0				0				0				0				0			3.33121	3.3	1	1		0				0				0				0				0
Q96EQ0	Small glutamine-rich tetratricopeptide repeat-containing protein beta OS=Homo sapiens OX=9606 GN=SGTB PE=1 SV=1 - [SGTB_HUMAN]	3.29	1	1	1	1		0				0				0				0				0				0				0				0			0	3.29	1	1		0				0
Q9BU40	Chordin-like protein 1 OS=Homo sapiens OX=9606 GN=CHRDL1 PE=2 SV=2 - [CRDL1_HUMAN]	3.29	1	1	1	1		0			2.62091	3.29	1	1		0				0				0				0				0				0				0				0				0
Q8NAC3	Interleukin-17 receptor C OS=Homo sapiens OX=9606 GN=IL17RC PE=1 SV=2 - [I17RC_HUMAN]	3.29	1	1	1	1		0				0				0			3.2185	3.29	1	1		0				0				0				0				0				0				0
Q13409	Cytoplasmic dynein 1 intermediate chain 2 OS=Homo sapiens OX=9606 GN=DYNC1I2 PE=1 SV=3 - [DC1I2_HUMAN]	3.29	1	1	1	4		0				0				0				0				0				0				0			11.2461	3.29	1	3	3.73921	3.29	1	1		0				0
Q8IYL3	UPF0688 protein C1orf174 OS=Homo sapiens OX=9606 GN=C1orf174 PE=1 SV=2 - [CA174_HUMAN]	3.29	1	1	1	1		0				0				0				0			0	3.29	1	1		0				0				0				0				0				0
Q96RP7	Galactose-3-O-sulfotransferase 4 OS=Homo sapiens OX=9606 GN=GAL3ST4 PE=1 SV=1 - [G3ST4_HUMAN]	3.29	1	1	1	3		0				0				0				0				0			2.76352	3.29	1	3		0				0				0				0				0
Q9H2A2	2-aminomuconic semialdehyde dehydrogenase OS=Homo sapiens OX=9606 GN=ALDH8A1 PE=1 SV=1 - [AL8A1_HUMAN]	3.29	1	1	1	1		0				0				0				0				0				0				0			1.67917	3.29	1	1		0				0				0
Q53QW1	Testis-expressed protein 44 OS=Homo sapiens OX=9606 GN=TEX44 PE=1 SV=1 - [TEX44_HUMAN]	3.29	1	1	1	1		0				0				0				0				0				0				0			1.63082	3.29	1	1		0				0				0
Q01201	Transcription factor RelB OS=Homo sapiens OX=9606 GN=RELB PE=1 SV=2 - [RELB_HUMAN]	3.28	1	1	1	1	2.60009	3.28	1	1		0				0				0				0				0				0				0				0				0				0
Q9NY84	Vascular non-inflammatory molecule 3 OS=Homo sapiens OX=9606 GN=VNN3 PE=1 SV=3 - [VNN3_HUMAN]	3.28	1	1	1	1		0			0	3.28	1	1		0				0				0				0				0				0				0				0				0
Q5GH72	XK-related protein 7 OS=Homo sapiens OX=9606 GN=XKR7 PE=2 SV=1 - [XKR7_HUMAN]	3.28	1	1	1	1		0				0				0				0				0				0				0				0				0				0				0
Q8N7J2	APC membrane recruitment protein 2 OS=Homo sapiens OX=9606 GN=AMER2 PE=1 SV=3 - [AMER2_HUMAN]	3.28	1	1	1	1		0				0				0			2.14849	3.28	1	1		0				0				0				0				0				0				0
P20073	Annexin A7 OS=Homo sapiens OX=9606 GN=ANXA7 PE=1 SV=3 - [ANXA7_HUMAN]	3.28	1	1	1	1		0				0				0				0				0			2.89575	3.28	1	1		0				0				0				0				0
Q86SP6	Probable G-protein coupled receptor 149 OS=Homo sapiens OX=9606 GN=GPR149 PE=2 SV=2 - [GP149_HUMAN]	3.28	1	1	1	1		0				0				0				0				0				0				0				0				0				0				0
O94903	Pyridoxal phosphate homeostasis protein OS=Homo sapiens OX=9606 GN=PLPBP PE=1 SV=1 - [PLPHP_HUMAN]	3.27	1	1	1	1		0				0				0				0				0				0				0				0			0	3.27	1	1		0				0
Q86T13	C-type lectin domain family 14 member A OS=Homo sapiens OX=9606 GN=CLEC14A PE=1 SV=1 - [CLC14_HUMAN]	3.27	1	1	1	1		0				0				0			2.03779	3.27	1	1		0				0				0				0				0				0				0
Q9P203	BTB/POZ domain-containing protein 7 OS=Homo sapiens OX=9606 GN=BTBD7 PE=1 SV=3 - [BTBD7_HUMAN]	3.27	1	2	2	2	3.52628	1.33	1	1		0				0				0				0				0			4.29597	1.94	1	1		0				0				0				0
O14498	Immunoglobulin superfamily containing leucine-rich repeat protein OS=Homo sapiens OX=9606 GN=ISLR PE=2 SV=1 - [ISLR_HUMAN]	3.27	1	1	1	1		0				0				0				0				0				0				0				0			2.0861	3.27	1	1		0				0
Q9BW19	Kinesin-like protein KIFC1 OS=Homo sapiens OX=9606 GN=KIFC1 PE=1 SV=2 - [KIFC1_HUMAN]	3.27	1	1	1	1		0				0				0				0				0				0			3.50559	3.27	1	1		0				0				0				0
P55085	Proteinase-activated receptor 2 OS=Homo sapiens OX=9606 GN=F2RL1 PE=1 SV=1 - [PAR2_HUMAN]	3.27	1	1	1	1		0				0				0				0				0				0			2.73856	3.27	1	1		0				0				0				0
Q96C34	RUN domain-containing protein 1 OS=Homo sapiens OX=9606 GN=RUNDC1 PE=1 SV=3 - [RUND1_HUMAN]	3.26	1	1	1	1		0				0				0				0				0				0				0				0				0			2.48042	3.26	1	1		0
Q9UL51	Potassium/sodium hyperpolarization-activated cyclic nucleotide-gated channel 2 OS=Homo sapiens OX=9606 GN=HCN2 PE=1 SV=3 - [HCN2_HUMAN]	3.26	1	1	1	1	4.11103	3.26	1	1		0				0				0				0				0				0				0				0				0				0
P22570	NADPH:adrenodoxin oxidoreductase, mitochondrial OS=Homo sapiens OX=9606 GN=FDXR PE=1 SV=3 - [ADRO_HUMAN]	3.26	1	1	1	1		0				0			2.01973	3.26	1	1		0				0				0				0				0				0				0				0
Q8WXX7	Autism susceptibility gene 2 protein OS=Homo sapiens OX=9606 GN=AUTS2 PE=1 SV=1 - [AUTS2_HUMAN]	3.26	1	1	1	1		0				0				0				0			3.73948	3.26	1	1		0				0				0				0				0				0
Q9Y3I1	F-box only protein 7 OS=Homo sapiens OX=9606 GN=FBXO7 PE=1 SV=1 - [FBX7_HUMAN]	3.26	1	1	1	1		0				0				0			0	3.26	1	1		0				0				0				0				0				0				0
O95831	Apoptosis-inducing factor 1, mitochondrial OS=Homo sapiens OX=9606 GN=AIFM1 PE=1 SV=1 - [AIFM1_HUMAN]	3.26	1	1	1	2		0				0				0				0			3.09932	3.26	1	1	2.90505	3.26	1	1		0				0				0				0				0
Q8N720	Zinc finger protein 655 OS=Homo sapiens OX=9606 GN=ZNF655 PE=1 SV=3 - [ZN655_HUMAN]	3.26	1	1	1	1		0				0				0				0				0				0				0				0				0				0				0
Q3SY77	UDP-glucuronosyltransferase 3A2 OS=Homo sapiens OX=9606 GN=UGT3A2 PE=2 SV=1 - [UD3A2_HUMAN]	3.25	1	1	1	2		0			2.25285	3.25	1	1		0				0				0				0			2.38735	3.25	1	1		0				0				0				0
Q9NYL2	Mitogen-activated protein kinase kinase kinase 20 OS=Homo sapiens OX=9606 GN=MAP3K20 PE=1 SV=3 - [M3K20_HUMAN]	3.25	1	1	1	1		0				0				0				0				0				0				0				0				0				0			2.63655	3.25	1
Q15404	Ras suppressor protein 1 OS=Homo sapiens OX=9606 GN=RSU1 PE=1 SV=3 - [RSU1_HUMAN]	3.25	1	1	1	1		0				0				0				0				0				0				0				0				0				0			2.04168	3.25	1
P16278	Beta-galactosidase OS=Homo sapiens OX=9606 GN=GLB1 PE=1 SV=2 - [BGAL_HUMAN]	3.25	1	2	2	2		0				0				0			2.12296	2.07	1	1		0				0				0				0			2.0142	1.18	1	1		0				0
Q8WYN3	Cysteine/serine-rich nuclear protein 3 OS=Homo sapiens OX=9606 GN=CSRNP3 PE=2 SV=1 - [CSRN3_HUMAN]	3.25	1	1	1	1		0				0			2.44682	3.25	1	1		0				0				0				0				0				0				0				0
Q9Y573	Actin-binding protein IPP OS=Homo sapiens OX=9606 GN=IPP PE=1 SV=1 - [IPP_HUMAN]	3.25	1	1	1	1		0				0				0				0				0			2.60748	3.25	1	1		0				0				0				0				0
P16435	NADPH--cytochrome P450 reductase OS=Homo sapiens OX=9606 GN=POR PE=1 SV=2 - [NCPR_HUMAN]	3.25	1	1	1	1		0				0				0				0				0				0				0				0				0				0				0
Q9NRJ4	Tubby-related protein 4 OS=Homo sapiens OX=9606 GN=TULP4 PE=1 SV=2 - [TULP4_HUMAN]	3.24	1	2	2	2		0				0				0				0				0				0			3.14341	3.24	2	2		0				0				0				0
Q8WYL5	Protein phosphatase Slingshot homolog 1 OS=Homo sapiens OX=9606 GN=SSH1 PE=1 SV=2 - [SSH1_HUMAN]	3.24	1	1	1	1		0				0				0				0				0				0				0				0				0				0				0
P08648	Integrin alpha-5 OS=Homo sapiens OX=9606 GN=ITGA5 PE=1 SV=2 - [ITA5_HUMAN]	3.24	1	1	1	1		0				0				0				0				0				0			2.96553	3.24	1	1		0				0				0				0
Q2M329	Coiled-coil domain-containing protein 96 OS=Homo sapiens OX=9606 GN=CCDC96 PE=1 SV=2 - [CCD96_HUMAN]	3.24	1	1	1	4	6.28049	3.24	1	2		0				0				0				0				0			2.90058	3.24	1	1	3.38532	3.24	1	1		0				0				0
P61296	Heart- and neural crest derivatives-expressed protein 2 OS=Homo sapiens OX=9606 GN=HAND2 PE=1 SV=1 - [HAND2_HUMAN]	3.23	1	1	1	8		0				0				0			1.77874	3.23	1	2						0				0			5.46937	3.23	1	4	3.51726	3.23	1	2						0
P46459	Vesicle-fusing ATPase OS=Homo sapiens OX=9606 GN=NSF PE=1 SV=3 - [NSF_HUMAN]	3.23	1	2	2	2		0				0				0				0				0				0			2.15858	1.08	1	1		0			2.5871	2.15	1	1		0				0
Q6UX73	UPF0764 protein C16orf89 OS=Homo sapiens OX=9606 GN=C16orf89 PE=1 SV=2 - [CP089_HUMAN]	3.23	1	1	1	1		0				0				0				0				0				0				0				0			1.67986	3.23	1	1		0				0
Q96RE7	Nucleus accumbens-associated protein 1 OS=Homo sapiens OX=9606 GN=NACC1 PE=1 SV=1 - [NACC1_HUMAN]	3.23	1	1	1	1		0				0				0				0				0				0			2.83072	3.23	1	1		0				0				0				0
Q8NHP8	Putative phospholipase B-like 2 OS=Homo sapiens OX=9606 GN=PLBD2 PE=1 SV=2 - [PLBL2_HUMAN]	3.23	1	2	2	8		0			0	1.19	1	1	1.92697	1.19	1	1		0				0				0			3.91114	3.23	2	2		0			3.24782	3.23	2	4		0				0
Q9Y2P8	RNA 3'-terminal phosphate cyclase-like protein OS=Homo sapiens OX=9606 GN=RCL1 PE=1 SV=3 - [RCL1_HUMAN]	3.22	1	1	1	2		0				0				0				0				0				0				0				0				0				0			5.77444	3.22	1
Q5M7Z0	E3 ubiquitin-protein ligase RNFT1 OS=Homo sapiens OX=9606 GN=RNFT1 PE=1 SV=2 - [RNFT1_HUMAN]	3.22	1	1	1	2		0				0				0				0				0				0				0				0			2.14832	3.22	1	2		0				0
Q9NRM7	Serine/threonine-protein kinase LATS2 OS=Homo sapiens OX=9606 GN=LATS2 PE=1 SV=2 - [LATS2_HUMAN]	3.22	1	2	2	2		0				0				0			0	1.56	1	1		0				0				0				0				0				0				0
Q14520	Hyaluronan-binding protein 2 OS=Homo sapiens OX=9606 GN=HABP2 PE=1 SV=1 - [HABP2_HUMAN]	3.21	1	1	1	5		0				0			2.90081	3.21	1	1		0				0			5.81155	3.21	1	2		0				0				0			5.93391	3.21	1	2		0
Q9BT43	DNA-directed RNA polymerase III subunit RPC7-like OS=Homo sapiens OX=9606 GN=POLR3GL PE=1 SV=1 - [RPC7L_HUMAN]	3.21	1	1	1	1		0			0	3.21	1	1		0				0				0				0				0				0				0				0				0
Q6UWL2	Sushi domain-containing protein 1 OS=Homo sapiens OX=9606 GN=SUSD1 PE=1 SV=1 - [SUSD1_HUMAN]	3.21	1	1	1	1		0				0				0				0				0				0				0				0			2.44397	3.21	1	1		0				0
P82930	28S ribosomal protein S34, mitochondrial OS=Homo sapiens OX=9606 GN=MRPS34 PE=1 SV=2 - [RT34_HUMAN]	3.21	1	1	1	1		0				0			0	3.21	1	1		0				0				0				0				0				0				0				0
Q8IY47	Kelch repeat and BTB domain-containing protein 2 OS=Homo sapiens OX=9606 GN=KBTBD2 PE=1 SV=2 - [KBTB2_HUMAN]	3.21	1	1	1	4		0				0			2.42594	3.21	1	4		0				0				0				0				0				0				0				0
O15457	MutS protein homolog 4 OS=Homo sapiens OX=9606 GN=MSH4 PE=1 SV=2 - [MSH4_HUMAN]	3.21	1	1	1	1		0				0				0				0				0				0				0			3.95765	3.21	1	1		0				0				0
Q9P0L0	Vesicle-associated membrane protein-associated protein A OS=Homo sapiens OX=9606 GN=VAPA PE=1 SV=3 - [VAPA_HUMAN]	3.21	1	1	1	1		0			2.03933	3.21	1	1		0				0				0				0				0				0				0				0				0
Q12904	Aminoacyl tRNA synthase complex-interacting multifunctional protein 1 OS=Homo sapiens OX=9606 GN=AIMP1 PE=1 SV=2 - [AIMP1_HUMAN]	3.21	1	1	1	1		0				0				0				0				0				0				0			1.8265	3.21	1	1		0				0				0
Q01973	Inactive tyrosine-protein kinase transmembrane receptor ROR1 OS=Homo sapiens OX=9606 GN=ROR1 PE=1 SV=2 - [ROR1_HUMAN]	3.2	1	1	1	1		0			3.78203	3.2	1	1		0				0				0				0				0				0				0				0				0
Q75VX8	GRB2-associated and regulator of MAPK protein 2 OS=Homo sapiens OX=9606 GN=GAREM2 PE=1 SV=3 - [GARE2_HUMAN]	3.2	1	2	2	2		0				0				0				0				0				0				0				0				0				0			2.0001	3.2	2
Q02318	Sterol 26-hydroxylase, mitochondrial OS=Homo sapiens OX=9606 GN=CYP27A1 PE=1 SV=1 - [CP27A_HUMAN]	3.2	1	1	1	1		0				0				0				0				0				0			2.90629	3.2	1	1		0				0				0				0
Q9HCC0	Methylcrotonoyl-CoA carboxylase beta chain, mitochondrial OS=Homo sapiens OX=9606 GN=MCCC2 PE=1 SV=1 - [MCCB_HUMAN]	3.2	1	1	1	1		0				0				0				0				0				0				0			2.5738	3.2	1	1		0				0				0
P28799	Progranulin OS=Homo sapiens OX=9606 GN=GRN PE=1 SV=2 - [GRN_HUMAN]	3.2	1	1	1	1		0				0				0				0				0				0				0				0				0				0				0
O43493	Trans-Golgi network integral membrane protein 2 OS=Homo sapiens OX=9606 GN=TGOLN2 PE=1 SV=4 - [TGON2_HUMAN]	3.2	1	1	1	1		0				0				0				0				0			2.04539	3.2	1	1		0				0				0				0				0
P41218	Myeloid cell nuclear differentiation antigen OS=Homo sapiens OX=9606 GN=MNDA PE=1 SV=1 - [MNDA_HUMAN]	3.19	1	1	1	1		0				0			0	3.19	1	1		0				0				0				0				0				0				0				0
Q9NWH9	SAFB-like transcription modulator OS=Homo sapiens OX=9606 GN=SLTM PE=1 SV=2 - [SLTM_HUMAN]	3.19	1	2	2	2		0				0				0				0				0				0			4.24404	1.45	1	1		0			2.17737	1.74	1	1		0				0
P46597	Acetylserotonin O-methyltransferase OS=Homo sapiens OX=9606 GN=ASMT PE=1 SV=1 - [ASMT_HUMAN]	3.19	1	1	1	1		0				0				0				0				0				0				0				0				0				0			2.18477	3.19	1
Q9Y3R0	Glutamate receptor-interacting protein 1 OS=Homo sapiens OX=9606 GN=GRIP1 PE=1 SV=3 - [GRIP1_HUMAN]	3.19	1	1	2	3	3.43065	2.3	1	2		0				0				0				0				0				0			2.43845	0.89	1	1		0				0				0
[truncated: 1,962 more rows]
[truncated: 8 more columns]
